# Supplementary material for: Bioinformatics searching of diagnostic markers and immune infiltration in polycystic ovary syndrome
Source: Front Genet. 2022 Aug 31;13:937309. doi: 10.3389/fgene.2022.937309 (PMC9471256; doi:10.3389/fgene.2022.937309)
Supplement: Supplementary file 1 [file Table1.XLS]

id	logFC	AveExpr	t	P.Value	B
ENPP7	-1.466445958	3.138170885	-4.365126018	0.000228445	0.499228504
CBLN1	-1.329666557	3.61642371	-3.639109459	0.001378816	-0.978303804
C2CD4A	-1.204425556	3.210169374	-3.035519359	0.005895833	-2.175073888
EGFLAM	-1.192721724	4.103432768	-3.175670269	0.004230953	-1.902363807
CCDC85A	-1.174083868	5.383597965	-2.542130508	0.018246855	-3.096158473
TLX3	-1.151199947	2.520567773	-2.951287579	0.007182342	-2.336955884
FLJ30679	-1.144334505	2.786885155	-4.171516139	0.000369827	0.104656026
C9orf41	-1.13121086	5.263097646	-3.184455101	0.00414332	-1.885142831
LHX2	-1.102308546	3.240265462	-2.265968427	0.033217488	-3.576347218
DPP10	-1.087653566	4.935666038	-2.837808896	0.009345045	-2.552327291
PCDH19	-1.079849478	5.660672617	-3.796880207	0.000935559	-0.658608635
NRCAM	-1.069430246	5.537254921	-4.155975583	0.000384394	0.072959051
DAGLA	-1.063809331	3.582115174	-2.792810108	0.01036366	-2.636790206
CLDN16	-1.058629172	3.753553354	-3.626874373	0.001420769	-1.00301925
LINC00238	-1.051690901	2.435381873	-2.663767193	0.013899689	-2.875750542
SNORD114-3	-1.048817944	4.606925887	-2.437889719	0.022950507	-3.280909685
AKAP5	-1.037490226	4.030616671	-2.555380476	0.01771796	-3.072393314
HAS2	-1.035703717	5.287352154	-3.566510839	0.001646791	-1.124762037
LOC440934	-1.031370849	5.695757657	-3.11729081	0.004860469	-2.016437439
LCT	-1.021826095	5.918139522	-2.203984572	0.037848296	-3.679786951
PAK7	-1.020536365	5.31495946	-2.430250573	0.023336054	-3.294289094
CCDC58	-1.015384696	5.366155747	-2.679801612	0.013405335	-2.846333907
MMP10	-1.011327789	5.524339183	-2.160979739	0.041397273	-3.750532497
LHFPL3	-1.005699032	3.548159506	-2.268124085	0.03306615	-3.572719292
CNKSR3	-1.005170103	6.414661442	-2.782056871	0.010622219	-2.656890472
KRTAP4-5	-1.001238231	3.462382667	-2.62407157	0.015198303	-2.948221738
ALOX5AP	1.002078576	6.767902642	2.255931309	0.033930498	-3.593212782
AZU1	1.002690704	3.569310265	2.27032398	0.032912355	-3.569014831
EMR1	1.003717843	5.501704319	3.708061446	0.00116418	-0.838795028
LOC100506585	1.003969352	4.880742776	2.801949402	0.01014861	-2.619681121
SERPINA1	1.004465342	6.917321633	3.343310843	0.002830972	-1.571473819
TGFB1	1.008011941	5.922439452	3.081821595	0.005286056	-2.085418075
SPTBN5	1.008775215	4.262619138	3.730281926	0.001102288	-0.793763055
CFP	1.010032276	6.193985159	2.845212426	0.009186848	-2.538377839
PGLYRP1	1.010465651	4.654600124	2.753263394	0.011344974	-2.710548901
FRY-AS1	1.010852673	3.031411276	2.490680966	0.020443274	-3.187844956
MILR1	1.012185841	4.551098434	2.367080239	0.026761324	-3.404052027
PLCB2	1.013156267	5.373625884	3.124459548	0.004778558	-2.002465055
HBEGF	1.014894033	6.128090953	2.629458809	0.015015614	-2.938416431
HCLS1	1.01641199	7.5827197	4.531981085	0.00015079	0.838292134
MS4A6A	1.017546366	6.586093995	3.298092249	0.003156553	-1.661172584
C1QC	1.018362718	5.903821153	2.552703999	0.017823629	-3.077198806
C4orf36	1.022513328	2.57410654	2.773825582	0.010824256	-2.672254391
NLRC4	1.025700767	5.218412756	3.56173986	0.001666089	-1.134369694
LST1	1.025921068	6.639322145	2.935255522	0.007455903	-2.367579301
REM2	1.026301259	5.312049285	3.403557137	0.002447526	-1.451507884
PIRT	1.027599181	3.038729961	3.790331129	0.000950785	-0.671910729
CSF3R	1.03018518	7.193796496	3.878592895	0.00076466	-0.492461542
CCL18	1.030286347	5.066828249	2.126660401	0.0444421	-3.806370399
CD72	1.032135026	4.610844878	3.822387038	0.000878516	-0.606779243
CSF1R	1.039128098	6.77377496	3.37245014	0.002638724	-1.513512674
HAS1	1.039837998	3.355724194	2.401545221	0.024838983	-3.34436207
ARHGAP4	1.041231132	5.658354193	3.471063286	0.002077902	-1.316519854
ASCL2	1.042733928	3.994542374	2.385537603	0.025715421	-3.372144701
FMNL1	1.04576879	5.598970981	3.217676684	0.003827512	-1.819892873
LOC285957	1.046076887	4.228699869	3.02948228	0.005980151	-2.186729643
CBR3	1.047711391	4.118675208	3.397236331	0.00248525	-1.464117519
PSTPIP1	1.048607985	5.799275711	3.556733605	0.001686576	-1.144448733
DNASE1L1	1.049445761	5.519759054	4.138917885	0.00040104	0.038166271
RNASE6	1.051390116	6.45499357	2.928183975	0.007579706	-2.381067056
CD1D	1.053110847	5.279989008	3.636346277	0.001388183	-0.983886661
CD74	1.053364354	6.760993229	2.705042129	0.012660568	-2.799865036
MAD1L1	1.053870304	5.039497012	2.777737141	0.010727797	-2.66495578
LAPTM5	1.060132062	7.868183137	3.583787386	0.001578726	-1.089952614
IL10	1.062406455	5.079893793	2.949388192	0.007214244	-2.340587211
IL2RG	1.06424969	6.088721459	2.663070206	0.013921562	-2.877027384
DOCK2	1.064354525	5.636987686	3.239112744	0.00363624	-1.777688297
OCR1	1.064624692	3.382336293	2.56775865	0.017236832	-3.050136436
KRT6A	1.066869357	3.503890754	2.189244597	0.039032418	-3.704131013
GPSM3	1.069165123	6.624626491	3.410677582	0.002405697	-1.437296717
CD37	1.072895199	5.280266851	2.312236885	0.030104253	-3.498038994
TAGLN2	1.075171105	6.829470038	3.698837765	0.001190864	-0.857477693
C6orf25	1.075736803	3.723736444	3.578763356	0.00159823	-1.100078157
HAVCR2	1.076499515	5.155015174	3.616779444	0.001456325	-1.023401855
LPAR2	1.07901517	5.161892328	2.963423749	0.00698167	-2.313733099
C1orf162	1.079372748	6.681337709	3.317364367	0.003013569	-1.622980648
DEFA4	1.081300254	4.95904828	2.322132112	0.029474123	-3.481173451
DNAH5	1.081676449	3.279366925	3.295611296	0.003175431	-1.666084985
CYP27A1	1.084807435	6.029210424	3.335581634	0.00288421	-1.586827599
LOC100507250	1.087777149	3.50715868	3.761897789	0.001019775	-0.729634926
FCGR2B	1.088625288	5.904019451	3.895593903	0.000733187	-0.457857195
LCN2	1.090761752	4.994769773	2.564630527	0.017357253	-3.055766051
TYROBP	1.092916893	7.77962239	3.514514864	0.001869454	-1.229345515
ADAP2	1.096963234	6.354088513	3.50643023	0.001906624	-1.245581216
PARVG	1.099470859	5.332284548	3.464862327	0.002109444	-1.328942824
CASR	1.10036485	3.611367738	4.510965514	0.000158888	0.795658925
HLA-DMA	1.100911368	6.621265382	3.00962937	0.006265672	-2.225002774
FPR1	1.101246298	7.775031256	4.305503711	0.000264996	0.377810494
IL27	1.101307934	3.506267555	3.043112303	0.005791403	-2.160402948
MICAL1	1.102764932	5.999950931	2.999335858	0.006418812	-2.244812214
HTATSF1P2	1.103257425	3.567097754	2.52891683	0.018788943	-3.119796849
GJB6	1.107363644	2.628179571	2.290345097	0.031542396	-3.535204585
SYTL1	1.108465987	5.80503502	3.042373919	0.00580148	-2.161830188
ATG16L2	1.110598839	6.228312193	3.78198448	0.000970545	-0.68886053
NLRP3	1.113827234	5.114897554	2.341824327	0.028255961	-3.447488213
PLIN4	1.118786254	4.178212019	3.289788406	0.003220171	-1.677610799
FXYD5	1.124860357	6.058503166	3.11722475	0.00486123	-2.016566146
CCDC88B	1.126889768	5.026012297	2.934795468	0.007463898	-2.368457148
PLEKHO1	1.128832717	5.811265245	2.985578498	0.006629096	-2.271250016
FCGR2C	1.128948888	6.038102879	3.272689072	0.003355119	-1.71142623
S100A4	1.130527429	7.427701191	2.456998	0.022011793	-3.247345191
CD180	1.131545643	5.043271337	3.416644472	0.002371183	-1.425382758
COL24A1	1.137694151	2.853304024	3.189103202	0.004097665	-1.876025438
MAFB	1.138670258	7.628037593	3.777118819	0.000982251	-0.698739577
FCER1G	1.147330295	6.787083891	2.337066879	0.028545947	-3.455640977
TGFBI	1.147968639	7.63461203	3.839425717	0.000842338	-0.572139015
SEMG1	1.148409954	2.742043765	2.251802836	0.034227801	-3.600137128
ITGB2	1.152728788	6.862996015	2.972816449	0.006830055	-2.295736044
UPP1	1.158428143	5.854751486	3.834059813	0.000853569	-0.583049567
MYO1G	1.160607886	5.749876462	2.994454369	0.006492684	-2.254198033
MEGF6	1.162049893	4.625519666	5.585882444	1.12E-05	2.926197087
SHKBP1	1.162579623	5.762854701	2.877917238	0.008518006	-2.47658249
CORO1A	1.165685082	6.893045225	3.265327023	0.003414895	-1.725970895
FERMT3	1.168027253	5.885937474	3.428079036	0.002306385	-1.402538833
VAMP8	1.172880655	7.022702177	3.215467816	0.003847766	-1.824237323
PRAM1	1.174089747	5.755076992	3.056869745	0.0056067	-2.133789389
C1QA	1.186734025	6.025594374	3.050718533	0.005688574	-2.145693832
HCK	1.202550817	6.985713269	3.744454771	0.001064516	-0.765023304
SIGLEC9	1.210383763	4.696557935	3.129135523	0.004725848	-1.993345808
MS4A4A	1.213561139	6.367505584	3.977619451	0.000598459	-0.290767484
C1QB	1.221172106	6.317807786	3.049406001	0.005706192	-2.148232928
HORMAD1	1.226687758	3.542457248	4.112524464	0.00042822	-0.015669895
HLA-DRA	1.227329	7.464453204	2.994971192	0.006484825	-2.253204575
GAS7	1.228897779	5.540126984	4.216424808	0.000330749	0.196241131
CYBA	1.230789445	6.16823169	2.90148545	0.008065054	-2.431878299
ARRB2	1.241895559	6.515717034	3.751615697	0.001045919	-0.750497494
HMOX1	1.24686649	6.789387341	5.692243915	8.65E-06	3.129510896
EPB41L3	1.252267294	5.768889006	3.859228295	0.000802137	-0.531862957
FES	1.253184753	5.389724006	3.46555483	0.002105899	-1.327555692
FCGRT	1.260341893	6.460888873	3.454924229	0.002160973	-1.348843228
TACSTD2	1.265530265	4.318242376	2.50505327	0.01980615	-3.162328876
CD52	1.269716675	6.345358066	2.614285687	0.015535504	-2.966008537
CYBB	1.273306068	6.070973015	3.622657011	0.001435518	-1.011535571
SLC26A8	1.279054193	4.13718001	4.280779974	0.000281814	0.327432853
RNASE2	1.292501829	6.381475724	3.517248502	0.001857047	-1.223854171
SLCO2B1	1.301279824	5.002529839	3.568227723	0.0016399	-1.121304082
STAB1	1.304460044	5.744892149	3.197306056	0.004018278	-1.859925787
CLEC5A	1.322133259	4.963297726	2.555579587	0.017710123	-3.072035719
RNASE1	1.325104661	6.558400847	3.241873423	0.00361229	-1.772247224
FCN1	1.328471066	7.292554756	3.201732767	0.003976056	-1.851232528
FCGR1B	1.328896104	6.642155235	4.125471844	0.000414665	0.010739666
TREML2	1.330544811	4.740580701	4.044912087	0.000506488	-0.153571612
CD163	1.338980974	7.282187271	4.225915416	0.000323033	0.215592792
LIMD2	1.36353455	4.446845869	3.997482616	0.000569711	-0.250279001
RNASE3	1.383078119	4.624740644	3.134853182	0.004662158	-1.982189239
CDA	1.384061085	5.500020287	3.292471956	0.003199477	-1.672299646
GPX3	1.389642456	5.250902267	5.082697311	3.85E-05	1.943937166
ASGR2	1.395823952	4.989742872	3.338718081	0.00286249	-1.580598217
CCL2	1.422423055	5.996775478	2.905698132	0.00798655	-2.423872788
SPI1	1.424622362	5.31018795	3.322016293	0.00298001	-1.61375338
FFAR2	1.426556235	5.430145566	3.482209549	0.00202236	-1.294178187
FPR3	1.465247073	5.871893642	3.763952471	0.001014628	-0.725465169
CD14	1.467904576	7.755782268	3.991519892	0.000578194	-0.2624341
LOC100506119	1.483826522	4.165936538	3.415623866	0.002377052	-1.427420908
S100P	1.49140749	6.779616381	3.223963526	0.003770428	-1.807523143
VSIG4	1.528100587	7.11864018	3.936486775	0.000662638	-0.374581298
LILRB1	1.528765848	5.789005108	3.268844797	0.003386204	-1.719022178
APOBR	1.549305174	5.418144454	4.062239194	0.00048517	-0.118234598
CD33	1.558535362	5.501229404	3.780462924	0.000974191	-0.691949982
CD300C	1.587653629	4.767751997	3.656779297	0.001320367	-0.942588024
HLA-DRB4	1.602208601	4.881811083	2.130220912	0.044117093	-3.800603394
LOC100507006	1.61365522	3.785443392	4.001403751	0.0005642	-0.242285332
CLEC10A	1.639069793	5.639047555	3.245480042	0.003581232	-1.765136942
HK3	1.801122147	5.557062043	3.361236425	0.002711154	-1.535832162
SIGLEC1	1.830622263	5.606204827	3.696203261	0.001198596	-0.862812798
TREM2	1.908746189	5.263829878	4.224461257	0.000324203	0.2126278
MARCO	1.970732764	6.166601779	4.14808954	0.000392002	0.05687394
OLFM4	2.304947622	3.941366011	3.646711905	0.001353363	-0.962940212
