# Supplementary material for: Bioinformatics searching of diagnostic markers and immune infiltration in polycystic ovary syndrome
Source: Front Genet. 2022 Aug 31;13:937309. doi: 10.3389/fgene.2022.937309 (PMC9471256; doi:10.3389/fgene.2022.937309)
Supplement: Supplementary file 2 [file Table2.XLS]

probes	logFC	AveExpr	t	P.Value	adj.P.Val	B
HMOX1	1.24686649	6.789387341	5.692243915	8.65E-06	0.098604196	3.129510896
CASR	1.10036485	3.611367738	4.510965514	0.000158888	0.201935436	0.795658925
ENPP7	-1.466445958	3.138170885	-4.365126018	0.000228445	0.201935436	0.499228504
SLC26A8	1.279054193	4.13718001	4.280779974	0.000281814	0.201935436	0.327432853
LOC100507250	1.087777149	3.50715868	3.761897789	0.001019775	0.201935436	-0.729634926
CBLN1	-1.329666557	3.61642371	-3.639109459	0.001378816	0.201935436	-0.978303804
CBR3	1.047711391	4.118675208	3.397236331	0.00248525	0.20669842	-1.464117519
DNAH5	1.081676449	3.279366925	3.295611296	0.003175431	0.20669842	-1.666084985
TLX3	-1.151199947	2.520567773	-2.951287579	0.007182342	0.215400841	-2.336955884
LINC00238	-1.051690901	2.435381873	-2.663767193	0.013899689	0.242155874	-2.875750542
