# Supplementary material for: Bioinformatics searching of diagnostic markers and immune infiltration in polycystic ovary syndrome
Source: Front Genet. 2022 Aug 31;13:937309. doi: 10.3389/fgene.2022.937309 (PMC9471256; doi:10.3389/fgene.2022.937309)
Supplement: Supplementary file 5 [file Table3.XLS]

probes	moduleColor	GS.control	p.GS.control	GS.disease	p.GS.disease	MMbrown	p.MMbrown	MMblack	p.MMblack	MMred	p.MMred	MMgreen	p.MMgreen	MMpink	p.MMpink	MMturquoise	p.MMturquoise	MMblue	p.MMblue	MMyellow	p.MMyellow
LOC100505874	black	-0.159364390868097	0.478696587302019	0.159364390868097	0.478696587302019	0.0330256038802964	0.88399952871227	-0.571209183593855	0.00549052574680324	-0.104414121165399	0.643776041464329	0.292385313957559	0.186690819398364	0.223829435389184	0.316657339001944	-0.12799164146418	0.570283221274011	-0.035154870664345	0.876574259490548	0.247248986020323	0.267282976825852
CDR1	black	0.142647093590031	0.526557008460576	-0.142647093590031	0.526557008460576	0.108076062895608	0.632125003382259	0.370114271140621	0.0899851726276955	0.331263332986038	0.132077159922265	-0.328017188456558	0.136139524229622	-0.0507038231037007	0.822692322664956	0.111527392607728	0.621220617393342	0.111117219646355	0.622512593300002	0.278025957420764	0.210272661938831
HILS1	black	0.333578710304984	0.129233029526416	-0.333578710304984	0.129233029526416	0.0811431614332444	0.719616145386877	0.619951676122681	0.00208683581553345	0.444241813579186	0.038331577868677	-0.391080572006859	0.0719052235005835	-0.0756534605118028	0.737916966155566	0.179728677669052	0.423511733373417	0.30183567230907	0.17219406695952	0.262038825411262	0.238775484549351
CCK	black	-0.269841136948072	0.224566640603555	0.269841136948072	0.224566640603555	-0.264464088886273	0.234297631938179	-0.481085457313385	0.0234108187135395	-0.399073281764076	0.0657893888937206	0.342835638754806	0.118300067844869	-0.389142442756278	0.0734508863541668	-0.181339367777183	0.41929937669454	-0.0545289825896203	0.80954499265714	-0.158432350223884	0.481305789609639
CDH20	black	-0.0535045762801094	0.813061238016119	0.0535045762801094	0.813061238016119	-0.055839741865414	0.805051026358106	0.402380622981766	0.0633777045573366	0.446010704774903	0.0374772330426692	-0.384262048860824	0.0774539398046678	0.101968211154656	0.651603546496777	0.136071691090043	0.545978576862795	-0.0224237515417036	0.921099077518331	-0.0174817695490877	0.938451714906188
CR1L	black	0.0290392797012603	0.897925652582505	-0.0290392797012603	0.897925652582505	-0.0282733969131262	0.900604695728398	-0.728006526059623	0.000122678262914664	-0.474593563318888	0.0256307932809117	0.767337616428268	3.08005471974227e-05	0.0502317283757175	0.824318207185544	0.160207222216734	0.47634327586744	0.272047380265644	0.220652218629044	0.207630949699837	0.353828634729727
RLN3	black	0.136870252336263	0.543602533765915	-0.136870252336263	0.543602533765915	0.0826791387587456	0.714521669226292	0.435959753683219	0.0425366214009307	0.3475875230009	0.112955304308834	-0.413673734364157	0.0556479285595145	-0.066149680332069	0.769920605791724	0.024591860943955	0.913496729890728	0.027599875742697	0.902961524435699	0.328332545125627	0.135741018812604
B3GAT1	black	-0.20648914983508	0.3565409556533	0.20648914983508	0.3565409556533	-0.408793661800962	0.0588939615493687	-0.764500536434496	3.43248178392693e-05	-0.628779769215151	0.00172181270940351	0.56380955158819	0.00627955668449391	0.0258423621948721	0.90911519829733	0.152231333978992	0.498845383610518	0.0422127773917162	0.852036480320125	0.209676820248852	0.348998911551794
XK	black	-0.359300685645423	0.100533462989846	0.359300685645423	0.100533462989846	0.211981649999585	0.343604401569906	-0.706279451193127	0.000239202010354856	-0.501477864490731	0.0174189771110595	0.76283280878066	3.6556711739187e-05	-0.12225714923439	0.587815449753317	-0.332784866442522	0.130203171688496	0.0852714312662262	0.705950307388357	-0.00916050311425501	0.96772705207284
RAD54L	black	0.157596322381284	0.483652270023033	-0.157596322381284	0.483652270023033	0.289208500371123	0.19174532770426	0.414224215915315	0.0552905782340282	0.403417963080366	0.062635339683829	-0.287493661886442	0.194511966785871	0.294162786472834	0.183902731177982	0.0719532233010901	0.750330795093541	0.258334854638143	0.245721086521444	0.258480135226819	0.245446223776627
PACSIN3	black	0.21483244980432	0.337000451670109	-0.21483244980432	0.337000451670109	0.413147845444935	0.0559909688695428	0.646925083769839	0.00113831850528431	0.594097093482582	0.00355212731791321	-0.320700587413998	0.145620455687605	0.1389691880958	0.53738009284833	0.101408815915958	0.653398773128084	0.461318865022466	0.0306919954126806	0.230542258520394	0.301974823021329
LINC00284	black	0.0485145461235347	0.830237970243807	-0.0485145461235347	0.830237970243807	0.257726106222887	0.246874968923034	0.324281554806329	0.14092364624083	0.422203569555851	0.0503063010187419	-0.24351000467639	0.274817484292827	0.123641702180398	0.583561413026313	0.104825159087878	0.642464163608764	0.221810216434411	0.32115689312678	0.0443486223221952	0.84463585727742
C17orf64	black	-0.158497779688894	0.4811223902461	0.158497779688894	0.4811223902461	0.0407437829018921	0.857133516257811	0.425137205495619	0.048563824754065	0.307232844849336	0.164273018802837	-0.333206420496084	0.129687351218221	-0.00968433834252341	0.965882562465073	-0.0871252891784839	0.699841537465103	-0.0244423530266829	0.914020743620989	0.0765490565425177	0.734921680898956
ACTL8	black	0.18573833892153	0.407911592158614	-0.18573833892153	0.407911592158614	0.236379968838936	0.28955237620273	0.477869600462661	0.0244904428010066	0.251848893986301	0.25819517081425	-0.255882859125471	0.250390165111438	-0.213375004649471	0.340367194001503	-0.0599562674032911	0.790976632443448	0.0850862957853007	0.706561328097841	-0.114017288150994	0.61340108667752
PLAC9	black	0.178490267851482	0.426765955023824	-0.178490267851482	0.426765955023824	0.10671580786781	0.636443221198483	0.374584755171462	0.0858733108222005	0.557668118477934	0.00700380807218351	-0.401139131942354	0.0642749596334824	0.405046727803314	0.0614831281396533	0.115842793788653	0.607693692001486	0.109082443045432	0.628937609143436	0.247753560658791	0.266276335031449
ZP4	black	-0.23183775421226	0.299190231696193	0.23183775421226	0.299190231696193	0.0444793078571307	0.844183440888887	-0.438771210070615	0.0410706985785892	-0.200360889259262	0.371303907091655	0.347951325035492	0.112553472233106	-0.208731439638635	0.351225866195114	-0.147735584750747	0.511754520086694	0.173728562794079	0.439402920684499	0.421698144725471	0.0506113219181208
FOXD1	black	-0.205693938885991	0.35843708178768	0.205693938885991	0.35843708178768	-0.0400241710623678	0.859632405929365	-0.322188117150183	0.143656172470047	-0.015055641665451	0.946980865266808	0.261960502632333	0.23892101668795	0.184089596056395	0.412159681036131	0.0292108187331568	0.897325758487785	0.212585147935431	0.342200063082845	0.119805889464979	0.595379189640554
LOC400768	black	0.0123170279439902	0.956615267119988	-0.0123170279439902	0.956615267119988	0.0936228995567872	0.678574090073402	0.341293741586513	0.120073011075183	0.240170161139182	0.281659643480489	-0.297124931128663	0.179319855439276	-0.108203392057622	0.631721377874632	-0.017317524274419	0.939028930419095	-0.0476090120007639	0.833363286891494	0.0391436872616219	0.86269169516646
FFAR1	black	-0.184882858085996	0.410112779059313	0.184882858085996	0.410112779059313	0.279110258429746	0.208425727500371	-0.453283239356396	0.0341205301829578	-0.149698561212148	0.506098305201965	0.467598289517256	0.0282075148340524	-0.168484317646496	0.453546621305526	-0.2017285835182	0.367979208578001	0.294950969595683	0.182675562845738	0.397635350263848	0.0668594060507716
CASR	black	0.630630456231375	0.00165258341716662	-0.630630456231375	0.00165258341716662	0.49841747658423	0.0182292788905617	0.510890048516887	0.0151075353452292	0.613132426956511	0.00241171599460002	-0.220351704290155	0.324430824467149	0.29730869329225	0.17903815331271	0.16985357596999	0.449831066926407	0.314396823950954	0.154155092409153	-0.0277993604471164	0.902263391566843
DCLK3	black	-0.108379811799175	0.631162305671763	0.108379811799175	0.631162305671763	-0.0281759382509304	0.900945679790157	-0.536162812249808	0.0101057769903548	-0.303299727408123	0.170019825463563	0.459453208785419	0.0314625841697273	0.156369614606657	0.487105609586167	0.018130286437799	0.936172893263359	0.304786880255939	0.167830789880941	0.380989709473083	0.0802283586131021
PTPN5	black	0.0141081963499771	0.950313220572208	-0.0141081963499771	0.950313220572208	0.106996583079468	0.635550942164447	0.437837488689954	0.0415531055949287	0.621194439190338	0.00203180633970033	-0.267878472263327	0.22808713597947	0.359265254515862	0.100569454404894	0.205349010608429	0.359261355493696	0.367382225037638	0.0925689582854585	0.101303071432986	0.653738339757238
CD86	black	0.119789062791642	0.595431252227209	-0.119789062791642	0.595431252227209	-0.063354359498084	0.779405558613575	0.535157896968005	0.0102745640055162	0.527119946205105	0.0117095839941931	-0.598531267353311	0.00325264172006441	0.285949424175407	0.197026377796119	0.278703536875462	0.209117237208495	-0.042396860482493	0.851398156647818	0.305837309631142	0.166296410883015
CLDN20	black	0.0195710386502776	0.931111989484608	-0.0195710386502776	0.931111989484608	0.0803105536296172	0.722382536330407	0.550961920319752	0.00787224304163231	0.229153433439747	0.304977629790051	-0.321188949526147	0.14497349409807	0.242396351529193	0.277087224607028	0.156787571258647	0.485927629997572	0.0684113653382249	0.762269470732066	-0.0598578086264265	0.791312548112799
C12orf56	black	-0.294014268772567	0.184134596018256	0.294014268772567	0.184134596018256	0.0586278569954145	0.795511818387946	-0.568152204702479	0.00580585955545209	-0.245325231405249	0.271143043147299	0.485903090756118	0.0218650311377009	0.195324926046325	0.383693066195848	-0.0798793950374673	0.723816407245633	0.234303324654234	0.29393446640332	0.479870960338242	0.0238139806645367
H2BFM	black	0.439791769348543	0.040548442196943	-0.439791769348543	0.040548442196943	0.283278120293671	0.201427579839548	0.782711697548513	1.66653528870743e-05	0.743245836828012	7.39249771015017e-05	-0.585148042071126	0.00422728299510372	0.302321016077286	0.171471176898357	0.216705548409036	0.332702666998354	0.242159061552267	0.277572364332345	0.0861732748633044	0.70297637182241
ABCB11	black	0.0965823375192573	0.668964104058073	-0.0965823375192573	0.668964104058073	0.194827483638247	0.384929368557436	0.464523164217514	0.0294034273674022	0.525988226203048	0.0119241760839338	-0.45813508854962	0.0320161821108396	0.155628151840694	0.489198862924166	0.127675297685942	0.571244363067513	0.209013388762015	0.350560834514763	0.479873434365485	0.023813153786167
ADAMTSL5	black	-0.375225019423972	0.0852960700864724	0.375225019423972	0.0852960700864724	0.0342828279857634	0.879614107063937	-0.78225106893469	1.69867757689871e-05	-0.505986691420615	0.0162784370153898	0.534402945572925	0.0104028818745088	-0.306150456545134	0.165840881114644	-0.345529658069178	0.115247937235217	0.0241255031551545	0.915131391750808	0.262228369216278	0.238423530632345
HYALP1	black	-0.0787522632375608	0.727569039163881	0.0787522632375608	0.727569039163881	-0.227551681223525	0.308463421730965	-0.4270663998998	0.0474436728843673	-0.303616770040543	0.169551503176749	0.281764880163409	0.203949891279203	0.0260400599292489	0.90842273124332	0.128501049720741	0.568736991757089	0.149214462358659	0.507490385407471	0.420431205859554	0.0513821914663141
RSPO3	black	-0.409052956181256	0.0587179251474927	0.409052956181256	0.0587179251474927	0.0332946659258051	0.883060712124338	-0.686308786874351	0.000420562851069964	-0.332303633167778	0.130793809753233	0.561342846659651	0.00656260263834867	-0.122579007204063	0.586825361823872	-0.144883591317037	0.52002625015653	0.302101150776327	0.171798392820666	0.507826432935161	0.015830793713308
MAGEB2	black	-0.253088383046646	0.255780611505758	0.253088383046646	0.255780611505758	-0.0623772265803382	0.782728356852357	-0.664970629011112	0.000734211623986695	-0.231279721247011	0.300387746077344	0.495732127507074	0.0189650872340742	0.00549307904420032	0.980644465448584	-0.122578189411916	0.586827876583062	0.0843797874593423	0.708894687597191	0.246601955368211	0.268577350263516
TBC1D28	black	0.010941884056834	0.96145529098682	-0.010941884056834	0.96145529098682	-0.0150530353773141	0.946990030956096	0.514309697834077	0.0143321425207338	0.280874583615335	0.205443725988907	-0.462447999769421	0.0302329262328074	-0.240580525813415	0.280813258011096	0.0785136558374982	0.728364227055143	0.163643384828011	0.466809860062793	0.0130182646450412	0.954147717792913
CCDC81	black	0.220168850585946	0.324842686343673	-0.220168850585946	0.324842686343673	0.458174620172532	0.031999468018631	0.528854688171137	0.0113867856320227	0.413557782614634	0.0557234254331285	-0.395409701642889	0.068541576952415	-0.240593503187092	0.280786517931606	-0.213317876654108	0.340499564928636	-0.0831109061089794	0.71309169881931	-0.2126561368436	0.34203509498524
WDR25	black	0.10407234843259	0.644867631617681	-0.10407234843259	0.644867631617681	-0.0268662182415442	0.905529683623245	0.450379477563413	0.0354311404798665	0.201370794702246	0.368847293170423	-0.33319521060024	0.129701048862596	-0.164290045136948	0.465026734492183	0.101539398712542	0.652979537101327	0.0123102343355741	0.956639174745693	-0.0271881192756428	0.904402759215492
HSPB7	black	0.0330683221665519	0.883850465156047	-0.0330683221665519	0.883850465156047	0.105278964564429	0.641016982415825	0.66010817983189	0.000828617045824255	0.498776622860561	0.0181326413059939	-0.600034743548472	0.00315603616603262	-0.0240884967371385	0.91526111969051	-0.0110774351118064	0.960978137916065	-0.0565255473289582	0.802702084314135	-0.111775812770085	0.620438658986563
SERPINA9	black	-0.112405597263579	0.618458045135428	0.112405597263579	0.618458045135428	-0.18893585275212	0.399742009436429	-0.453299008193497	0.0341135187462947	-0.373231271454184	0.0871031405763972	0.397521584326334	0.0669446240004706	-0.0365152640623969	0.871835441472116	-0.0693106528689974	0.759233142698866	0.0668773538958837	0.767456640137454	0.221612141551606	0.321600340515074
INPP5J	black	-0.0460200053654799	0.838853357844552	0.0460200053654799	0.838853357844552	0.0756605939185244	0.737893094184229	0.592424695632079	0.00367092404559318	0.27863510807982	0.20923373062096	-0.39916378904642	0.0657224771999726	-0.199923970561824	0.372369615244296	0.0617052873409162	0.785015454012086	0.11657323951367	0.605416114289345	-0.139310730373779	0.536370700984643
MAS1L	black	-0.249813285283103	0.262192121236027	0.249813285283103	0.262192121236027	-0.174700834605061	0.436806661074777	-0.318152880243267	0.14902862806437	-0.239152801673897	0.283764846329478	0.223880569533337	0.31654389145879	0.0750008680903135	0.740101853149768	0.131312514478128	0.560236677769995	0.162309629291688	0.470498632275319	0.303208331939159	0.170154996978005
ACTL7B	black	-0.0754175806581943	0.738706470181257	0.0754175806581943	0.738706470181257	0.152943460430227	0.496815343062944	0.376107677251478	0.0845050450826178	0.455491758110725	0.0331495372570224	-0.317531310587552	0.149868577566282	0.215480060101528	0.335510815185426	0.0732104366695986	0.746106137908367	-0.00371433628192376	0.986911439664987	0.0538394293609662	0.811911478367676
TMEFF2	black	-0.163939497266603	0.465992914395164	0.163939497266603	0.465992914395164	-0.0748105168097236	0.740739516957562	-0.601428237702322	0.00306865986412747	-0.207229933661297	0.35477986560519	0.38301917728301	0.0784990733072833	0.477187100642855	0.0247246061271035	-0.0460556627128115	0.838730080134591	0.0232999550911278	0.918025883725508	0.0552355609101354	0.807121744360934
RAB33B	black	-0.101140683118948	0.654259929820332	0.101140683118948	0.654259929820332	0.0282319051786477	0.900749863110299	-0.719257596928721	0.000161694112815116	-0.49756102900692	0.0184614061736237	0.68708870871339	0.000411730393257507	-0.2138224046599	0.339331578536766	-0.0521249085758311	0.817802397079143	0.368754272507837	0.0912645897796177	0.531628207136071	0.0108858406756877
CDH5	black	-0.276511389816963	0.212870725830576	0.276511389816963	0.212870725830576	0.259199188400107	0.244088745265394	-0.69003301335499	0.000379808206578222	-0.401397354683851	0.0640875442067563	0.688899859630278	0.000391832270123299	-0.366539360189273	0.0933770617684758	-0.315047707418099	0.153257998840453	0.231463913844404	0.29999215140926	0.244287365662337	0.27324010405686
ETNK2	black	0.303212516706461	0.170148806193923	-0.303212516706461	0.170148806193923	0.518995129023923	0.0133225739910747	0.646804417816356	0.00114155447542534	0.775124779113357	2.26993086353613e-05	-0.312489743041059	0.156804741895424	0.386086566016415	0.0759386811361648	0.163375152087792	0.467550520642221	0.498351630696625	0.018247041427605	0.229045418928465	0.305211933519688
FLJ31945	black	0.460095080580461	0.0311957590072652	-0.460095080580461	0.0311957590072652	0.118312413290038	0.600007521473574	0.522152544743081	0.0126755123767539	0.335418739871867	0.127004295766674	-0.393641315575129	0.0699008568509232	0.0222758002012905	0.921618110102534	0.235646745623786	0.291094947326449	0.0289092832620214	0.89838030275424	-0.103684978556581	0.646105709172973
CPSF1	black	0.0965483674286664	0.669074132938503	-0.0965483674286664	0.669074132938503	0.20651998555253	0.356467547667993	0.633045474217939	0.00156580259309255	0.615553284834622	0.00229182156309499	-0.560289499158766	0.00668664970650604	0.0912956375145403	0.686165366403158	0.0865483892753523	0.701740618971381	0.137389296608448	0.542060717563501	0.105421589776187	0.640562411614491
KCNK17	black	-0.125877333870722	0.576720543338203	0.125877333870722	0.576720543338203	-0.331295864303577	0.132036892397674	-0.475416421352368	0.0253404628461994	-0.344834828015208	0.116029603914372	0.394992347686456	0.0688605572063777	-0.0372821069160306	0.869166066917723	0.219439677737537	0.326488204066853	0.12510109888215	0.579091809295042	0.283995647262784	0.200238952879887
TCF24	black	0.0785914378669571	0.728104979394397	-0.0785914378669571	0.728104979394397	-0.0609635939941813	0.787541964559916	-0.33277302725124	0.130217679485074	-0.111063701541699	0.622681245584966	0.247573697295782	0.266634891448721	-0.0269758101777867	0.905145999840231	-0.0611139043284135	0.787029778564024	0.0574648309186605	0.799487629198167	-0.0459225860301081	0.839190183114538
GAB4	black	-0.156307607360147	0.487280493509549	0.156307607360147	0.487280493509549	0.140225313804259	0.533672090330442	0.308717389816687	0.162139417540381	0.406181716210409	0.0606898379048171	-0.244669746595822	0.272466296832285	0.0305022505287198	0.892811215445572	-0.0744952580576587	0.741795973683548	0.13513030398439	0.548785670335508	-0.00813012982947074	0.97135558216139
SPNS3	black	-0.203219685338321	0.364374083148417	0.203219685338321	0.364374083148417	-0.112743222017965	0.617397297635862	-0.7396876697016	8.34597210624025e-05	-0.363213010571232	0.0966172293168528	0.704662840122347	0.000250800711803239	0.168728934772345	0.45288167035342	0.159837467488111	0.477374965667163	0.411878122745741	0.0568259092247485	0.394121076867845	0.0695300859321564
CCL27	black	0.25046837894823	0.260901556313811	-0.25046837894823	0.260901556313811	0.0949273615076785	0.67433214570884	0.758924072400424	4.22905592112928e-05	0.495881350041117	0.0189235807654394	-0.668490209005578	0.000671758445461274	-0.18709974343903	0.404422073610647	0.0777629578006194	0.730867775268137	-0.0513483697809897	0.820473652213048	-0.159133798630969	0.479341454500847
HCAR1	black	-0.225718957814511	0.312481548201252	0.225718957814511	0.312481548201252	0.000877779872185281	0.996906762634284	0.291690936503255	0.187787780241871	0.329955554450546	0.133703214369837	-0.262556608898954	0.237814839022381	0.214598356226701	0.337539878677399	0.07974518247168	0.724262930478152	0.069212842994432	0.759563220012452	0.190524954970962	0.395715923373469
RPS4Y1	black	-0.242899759097219	0.276059772993216	0.242899759097219	0.276059772993216	0.0352231423400133	0.876336342068279	0.303992089063966	0.168998251658718	0.342050052784047	0.119200988236842	-0.273604541065275	0.217916768164593	0.166811290651938	0.458108062146462	0.0883108296263345	0.695944331512234	0.165439626716298	0.461865483807785	0.400335592384348	0.0648608301484296
OR1D5	black	0.0270112172810485	0.905022043154651	-0.0270112172810485	0.905022043154651	-0.0407701043291294	0.857042138625917	-0.254591782439947	0.25287143770383	-0.20589892932561	0.357947737315256	0.199086609461862	0.37441694142424	0.0232462437872899	0.918214238521854	-0.0136394218841981	0.951962294366093	-0.0243341690180981	0.91439994175545	0.142981545458048	0.525577930075683
SLC22A12	black	-0.211487458404809	0.344756909187366	0.211487458404809	0.344756909187366	-0.189541785092984	0.398204170230773	-0.777423916798079	2.06960970285758e-05	-0.59677583064576	0.00336856513868357	0.71878040918213	0.000164100353322317	-0.354628759402599	0.105361445746219	-0.0242535416797927	0.914682562100006	0.214618165909963	0.337494210970973	0.247011738747006	0.267757125546925
ZNF853	black	0.317409757417632	0.150033225305536	-0.317409757417632	0.150033225305536	0.315297880635093	0.152914168768977	0.762533923535844	3.69698134175181e-05	0.429568628875302	0.0460207577389401	-0.525423095029414	0.0120325305767302	-0.133357066451654	0.554091009510767	-0.0109191813859452	0.961535207875351	0.0794645519480937	0.725196863737323	-0.211304093603053	0.345185113453134
LOC100505501	black	-0.207881353025531	0.353235420000952	0.207881353025531	0.353235420000952	-0.00634585261705591	0.977640290860072	-0.557007288011393	0.00708569563609829	-0.356107778336268	0.103815036717518	0.496303229159547	0.0188066304268887	-0.142480685257198	0.527044474170592	-0.0312784773870135	0.890099240743366	0.11709451081347	0.603792917383235	0.0884513663782499	0.695482836140453
LOC100505658	black	0.121959028240956	0.588733154199448	-0.121959028240956	0.588733154199448	-0.156007824175144	0.488126436653651	-0.268542324885064	0.226892327655783	-0.266921930345845	0.229815987973862	0.23724607656324	0.287736795586877	0.114979440110816	0.610390221627169	0.0860756371001029	0.703298142367034	0.155549536531505	0.489421066725914	0.229741788145871	0.303703312310806
LOC100134040	black	-0.0555856121319215	0.805921855908827	0.0555856121319215	0.805921855908827	0.202678931982895	0.36567913345433	0.432481552144345	0.0444062878467886	0.535734486581147	0.010177438809442	-0.214003576388466	0.338912743828242	0.161750844636619	0.47204846575218	0.137065429828398	0.543022524679187	0.434651537679712	0.043232495266381	0.209477860727934	0.349466895088912
HESX1	black	0.191427305262798	0.393439865906647	-0.191427305262798	0.393439865906647	0.181104621652824	0.419911876974098	0.879770527784614	6.87363098306972e-08	0.639164612585195	0.00136303146554354	-0.836237070591477	1.25017324301893e-06	0.150167053971386	0.504752869495786	0.00658248015691411	0.976806742933216	-0.28268223642648	0.202418298369751	-0.326938644613493	0.137508738831042
NLRP9	black	0.0169283568182278	0.940396718877767	-0.0169283568182278	0.940396718877767	-0.157106784225891	0.485028910845381	-0.402878065175408	0.0630208816668088	-0.221459684640457	0.321941910062029	0.249073292657282	0.263654825704209	0.114160012385508	0.612954077447939	-0.114250720109192	0.612670051828037	0.0461667477477298	0.838346050626295	0.0232558345354686	0.91818060537594
FKSG29	black	-0.00462294415356063	0.983710061811598	0.00462294415356063	0.983710061811598	-0.074192135768714	0.742812183777033	-0.479311931719856	0.0240014107569661	-0.129221781474885	0.566552486591366	0.40169022267535	0.0638754874766021	0.352793695325627	0.107303472740435	0.107534164918215	0.633843916564327	0.247075722202153	0.267629199418642	0.116547869762033	0.605495159663308
KLHL23	black	0.0873746336838711	0.699021261916066	-0.0873746336838711	0.699021261916066	0.55236396711153	0.00768369810049918	0.798538379220758	8.398415776791e-06	0.696890037532973	0.000313599535148962	-0.64407018948199	0.00121700744676665	0.0731512003367515	0.746305034816983	-0.238493580065077	0.285134194662879	-0.147236990500692	0.51319602373127	-0.238226481795238	0.285690187997538
PPM1J	black	0.158888079917273	0.480029105044371	-0.158888079917273	0.480029105044371	0.131905055188702	0.558452441641758	0.782487368168063	1.68212162956407e-05	0.529875239863685	0.0112003089089834	-0.754586592546682	4.95574840128913e-05	-0.000905179131359413	0.996810209951076	-0.00714559509712791	0.974823200846405	-0.311563043850433	0.158103704900028	-0.280683403893814	0.205765461869714
LOC100506374	black	-0.00779477247482623	0.972536687447866	0.00779477247482623	0.972536687447866	-0.00856683740667739	0.969817615691062	-0.667464813486949	0.000689465512253891	-0.412469224647886	0.0564360340409413	0.531724334521486	0.0108688075593266	0.121242072925089	0.590942649142297	-0.0958842007996177	0.671226678794163	-0.00612306641017232	0.978425101695417	0.0413449643522262	0.855046893850001
CYP7B1	black	-0.0850865913944733	0.706560352330804	0.0850865913944733	0.706560352330804	-0.176759091548888	0.43133749113458	-0.39602828325042	0.0680708616424565	-0.145535949108355	0.518128601790614	0.316454190362224	0.15133200578293	0.249390448759831	0.263027285345925	-0.00977312828332489	0.965569938380565	0.101296708850196	0.653758773390571	0.321617513406637	0.144407426076643
GJB1	black	-0.0547040394330894	0.808944467877659	0.0547040394330894	0.808944467877659	0.0857324802234951	0.704429423224926	-0.460284377830039	0.0311174111936293	-0.122259850230197	0.587807138081883	0.408660983678587	0.0589841935742842	0.239914469388995	0.282187819397891	-0.109810339098743	0.62663619188883	0.251295635376076	0.259277623835615	0.140854112915186	0.531820407942476
GLB1L2	black	0.329307483585767	0.134514278641837	-0.329307483585767	0.134514278641837	0.174984251939114	0.436051388927533	0.712812219123832	0.000196917911791049	0.51029171323485	0.0152466408195325	-0.444168662847973	0.038367234277338	-0.103819138090535	0.645676817663011	0.159105904718729	0.4794194914092	0.248981450434716	0.263836726916293	0.0551949457952704	0.807260990037614
HTR2B	black	-0.0220353173242781	0.922461821018895	0.0220353173242781	0.922461821018895	0.43399451141374	0.0435853135526493	0.683583321355984	0.00045271925912575	0.544228932502006	0.00883168718172219	-0.579460840998112	0.00470966516677458	-0.0363432185911888	0.87243451660794	-0.20802162823459	0.352903356584657	-0.157223457439083	0.484700633963401	-0.22996214186184	0.303226889584811
TMEM121	black	0.292764069902143	0.186094314127633	-0.292764069902143	0.186094314127633	0.201614669352646	0.368255465208863	0.802722915913627	6.93670587709517e-06	0.723878207175172	0.000139929213868229	-0.744913885548503	6.97915231792744e-05	0.322210214877576	0.14362713444703	0.0826520735244503	0.714611337452878	-0.0794645748471154	0.725196787514386	-0.239513305332242	0.283017741560627
BPIFB6	black	0.0974798075402748	0.666059586735191	-0.0974798075402748	0.666059586735191	0.185215326200885	0.409256552437941	0.341615167122751	0.119701847978766	0.444925308894114	0.0379996701784601	-0.221449917506768	0.321963800116973	0.116675246883066	0.60509832962137	0.100641180696188	0.65586530378062	0.26495751926683	0.233393359578738	0.0461865322086577	0.838277657947964
PPP1R32	black	0.445112853026969	0.037908993237538	-0.445112853026969	0.037908993237538	0.0153897282525913	0.945806017000793	0.629230573995132	0.00170472707724164	0.485836088510286	0.0218859531708159	-0.410468353211971	0.0577640961155203	0.250774180879992	0.260300502447575	0.322806113638781	0.142845645073968	0.164928769263592	0.463268929282448	-0.0404806308580699	0.858047173495465
MYL2	black	0.0976343215341578	0.665559991628212	-0.0976343215341578	0.665559991628212	0.442457763744091	0.0392086294116005	0.545969598807735	0.00857487863947322	0.558429536929515	0.00691042848968687	-0.452564704594657	0.0344412252273612	0.120235874568709	0.594049444617722	0.0154442254065513	0.945614382665725	0.050178339022591	0.824502122936102	0.089672745122435	0.691476463514823
CHAC1	black	0.221001061128674	0.322970741806711	-0.221001061128674	0.322970741806711	0.245368840674683	0.271055151722088	0.513534128376034	0.0145050987693603	0.396153426072499	0.0679759319251914	-0.385555051461849	0.0763777812774452	0.0180177279538341	0.936568378082931	0.0922824030534411	0.682943024900669	0.0167384367342522	0.941064281159859	-0.0963919867631139	0.669580733335049
SST	black	-0.327701001282251	0.136539914751144	0.327701001282251	0.136539914751144	-0.220774631316978	0.3234794210097	-0.45603604530048	0.0329136188917985	-0.182647145191382	0.415896006817926	0.258563905789707	0.245287825023872	0.0696847468690141	0.757971067922518	-0.0557366698259112	0.80540419777184	-0.0179848518855763	0.936683893969907	0.114520053776537	0.611827025958645
TXNRD2	black	0.119736116999339	0.59559508171385	-0.119736116999339	0.59559508171385	0.0962312102057258	0.670101719037789	0.906243144549583	6.40270102705772e-09	0.50326014974768	0.0169606576822843	-0.768284259037265	2.96971586298874e-05	-0.163985087679198	0.465867199960099	-0.00771829126992939	0.972806056803003	-0.203946257019412	0.36262481578799	-0.268639228975418	0.226718263806903
CTTNBP2	black	0.205009743966678	0.360073170636871	-0.205009743966678	0.360073170636871	0.360815851923241	0.0990031803861994	0.606571843788152	0.00276351710067729	0.51113871572421	0.0150500271905907	-0.425284730497341	0.0484774507726894	0.319063809288763	0.147803653416822	-0.0697859841744796	0.757629627456718	-0.146385142229434	0.515663338300321	-0.401264460776873	0.064183945211514
AP4M1	black	0.179775183272905	0.423389790298084	-0.179775183272905	0.423389790298084	0.304678872592176	0.167989112477869	0.668915663326085	0.000664526545690588	0.696743795283726	0.000314900187532386	-0.468272485290236	0.0279505597844615	0.201304214096387	0.369008963868238	0.0917291273747957	0.68474912712059	0.331014933891675	0.132384919664097	0.193979798017191	0.387041305172375
SNRPC	black	0.0699310634703167	0.757140398311752	-0.0699310634703167	0.757140398311752	-0.0166059748761662	0.941529902483968	0.500956474165279	0.0175549296378305	0.147777791689015	0.511632583681677	-0.427523367072297	0.0471813012995984	-0.232553209888527	0.297659201240521	0.106748123173225	0.636340501172713	-0.0181739885855351	0.936019345568545	0.23263908803435	0.297475752675261
PCMTD1	black	-0.209778075284115	0.348760885135833	0.209778075284115	0.348760885135833	-0.0204431651206485	0.928049723068033	-0.623799599679536	0.00192041929697103	-0.500528330163756	0.0176672080776982	0.546778448648368	0.00845765628048515	-0.33571931115592	0.12664286756949	-0.175524564508023	0.434613449203467	0.144637290952674	0.520743573926088	0.448113224828721	0.0364812624535013
ANAPC2	black	0.29284857123553	0.185961409919663	-0.29284857123553	0.185961409919663	0.141736425746155	0.529227256340996	0.851560330895316	5.00554027750945e-07	0.455121484046302	0.0333107916366862	-0.634514011309277	0.00151494593447367	-0.188295185378035	0.401371583197371	0.110640894434156	0.624014284780451	-0.0240348346191275	0.915449238759343	-0.195556945541834	0.383117192020186
ARHGEF25	black	0.339904579655441	0.121686694127034	-0.339904579655441	0.121686694127034	0.321207674206051	0.14494872892598	0.645457913118177	0.00117819889905641	0.512146597020983	0.0148187558240891	-0.545809573767604	0.00859822805658289	-0.0588834617123273	0.794638685027412	-0.113374450911769	0.615416081770967	-0.158813028728107	0.480239236744076	-0.228380113950383	0.306657533091844
SPAG6	black	-0.199501352899381	0.373402103095709	0.199501352899381	0.373402103095709	-0.0808904588259954	0.720455409146104	0.529811328524295	0.0112119130462587	0.313955709307695	0.154765156313758	-0.439297633650913	0.0408006568731136	0.102798393420037	0.648942736644994	0.0865824413252965	0.701628476053535	-0.0261645329513328	0.907986778038593	0.0839478087729004	0.710322612184134
LOC157740	black	-0.122676746453736	0.586524841038373	0.122676746453736	0.586524841038373	-0.0462778534355882	0.837961985253651	-0.758441702855638	4.30498237721167e-05	-0.634363837877812	0.00152008139793854	0.812363496654911	4.38725271330493e-06	-0.342865940985018	0.118265415791879	-0.152380736939809	0.498419147556993	0.140811813779738	0.531944875776336	0.154749488587137	0.491685226349206
SDC3	black	0.337075349270315	0.125021450468912	-0.337075349270315	0.125021450468912	0.352024747748558	0.108124967237728	0.83335073837007	1.47006827456159e-06	0.722981245326648	0.000143943454707334	-0.562083176725622	0.0064765639182946	0.151282719787301	0.501555876890708	0.206381628569541	0.356796991186795	0.195247261618675	0.38388593906372	0.0110548829687453	0.961057522791754
CLCN1	black	-0.145980734634643	0.516836659227161	0.145980734634643	0.516836659227161	0.0763370255621063	0.73563047582094	-0.699315096201106	0.000292696274896611	-0.461051418863957	0.030801534316549	0.656009867667292	0.000916055432619164	-0.133014329667611	0.555119105582811	-0.177670464381207	0.428927562011173	0.261757861689122	0.239297813187974	0.477309197017448	0.0246825845130054
FAM201A	black	0.0784348416723806	0.728626944075487	-0.0784348416723806	0.728626944075487	0.0457295882455172	0.839857549043211	0.452949242306513	0.0342693051472739	0.165135330812745	0.46270119226223	-0.344078408208845	0.116884918434505	0.110214972486947	0.625358293984611	-0.102110658027052	0.651146699108791	-0.266568205028066	0.230457482157964	-0.305493653475999	0.166797319958209
VN1R1	black	0.273100459625065	0.2187998098943	-0.273100459625065	0.2187998098943	0.280785840570945	0.205593029471113	0.464567031080581	0.0293860894850393	0.272035605767003	0.220672988901281	-0.181099218628694	0.419925980269275	0.0657784173887084	0.771178562073019	0.00391350616196418	0.986209668649951	0.03647192657944	0.871986339434461	-0.454605258139398	0.0335366399976298
ZYG11A	black	0.0221666754151552	0.922000953826383	-0.0221666754151552	0.922000953826383	0.174986399419674	0.436045668810439	0.400693512010284	0.0645993668785969	0.37419220192737	0.0862286601470221	-0.222158404513755	0.320378268044977	0.261522253050021	0.239736396617911	0.070995126079912	0.75355497446912	0.0349941910456727	0.877134246493077	0.0145025834710335	0.948925981402399
TLE6	black	0.179232553068474	0.424813809082986	-0.179232553068474	0.424813809082986	0.357382677335382	0.102495452544427	0.581284576990279	0.00455021996111656	0.695843047188393	0.000323014202276815	-0.289484930355969	0.191301860845945	0.361403779605609	0.0984140286531646	0.0861585564965226	0.703024873857272	0.328140866059003	0.135983137918558	-0.0245500374305358	0.913643314595986
PRR9	black	0.194021658902837	0.386936859556493	-0.194021658902837	0.386936859556493	0.00405762468759011	0.985701876071884	0.566501949774384	0.00598224489361592	0.11853958607868	0.59930253760539	-0.37256444921852	0.0877138400843729	-0.259748435442163	0.243055121595431	0.0801636009382396	0.722871144780798	-0.10375423992395	0.645884275546063	-0.461623456225223	0.030567618705102
MACROD2-AS1	black	-0.123456201901512	0.584130593725229	0.123456201901512	0.584130593725229	0.166610486195689	0.458657138315103	-0.312251537565129	0.157137921682797	0.163831435685585	0.466290960950949	0.243569386602109	0.274696787681373	0.494890415112166	0.0192005870403275	0.0296894411223592	0.895652241646639	0.195061265905424	0.384348065783499	0.299925040349012	0.175060264989925
PSMD3	black	0.326199427723699	0.138452815206719	-0.326199427723699	0.138452815206719	0.143870581831728	0.522979539234867	0.836010036758177	1.26634984085026e-06	0.553323651796009	0.00755680353820054	-0.69181103218544	0.000361581147984534	0.14235746661585	0.527405559688858	0.187054392573957	0.404538049796253	0.0348591736762998	0.877604841485591	0.0638760517421754	0.777633031275691
OR2B6	black	-0.219545560705484	0.326248949380621	0.219545560705484	0.326248949380621	0.0517967518004392	0.818931003792773	-0.464150830718921	0.0295509148352542	-0.394737274639765	0.069056060459891	0.513405914076659	0.0145338539425455	-0.477728416931025	0.0245387364778398	-0.151021286051495	0.502304138844455	0.275360421740656	0.214859314205808	0.211582512856953	0.34453505553487
NRXN2	black	-0.109299510174112	0.628250950167698	0.109299510174112	0.628250950167698	0.027956177575176	0.901714630546767	0.26905529159519	0.225971910486074	0.310167173983416	0.16007446723038	-0.267464951146771	0.228833481317243	0.103227122501249	0.647570235413867	-0.045843476342003	0.839463723171994	0.0162120981515103	0.942914540750642	0.371366491365539	0.0888189649568885
LOC284263	black	-0.139520722896798	0.535750527793823	0.139520722896798	0.535750527793823	-0.398137923185719	0.0664839320341083	-0.474419995236948	0.0256923709953833	-0.439055112087074	0.0409248913004088	0.231418046491356	0.300090631795784	-0.196257680663054	0.381380930405347	0.00462781083843276	0.983692915202931	0.0342013676194989	0.879898153487401	0.452778554379984	0.0343455330919217
CACNB3	black	0.462683593588596	0.0301378309357006	-0.462683593588596	0.0301378309357006	0.502883564536119	0.0170566755807697	0.6745960630308	0.000574168085774229	0.348678005030313	0.111753941925885	-0.272731371841354	0.219447873318658	-0.0648753162246721	0.774240867740959	-0.00531840475199909	0.981259845473815	0.0658051938561564	0.771087816309901	-0.352481423405859	0.10763653243661
SCAMP4	black	0.250310818941307	0.261211585965478	-0.250310818941307	0.261211585965478	0.203320305350574	0.364131544283867	0.946179670880761	2.94466062800026e-11	0.597497551731037	0.00332049246006758	-0.706465141267183	0.00023789987826728	0.0975167174963362	0.665940232137363	0.12742322346789	0.572010744550106	-0.121016022421942	0.591640014774637	-0.322985110895408	0.142611488769468
AMZ1	black	-0.309405920527884	0.161156433105733	0.309405920527884	0.161156433105733	-0.0106612234512136	0.962443284295184	-0.58050805734466	0.00461754970840686	-0.215003692055422	0.336606178418121	0.286439241142644	0.196226466655521	-0.149819763798951	0.505750064061322	-0.229432538644186	0.304372708317271	0.135683514156643	0.547135273586403	0.431323331216036	0.0450428614800167
ZNF703	black	0.157399544823915	0.484205397181945	-0.157399544823915	0.484205397181945	0.171589677645334	0.445143050868755	0.577755436832492	0.00486295393120616	0.2442408341378	0.273334362341451	-0.346521488003704	0.114138780381621	0.0758376808969496	0.737300546791251	0.0624114716711664	0.782611842166387	-0.0465981058551385	0.83685515003482	-0.390687164488303	0.0722169617881793
SLC39A2	black	-0.12419695799134	0.58185911805052	0.12419695799134	0.58185911805052	-0.0975590022888192	0.665803506690017	-0.50172573095353	0.0173546450093146	-0.266129769273241	0.231254230138943	0.415952826300352	0.0541798897605296	0.315607574650433	0.152489285446766	-0.0998697008405038	0.658347681392942	-0.0139754664287785	0.950780123618983	-0.0461666865846118	0.838346262062131
LOC285095	black	0.311058412583599	0.158814203527703	-0.311058412583599	0.158814203527703	0.254761602107894	0.252544168289703	0.53291055430849	0.0106604081630611	0.426965890070928	0.0475015329101039	-0.285878451984272	0.197142463566349	0.138589801718382	0.538502360213838	0.0777193028971792	0.731013444337991	0.207196093991377	0.354860203147269	0.116700682814262	0.605019099535889
MYH7B	black	0.456414298491452	0.0327504489624561	-0.456414298491452	0.0327504489624561	0.0998153522182764	0.658522689500379	0.565912379559883	0.0060463288755883	0.321243585846894	0.144901240725881	-0.457088749098094	0.032461091047516	0.204753323306561	0.360687451993536	0.204518863944645	0.361249653440646	-0.0613147915588469	0.786345383353521	-0.200223175677416	0.371639621917781
PIP5K1B	black	-0.573533468585122	0.00526041696187424	0.573533468585122	0.00526041696187424	-0.219466738828867	0.326427046430398	-0.668038196845221	0.000679515461788849	-0.565641986410711	0.00607590954184538	0.514188251126683	0.0143591145448166	-0.0756969730913463	0.737771354779482	-0.244785449722479	0.272232426496849	-0.0652732036013036	0.772891277905087	0.0576395736966505	0.798889961312274
RAB39B	black	0.0758945385273397	0.737110327084186	-0.0758945385273397	0.737110327084186	0.186045587311631	0.407122618057261	-0.61477751887552	0.00232968169527566	-0.426070159595045	0.0480195929858114	0.677598189400916	0.000530821900526561	-0.21582290752514	0.334723782100803	-0.171034253378582	0.446640066246426	0.304657539872005	0.168020395188113	0.124783652282095	0.580062770004978
BEND4	black	-0.216703870995913	0.332706501112249	0.216703870995913	0.332706501112249	-0.0442781508223317	0.844879840114564	-0.458848267216025	0.0317157063262359	-0.282377132421303	0.202926830998118	0.418929944565518	0.0523073300822765	0.127146167375121	0.572853598151568	-0.0473571868065043	0.834232858243893	0.0385046428168359	0.864913283327218	-0.01729507789793	0.939107817162643
ZNF414	black	0.130635373956473	0.562278772601198	-0.130635373956473	0.562278772601198	0.29047325694496	0.189722019222959	0.853417096086845	4.44940077940908e-07	0.768658905495017	2.92701130481677e-05	-0.582795071096523	0.00442159460438408	0.288280859484425	0.193238604701635	0.187057585169208	0.404529884742429	0.288669952508784	0.192611302881278	0.107006683484735	0.63551885304727
MLXIPL	black	0.00358754727130796	0.987358183060668	-0.00358754727130796	0.987358183060668	-0.106484752347212	0.637177860669733	0.588423359047107	0.00396872141312327	0.314354491774734	0.154213564799729	-0.421648021780497	0.0506416485051636	0.169469102835511	0.450872744124317	0.186330853244278	0.406390844452614	-0.167375311350912	0.456567635577962	-0.196834174153859	0.379955858212137
ABCG5	black	0.143289263170389	0.524677873151131	-0.143289263170389	0.524677873151131	0.236888409520423	0.288485695322835	0.644656940613706	0.00120046798408346	0.530911137408788	0.0110135915477935	-0.294925363880269	0.18271534164624	0.225113677840688	0.313815539343787	0.282901212651179	0.202053847846374	0.299561159717946	0.175609833521217	0.0320296946938514	0.887475773295095
PSPN	black	-0.22527602221	0.313457405952928	0.22527602221	0.313457405952928	-0.260462090505337	0.241716345695522	-0.42905244440295	0.0463115426677121	-0.357314364457347	0.102565846146296	0.172290121862134	0.443258938083428	-0.416978939134855	0.0535287472142576	-0.159620047221825	0.477982138022115	-0.0461717980508585	0.838328592183626	-0.0481739402489918	0.831413232733561
RNF25	black	0.404485818503952	0.0618780816339473	-0.404485818503952	0.0618780816339473	0.0730821461826526	0.746536916559233	0.817638511400501	3.37684820963006e-06	0.367278887027057	0.0926677549191827	-0.581772784640222	0.00450830983305928	-0.163954707839112	0.465950969685462	0.154707667498754	0.491803723761374	-0.0429538354042098	0.849467347668255	-0.11586214789167	0.607633299177907
ABCG2	black	-0.115932676041028	0.607413243027886	0.115932676041028	0.607413243027886	0.141242919176785	0.530676959588831	-0.58823525243652	0.00398320403962873	-0.331976109015682	0.131196888684685	0.572219030850018	0.00538954151862496	-0.0435288391702797	0.847474913730558	-0.203578130312498	0.363510496916016	0.155667644079649	0.489087258222054	0.297843906803967	0.17821941651856
GOT1L1	black	0.0787274897826741	0.727651587109131	-0.0787274897826741	0.727651587109131	-0.215979209382485	0.33436534355427	-0.515454706725459	0.0140798671184062	-0.345529788656037	0.115247790688153	0.437304477569735	0.0418304621114305	0.222479112599705	0.319662102473338	0.0635825475839302	0.778630124709702	0.205318037642469	0.359335425192697	0.220793016057127	0.323438101357162
CDH10	black	-0.16204737261424	0.471225698908107	0.16204737261424	0.471225698908107	0.186953572630139	0.404795943316991	0.397806757398156	0.0667311667179826	0.571666388377791	0.00544461232069349	-0.311658017463543	0.157970234914706	0.360243104888247	0.099579612303606	0.142297587925599	0.527581072955532	0.152991316964166	0.496679065528395	0.190507514438953	0.395759986930162
LOC653581	black	0.0783664186251663	0.728855047477484	-0.0783664186251663	0.728855047477484	0.240011679964658	0.281986941039392	0.536104895040849	0.0101154426592457	0.547694381056594	0.00832651245371976	-0.564831081721091	0.00616534251344295	0.0139859630271541	0.950743199243988	-0.052593402704414	0.816191742131419	-0.166678756490215	0.458470423042769	-0.0425937882266683	0.850715392512736
SPINK4	black	0.195061169080909	0.38434830643635	-0.195061169080909	0.38434830643635	0.154234866966602	0.49314435716211	0.363678948864237	0.0961584371819079	0.12481501306729	0.579966816736591	-0.298514963893984	0.177196510988278	0.0945524081955901	0.675550475135679	-0.0513877281432685	0.820338214891281	-0.29245923322853	0.186574301243997	-0.224218408063966	0.31579497252392
PRKAG1	black	0.240743468937455	0.280477626901685	-0.240743468937455	0.280477626901685	0.228206946711465	0.30703448254235	0.945417719924845	3.37833721601797e-11	0.637344805530045	0.00142085850761093	-0.729187702648506	0.000118095427786287	-0.0428024114566818	0.849992191855224	0.107380547717835	0.634331526288462	0.00114821735288929	0.995953765750984	-0.10444546944533	0.643675953442207
C19orf68	black	0.116015450045801	0.607155020235098	-0.116015450045801	0.607155020235098	-0.0336288769516639	0.881894787587891	0.696425965540187	0.000317742942115924	0.53025068842945	0.01113233844971	-0.611491557880208	0.00249595198531313	0.216744010930485	0.332614759271893	0.239246728760569	0.283570074057931	0.118060412919226	0.600789957376527	0.292230787815934	0.186934557454218
PP12613	black	0.492362347938691	0.0199221032667353	-0.492362347938691	0.0199221032667353	0.311730122803476	0.157868955155509	0.684595093777124	0.000440543791081028	0.586530446639642	0.00411648708778191	-0.423183478267471	0.0497189803936606	0.0833965660276489	0.712146132451766	0.18890269723023	0.399826252187286	0.218184090348688	0.329333361124118	-0.0884821045280973	0.695381911896504
SLC6A18	black	-0.173213224625237	0.440782336381216	0.173213224625237	0.440782336381216	-0.430588246611812	0.0454505388107095	-0.599882324965463	0.00316571872793525	-0.445758734441319	0.037598009495986	0.346031202022296	0.114686091097195	-0.237867723625327	0.286438044145294	-0.0644042355336986	0.775839535213805	-0.0691144366456844	0.759895351025151	0.206027406954434	0.357641238802249
CA9	black	-0.198929700789017	0.374801292112011	0.198929700789017	0.374801292112011	0.118419390815348	0.599675495666561	0.373155839781329	0.0871720643841001	0.421433992240671	0.050771303759329	-0.249050754437971	0.26369945714273	0.416442268935972	0.0538685472444696	0.173173935828869	0.440887595327604	0.111297408752088	0.621944895482127	0.12765179575839	0.57131579693778
CDH18	black	0.267816443474114	0.228198986792993	-0.267816443474114	0.228198986792993	0.409213541569646	0.0586091050240804	0.535654408204239	0.0101908826122593	0.48760356138066	0.0213393913558774	-0.349394391237879	0.11096979026961	0.11448778860912	0.611927992329161	-0.0390081381832733	0.863162837807321	-0.0905721445795154	0.688531329066001	-0.283160654837717	0.201622619650266
ATCAY	black	-0.319805386967731	0.146811668519941	0.319805386967731	0.146811668519941	-0.352597923504984	0.107512188816017	-0.571494874523089	0.00546179851899836	-0.394862879055736	0.0689597372391821	0.494834648899538	0.0192162725034604	0.0581405340114607	0.79717714423631	0.181084366962049	0.419964748296744	0.36370716750074	0.0961307030690893	0.55060349406191	0.0079210515518769
KLRF1	black	-0.11527404340658	0.609469530574029	0.11527404340658	0.609469530574029	-0.264143058155628	0.234887188335061	-0.816998274360217	3.48738696891751e-06	-0.592233045961112	0.00368474765277602	0.753300184057476	5.19119265769324e-05	0.105799975229625	0.639357035974751	0.21460851127763	0.337516467553456	0.202218993149018	0.366791261817972	0.177036585023896	0.430602953650111
LOC100507501	black	0.304802283897651	0.167808218939365	-0.304802283897651	0.167808218939365	0.254462347516057	0.253121062285044	0.539639296790444	0.00953931623148167	0.471440506524341	0.0267679350393562	-0.199196278722988	0.374148438113739	0.235071535863622	0.29230864768778	0.225025820265369	0.314009457611225	0.294891481013927	0.182767988208786	0.109849566077788	0.626512261371238
USHBP1	black	-0.00247674265509877	0.991272265527098	0.00247674265509877	0.991272265527098	-0.112359658698092	0.618602431434432	0.41835441786553	0.0526653786186494	0.442053861596703	0.0394093542625128	-0.433899118045294	0.0436367249451934	0.484871062936091	0.022189075735995	0.198479672642121	0.375904891728508	-0.109765048954884	0.626779289972531	0.0580647004389278	0.797436366653914
LRRN1	black	-0.0421784519750644	0.852155516508961	0.0421784519750644	0.852155516508961	-0.126310502108398	0.575399127328621	-0.457828450784236	0.0321460639079316	-0.284737858887782	0.199014414110743	0.438931145253751	0.0409885087516095	0.0938702162850491	0.67776912057552	-0.0927092363065325	0.681550821817152	0.194443578839492	0.385885028081203	0.0221509704967258	0.922056052944431
AMOT	black	0.139887318612398	0.534668656119302	-0.139887318612398	0.534668656119302	0.0893124239503945	0.692657567868018	0.543788010140757	0.00889773361247347	0.503809486696819	0.0168213777332515	-0.343463402728712	0.117583688375921	0.36567980139274	0.0942065345837227	0.240159542751253	0.281681565290044	0.257127963761462	0.248012152632378	0.230189537895626	0.302735721606239
DPY19L2P3	black	0.149264183978499	0.507347319921721	-0.149264183978499	0.507347319921721	0.282352903596043	0.202967251188867	0.544085314611387	0.00885315545855307	0.524875627184995	0.0121382640674163	-0.414541425363519	0.0550854611329356	0.0940072389002774	0.677323283718521	0.0198848631650555	0.930009958117778	0.0698623130152506	0.757372223977028	-0.193070552957595	0.389313842721315
PLA2G12B	black	0.0212601322819125	0.925182026470707	-0.0212601322819125	0.925182026470707	0.0970975485787069	0.66729614435209	0.330173712448651	0.133430975177243	0.259230139009508	0.244030423967141	-0.0873210304879524	0.699197574520504	0.334234786568453	0.128435167770197	0.106454086067073	0.637275388655748	0.134251840292082	0.551411047304887	-0.194504919965306	0.385732241098469
CATSPER3	black	-0.051421226684217	0.820222945882741	0.051421226684217	0.820222945882741	0.275674988201058	0.214314599035123	0.335046711893025	0.127452673135498	0.294513565398036	0.183355889506425	-0.204924297649517	0.360277798479745	-0.0890147421263632	0.693633865890886	-0.0961887137093599	0.670239450579739	0.120733907646562	0.592510827562471	-0.230268046153629	0.30256625976384
GPR37L1	black	-0.259523018308888	0.243478988363706	0.259523018308888	0.243478988363706	-0.336664017034999	0.125511695348889	-0.589957036125438	0.00385227625105766	-0.448894650205475	0.0361164448687247	0.55918897672329	0.00681832035113313	-0.0247261310476121	0.91302615309164	0.107019968606725	0.635476647005772	0.265652776797214	0.232123093161442	0.291752907120541	0.187689702619548
KRT76	black	-0.147098311679328	0.513597309525323	0.147098311679328	0.513597309525323	-0.185032607684555	0.409726997722197	-0.541401397567281	0.00926232189397186	-0.355465813340368	0.104484195809275	0.392969591278308	0.0704224932393801	0.08298061477719	0.713523112961074	0.127611259329783	0.571439016215975	0.0239648791446963	0.915694482727072	-0.0467161336380856	0.836447305248989
CBX3P2	black	-0.17011733687365	0.449117171610729	0.17011733687365	0.449117171610729	-0.159399870983126	0.478597403527162	-0.440748956749372	0.0400633462971089	-0.177509687011466	0.429352177530681	0.265593217246867	0.232231733442018	-0.0749321294163133	0.740332104032313	-0.0581753854975381	0.797058018085517	0.154311694468518	0.49292638873375	0.19375747276792	0.387596286881362
COL6A2	black	0.332920124651388	0.130037507792795	-0.332920124651388	0.130037507792795	0.14121888562583	0.530747606951946	0.752802950831658	5.28477656533986e-05	0.545178633458022	0.00869080009840393	-0.562581215256582	0.00641921117757798	0.189502298660882	0.3983042853909	0.182727087792422	0.415688452963095	-0.0611299770738807	0.786975015333187	-0.163530499019779	0.46712149401464
GGT7	black	0.427932346891465	0.0469474374808031	-0.427932346891465	0.0469474374808031	0.0774643901884665	0.731864223748071	0.840830521487254	9.59770574785394e-07	0.551783456859765	0.00776130664276406	-0.577542227402617	0.00488240715377334	0.094097503266865	0.677029643316848	0.32295760615073	0.142647451578452	0.160616211163917	0.475203429175882	-0.15276768419474	0.497316045886431
LCE1E	black	-0.21742658143612	0.33105701807525	0.21742658143612	0.33105701807525	-0.010659877863201	0.9624480212202	-0.791980101688959	1.12351070909608e-05	-0.528852257583923	0.0113872327648621	0.749012031574712	6.04790778065112e-05	-0.192176039868389	0.391556850353727	-0.220973664249915	0.323032263852515	0.266771642020684	0.230088398202088	0.262593407300307	0.237746662797303
LOC100268168	black	-0.204030941345952	0.36242124913648	0.204030941345952	0.36242124913648	-0.272523905860107	0.219812710290735	-0.65083832647837	0.00103752241933243	-0.359619987248341	0.100209539158174	0.386343034771448	0.0757274851631897	-0.260377972416417	0.241873896984134	-0.151857596836981	0.499912411458044	0.0628316982459576	0.781182440337897	0.372576386905938	0.0877028792032827
DEFB124	black	-0.382232504694638	0.0791660353466625	0.382232504694638	0.0791660353466625	0.0923079124267348	0.682859792893458	-0.508361831814211	0.0157024127160221	-0.135515353043402	0.547636710256682	0.440875674833948	0.0399994681455677	-0.0881050493667776	0.696620261321291	-0.113620218219212	0.614645398775389	0.417618732476078	0.0531258125992921	0.585504568124826	0.00419847276420264
SRF	black	0.0641597966362131	0.77666941317637	-0.0641597966362131	0.77666941317637	-0.0107671255231096	0.962070477024882	0.787693623624658	1.35147419845854e-05	0.484960221292396	0.0221609300400353	-0.778633353598572	1.97058089306807e-05	-0.00952892169373159	0.966429786835411	0.0985904154278471	0.66247167476773	-0.216873811083591	0.332318197677376	-0.187991172004825	0.402146143644499
PMS2L2	black	0.116355140427195	0.606095792042815	-0.116355140427195	0.606095792042815	0.0637672364027057	0.778002659831385	0.58737907283186	0.00404968235512269	0.606709406592972	0.00275572052353395	-0.407791324122993	0.0595782560424246	0.319401344197737	0.147351559613371	0.274207376108952	0.216863838556112	0.328536981309257	0.135483124144429	0.327418637355957	0.1368981824647
ACTL9	black	0.156457796380832	0.486856957462208	-0.156457796380832	0.486856957462208	0.244923244579408	0.271954067640346	0.362376602235299	0.0974448576506996	0.490783361709073	0.0203837079125677	-0.405165131966238	0.0614000026960854	0.137052224935827	0.543061756695368	-0.0747806277958629	0.740839658058101	-0.0443917694372322	0.84448648231976	0.25961734473724	0.243301561872517
STIP1	black	0.167065886685062	0.457412388699315	-0.167065886685062	0.457412388699315	0.176018250339952	0.433301809979989	0.877485539838227	8.21621564209976e-08	0.776448590842534	2.15261469977966e-05	-0.741616822788959	7.81655813490547e-05	0.230220766374487	0.302668307258276	0.160776766199977	0.474756342263496	0.0329698497883481	0.884194085831417	0.0664212515500954	0.769000790069528
WFDC3	black	-0.302385879326293	0.171374726021377	0.302385879326293	0.171374726021377	-0.320680846693137	0.14564665016347	-0.459946601446427	0.0312573218363031	-0.334537616323863	0.128068086738352	0.136556108368101	0.544536672521328	-0.351247087801081	0.10896042922724	-0.170862897257471	0.447102449273099	-0.0969575354899279	0.667749277235471	0.240989209307012	0.279971925201272
EDN2	black	0.411581861581494	0.0570220909603631	-0.411581861581494	0.0570220909603631	0.230491728942928	0.302083754685782	0.466801444055818	0.0285136308744328	0.184694114904163	0.410599298355024	-0.320088051246455	0.146434796708178	-0.0889447069658696	0.693863626348903	0.0528916629136937	0.815166713992084	-0.319815499219378	0.146798174225425	-0.425987473012178	0.0480676358843085
SLC17A2	black	0.0373997093569839	0.868756814587279	-0.0373997093569839	0.868756814587279	-0.380157748845071	0.0809454506301838	-0.593618198713283	0.00358581102818845	-0.55621015188076	0.00718552595141785	0.56706221566477	0.00592186965425393	-0.0498494211443116	0.825635375680245	0.146501757319172	0.515325236243771	0.138595400849456	0.538485789475365	0.0673020909079777	0.76601944407675
ZNF581	black	0.0664335731411256	0.768959063763065	-0.0664335731411256	0.768959063763065	0.279379771586005	0.207968343355941	0.594912276683161	0.0034954001357225	0.535230257281426	0.0102623335243562	-0.271537402027691	0.221553007923714	0.160025945302506	0.476848933884101	0.235268400266032	0.291892908720666	0.44220748047182	0.0393329166474299	0.249367618444732	0.263072426710187
LINC00310	black	-0.0644375017331074	0.775726613625175	0.0644375017331074	0.775726613625175	-0.0842249523672248	0.709406393583908	-0.331578449951914	0.131687474664198	0.0219072404624264	0.922911199218603	0.168653121939643	0.4530877005872	0.185159621689808	0.409399943389313	0.0580407106401434	0.797518375440219	0.165977937094543	0.460388992152944	0.419973415939419	0.0516629515196655
ARHGEF19	black	0.312497436445363	0.156793989315608	-0.312497436445363	0.156793989315608	0.135895447329661	0.546503612567072	0.757005121074152	4.5381935404724e-05	0.414603828327774	0.0550451784552032	-0.526694997287469	0.0117897878162283	0.162692318886175	0.469438710086442	0.15116774379361	0.501884888062572	-0.168555165404006	0.45335398119968	-0.391327644851115	0.0717099619323142
C2CD4B	black	-0.156492893475341	0.486758009413845	0.156492893475341	0.486758009413845	-0.103912705086793	0.645377759823634	0.356315606816778	0.103599078945412	0.454429223559109	0.0336139304378812	-0.416542033810469	0.0538052544641421	0.457274190811741	0.03238188636592	0.147500927300878	0.512432703648671	-0.0584416202530771	0.796148143003502	0.221695575867306	0.321413503951162
PCDHA5	black	-0.294120167293747	0.183969247540279	0.294120167293747	0.183969247540279	0.0248047280007491	0.912750707181761	-0.62189428475919	0.00200136052951694	-0.375879342357382	0.0847091485491394	0.570268362035094	0.0055860182800952	0.032258685636035	0.886676295835261	-0.126889818873835	0.573633939608709	0.150352554861301	0.50422062205942	0.35607342948589	0.103850760880669
SLC1A5	black	0.220022133991028	0.325173379455673	-0.220022133991028	0.325173379455673	0.220163514781785	0.324854709484992	0.927135970091077	5.62261277924285e-10	0.533750596830083	0.0105148160280618	-0.723025309356829	0.000143743947091355	0.0611087401109589	0.787047374347469	0.0447832192717524	0.843131522573707	-0.201587913135777	0.368320369774993	-0.356192890799156	0.103726555195802
RIT2	black	0.277191801215528	0.211700927573018	-0.277191801215528	0.211700927573018	0.0443209575535573	0.844731635191732	0.511248782057395	0.0150246294400004	0.24884574948035	0.264105640149204	-0.301611235483431	0.172529062037751	0.0448197938842022	0.843004945475034	0.147775002914887	0.511640640055393	0.174380248729155	0.437661820017807	0.0416605615989431	0.853951870366005
RRAD	black	0.198056748600304	0.376943709245933	-0.198056748600304	0.376943709245933	0.30628715422799	0.165642300937986	0.78312766157356	1.6379687222593e-05	0.584289144978833	0.00429736785319996	-0.613836649875862	0.00237630597669107	0.253854309488507	0.254295825902132	0.102453597580617	0.650047339148986	-0.0934077274083374	0.679274710421497	-0.386639404414479	0.0754839825828602
FUS	black	0.293146510033297	0.18549332643249	-0.293146510033297	0.18549332643249	0.100560469854575	0.656124842033846	0.942995411602805	5.16269849442334e-11	0.614657766541816	0.00233557276415566	-0.808447119806571	5.30086489653393e-06	-0.0158255817633564	0.944273459205338	0.114374136499277	0.61228369446525	-0.0615447550800462	0.785562116194962	-0.117998551167373	0.60098209692342
EPHA2	black	0.264748164999815	0.233776748011218	-0.264748164999815	0.233776748011218	0.203256312376494	0.364285784957411	0.609514200152812	0.00260074273949452	0.586416439540004	0.00412553162783935	-0.590988276193636	0.00377559760431665	0.393171410628803	0.0702654592919121	0.182602319695936	0.416012411320555	-0.153359146442717	0.495632238667311	-0.252111393012194	0.257682602873164
LINC00410	black	-0.336884544136777	0.125248689390099	0.336884544136777	0.125248689390099	-0.0591677660467538	0.793667794008461	-0.608394362387027	0.00266171472937624	-0.217632663940289	0.330587560093717	0.443019185401866	0.0389309534889992	0.0742294993721551	0.742686900819357	-0.160256061084803	0.476207089971609	0.274548917134774	0.216268793915917	0.392451582097736	0.0708267670172026
PIK3R1	black	0.393959807767834	0.0696545519896282	-0.393959807767834	0.0696545519896282	0.0661964383519583	0.769762214363573	0.634602344543935	0.00151193209245956	0.0730713768043723	0.746573081712295	-0.279396098676175	0.207940656640037	-0.187376359873525	0.403715077321411	0.181518898196827	0.41883127273526	0.0451127697028508	0.84199115262938	-0.226396331721901	0.310992761041109
CDC42EP1	black	0.174864378953302	0.436370750807034	-0.174864378953302	0.436370750807034	0.38839025380078	0.0740574605837106	0.484042426366911	0.0224520345800889	0.368077010031517	0.0919067308841913	-0.30097149976677	0.173486399907221	0.0119114171071566	0.958042728857575	0.0531198320914536	0.814382764003356	0.00481516401279628	0.983032826129933	-0.107775449794335	0.63307832939898
CRYGN	black	0.155475916268265	0.489629197633388	-0.155475916268265	0.489629197633388	-0.0323282681948413	0.886433382872291	0.339457388383525	0.122209473937481	0.288835361400671	0.192345046781232	-0.367831221045399	0.0921405997067191	0.195333472424527	0.383671845350608	0.12671303337789	0.574172356788027	0.0287473621499469	0.89894664946405	0.209191096588364	0.350142054910377
BPIFB2	black	-0.245395776565378	0.271000873320906	0.245395776565378	0.271000873320906	-0.394194737190181	0.0694732916067018	-0.554567818282925	0.0073948749747123	-0.49230871948142	0.0199376419122353	0.437845513471671	0.0415489408345259	-0.0977990689748294	0.665027459245694	0.139473562880809	0.535889776956316	0.21999300873855	0.325239050594672	0.461584846999459	0.0305833622657284
ANG	black	0.419529024521529	0.0519366250937093	-0.419529024521529	0.0519366250937093	0.135974185988359	0.546269019108869	0.818685600075887	3.20270765088921e-06	0.608648245517978	0.00264778709643761	-0.498618485174811	0.0181751412598391	0.400323455113474	0.0648697106172655	0.45146146645043	0.034938236129529	0.243262858367259	0.275320179801219	-0.108610334676785	0.630432074640066
PLD3	black	0.259543477130525	0.24344049852946	-0.259543477130525	0.24344049852946	-0.16977098080958	0.450054740957805	0.844915688739677	7.5338951360074e-07	0.248427422700215	0.264935718726823	-0.685236743152053	0.000432968976763937	-0.0568896607690515	0.801455631629031	0.265427118644627	0.232534883360315	-0.266763191550564	0.230103721677055	-0.324009182243884	0.141277067487637
PDCD1LG2	black	0.128649696142655	0.568286147363724	-0.128649696142655	0.568286147363724	0.360988283667901	0.0988301212830891	0.492590628561291	0.0198560687878053	0.51685350058219	0.0137765896132397	-0.386409403712188	0.075672903965074	0.332867366314241	0.130102108104861	0.00471053980368401	0.983401440405311	-0.0850019395468332	0.706839795133415	-0.181992704719002	0.417597242688854
MRPL38	black	0.401543495433603	0.063981661276327	-0.401543495433603	0.063981661276327	-0.052761040077235	0.815615588476592	0.878879720328892	7.37187550552177e-08	0.330492839170998	0.133033450216327	-0.661413076927515	0.000802318257789747	-0.111199951593806	0.622251915029038	0.209177613738789	0.350173817819364	-0.158189876996644	0.481985750227067	-0.366869713315458	0.0930597134278029
IGJ	black	-0.237826074166476	0.28652494426665	0.237826074166476	0.28652494426665	-0.247048326567402	0.267683968481197	-0.846166587006304	6.98593415804221e-07	-0.577398717022634	0.00489553751715241	0.781392379052417	1.76004836505308e-05	0.0255201329663902	0.910243992636117	0.187177700452696	0.404222756314476	0.321475204590808	0.144595220920775	0.320349875901151	0.146086319563889
CYP17A1	black	-0.011496646437636	0.959502555060369	0.011496646437636	0.959502555060369	0.27639478920228	0.213071622827773	0.344541226330909	0.116361050828693	0.444542712253301	0.0381851816161272	-0.293092570705777	0.18557800939065	0.151203909636155	0.501781385826985	-0.0109538491506863	0.961413172162452	0.203322622008368	0.364125961207851	0.393013076916144	0.0703886350107766
DMAP1	black	0.247435670811093	0.26691025403633	-0.247435670811093	0.26691025403633	-0.192801686554662	0.389987270545592	0.697690133008675	0.000306565238693379	0.0891219198314878	0.693282304271984	-0.572746400939606	0.00533742191944921	-0.272722080901635	0.219464203214154	0.118110819874535	0.600633414800675	-0.301774922599563	0.172284697818125	-0.514546570717488	0.0142796540692193
SIM1	black	-0.0890107788159533	0.693646867409514	0.0890107788159533	0.693646867409514	0.116158062476769	0.606710230892395	-0.584881783516875	0.00424890644812264	-0.308940359008339	0.161820638621495	0.537910321793805	0.00981768322345235	-0.160392971338179	0.475825424318555	-0.174898503781619	0.436279823841017	0.330028575390049	0.133612047505785	0.585796762392813	0.00417498357226387
LOC100130987	black	-0.147438159802972	0.512614181271285	0.147438159802972	0.512614181271285	0.199116956637305	0.374342631419525	-0.608052234270659	0.00268058084551185	-0.380962024167517	0.0802521445895104	0.655049946455349	0.000937636206633817	-0.152714968034252	0.497466257456156	-0.331268777837398	0.132070419630386	0.0769141354783068	0.733701752766026	0.114704052112381	0.611251375857903
C8orf22	black	0.058444146962388	0.79613950902841	-0.058444146962388	0.79613950902841	-0.0981681795559782	0.663834906338039	0.329157815086305	0.134702087159485	0.206842788116539	0.355699606555131	-0.288333807357858	0.193153160049988	-0.0540855348379608	0.811066683051357	0.0857338125192904	0.704425029893831	-0.115493269998924	0.608784775951852	-0.253091358442415	0.255774832827804
HBD	black	-0.29623053794071	0.180695274539099	0.29623053794071	0.180695274539099	0.426963863859363	0.0475026998920937	-0.640984824457578	0.00130720335467936	-0.341773972053465	0.119518775727026	0.747122817225767	6.46280779828913e-05	-0.137733756797676	0.541038614241252	-0.362317686245965	0.0975033515620983	0.171033692412379	0.446641579533679	-0.0065263682808523	0.977004401435687
FGF11	black	-0.199487381944117	0.373436263120783	0.199487381944117	0.373436263120783	0.158213850374348	0.481918500916666	0.36861826874675	0.0913932729842772	0.383884840348067	0.0777700240142573	-0.224028758634569	0.316215254260876	0.310333476317291	0.159838778395332	0.0106803499215437	0.962375952781498	0.064266928916747	0.776305666608664	-0.118891453032586	0.598211275311106
ZFPL1	black	0.254610736623573	0.252834896480615	-0.254610736623573	0.252834896480615	0.0490049142990208	0.828546567969363	0.759097066184104	4.20211219777298e-05	0.593057157020212	0.00362561265727584	-0.474289425825934	0.025738771524366	0.124318565067127	0.581486582950412	0.369098933870105	0.0909390818091271	0.383123862446101	0.0784106373466487	0.190501395681586	0.395775446637087
MOV10	black	0.260791498322044	0.241100013697118	-0.260791498322044	0.241100013697118	0.213126248954885	0.340943806470358	0.859001469649762	3.09153928436062e-07	0.500532091540307	0.0176662191576947	-0.572025602613751	0.0054087636855059	0.0736116545717546	0.744759386318714	0.104028873545949	0.645006537050427	0.124795893505643	0.580025315233859	-0.0815361430544725	0.718311613413944
BTBD8	black	-0.0542090767979952	0.810642682529324	0.0542090767979952	0.810642682529324	0.410459305568577	0.0577701553225802	0.704489143219129	0.000252075330780602	0.589476209649686	0.00388847142015297	-0.546401965498265	0.00851205265147402	0.0841096810527026	0.709787425993059	-0.113337133538721	0.615533136748131	-0.0181075014135652	0.936252949418758	-0.0955320277318063	0.672369073929111
GAS6	black	0.0518733073431271	0.818667680607085	-0.0518733073431271	0.818667680607085	0.507385459146015	0.015937170672537	0.750614522656144	5.71435443834672e-05	0.525122612514129	0.0120904697793828	-0.587054486601915	0.00407512625290427	-0.175799290425094	0.433883288312701	-0.269480346833907	0.225211098145443	-0.093975061369599	0.677427971882713	-0.328984140846775	0.134920253037992
FLJ41455	black	0.313888157653104	0.154858729734568	-0.313888157653104	0.154858729734568	0.252079508051614	0.257744828177747	0.426505912115239	0.0477670245657309	0.408151734245252	0.0593315078871773	-0.390174248854295	0.0726249303025231	0.156788018442186	0.485926370406194	-0.0325717155758661	0.885583584810323	-0.106078391452902	0.638470680533959	0.0909089807857066	0.687429457690317
ADORA2B	black	-0.0670258827208108	0.766953974282074	0.0670258827208108	0.766953974282074	-0.229910080150727	0.303339409881682	0.689231206771594	0.000388282901792524	0.370276468487456	0.0898334789440726	-0.749414845191106	5.96250761383954e-05	0.17191779534665	0.444259928740826	0.163334846449357	0.467661866935791	-0.422149374301763	0.0503389393761448	-0.371683788005147	0.0885252545673819
SDF2L1	black	0.384703852193428	0.0770849562205879	-0.384703852193428	0.0770849562205879	-0.103461496433042	0.646820395005187	0.852449652248391	4.73193200362884e-07	0.582607354579174	0.00443741239295156	-0.766314048741207	3.20337396694243e-05	0.276325424975857	0.213191193778765	0.331896442632122	0.131295067045338	-0.0385356544578931	0.864805450892243	0.0531064235773025	0.814428828612079
GPR45	black	-0.110223075558765	0.625332713760224	0.110223075558765	0.625332713760224	-0.140660051754299	0.532391556999452	-0.615445973990305	0.00229702757224762	-0.424817903790309	0.0487511797860374	0.447115600162725	0.0369512151707111	-0.227210654504219	0.30920870220188	-0.0793742597783207	0.725497434723444	0.179015618721615	0.425383829166936	0.411359973256235	0.0571693635403714
GPR146	black	-0.405957820411205	0.0608457053237696	0.405957820411205	0.0608457053237696	-0.0376011700193795	0.868055814065647	-0.589377399331477	0.00389594469747382	-0.184741240793949	0.410477793328009	0.379594195716665	0.0814339131068648	0.0652149254304398	0.773088911484122	-0.229890873041095	0.303380928421244	0.0359052421980191	0.873959886997505	0.114781883090411	0.611007943525542
TRMU	black	0.134084526547323	0.55191172616235	-0.134084526547323	0.55191172616235	-0.0858463875659555	0.704053839316644	0.745418886529572	6.85804611890239e-05	0.264389035575859	0.234435376773749	-0.650167290527403	0.00105424551877667	-0.246793266680349	0.26819422258129	0.0585560040677547	0.795757307119468	-0.153245815938774	0.495954656513127	-0.226486269218896	0.310795414370339
UBE2S	black	0.310161291872384	0.160082807976034	-0.310161291872384	0.160082807976034	0.0322216567454038	0.886805567832304	0.840439756541718	9.81911363622045e-07	0.550762056958831	0.00789942862154346	-0.652803018771591	0.000989853013520062	0.264105727708535	0.23495580660973	0.340359888511268	0.121156083529259	0.0913657883661521	0.68593610992285	0.0903231743063052	0.689346162415523
TAL2	black	0.1978567393823	0.377435555076434	-0.1978567393823	0.377435555076434	0.144968674850124	0.519778562670899	0.707400834502602	0.000231431113791184	0.603807270489059	0.00292418301483695	-0.475101862065825	0.0254511379810203	0.202630191251589	0.365796896065271	0.243754336277037	0.274321082611112	0.202449528243129	0.366233586878601	0.0754228908853005	0.738688693731788
SLCO4A1	black	0.236856800395277	0.288551938208601	-0.236856800395277	0.288551938208601	0.386453671847839	0.0756365147251971	0.588612141363292	0.00395423106978316	0.452794040956662	0.0343386113986626	-0.342123960207849	0.119116019547704	0.0461194476841667	0.83850956624549	-0.0366330474579494	0.871425350017707	-0.0227568162173823	0.919930757018694	-0.135143048736763	0.548747623305412
CLPTM1	black	0.372705399001761	0.087584488573117	-0.372705399001761	0.087584488573117	-0.155053480763287	0.490824308867642	0.85387922654309	4.3197923109738e-07	0.262738907928825	0.237477219193419	-0.599504535368466	0.00318982580293455	-0.0698615534196296	0.75737478543639	0.299799936798666	0.17524907503256	-0.147093871328457	0.513610160766198	-0.352522719396461	0.107592444129462
ALX3	black	-0.0763501414054626	0.735586625047872	0.0763501414054626	0.735586625047872	0.131166032155769	0.560678152380093	0.540751152645113	0.00936375704914758	0.458139816818518	0.0320141826210306	-0.359053201942732	0.100785058229163	-0.152496015971607	0.49809038684182	0.122189472403145	0.588023725455951	0.333479690501238	0.129353756302562	0.061783663436373	0.7847485946047
CDC42BPG	black	0.346806073962235	0.113821965649191	-0.346806073962235	0.113821965649191	0.115043951435345	0.61018856282736	0.516637512109043	0.0138230686233845	0.320138677527777	0.146367369643818	-0.404372194997349	0.0619583227180762	0.411653742140521	0.0569744445767347	0.171615357004012	0.445073902107177	-0.252453831024607	0.257014921777302	-0.308185886829286	0.162901069391128
TECR	black	0.123180357076863	0.58497742414681	-0.123180357076863	0.58497742414681	0.0170496699595249	0.939970327735613	0.883025318878365	5.29764004774969e-08	0.612072672142636	0.00246584075373959	-0.777530467659677	2.0607137406286e-05	0.233201208354267	0.296276701721906	0.112160566468053	0.619228341312275	-0.151770209186339	0.50016206623961	-0.138198825919345	0.539660043978391
MYOT	black	0.056607684263602	0.802420868175346	-0.056607684263602	0.802420868175346	0.146224104557639	0.516130409266875	-0.441671351690751	0.0396001885815256	0.106755334932443	0.636317578176006	0.307926590522674	0.16327354677739	0.164962568562465	0.463176006980422	-0.0779528994747237	0.730234076155045	0.276921847142156	0.212164532443163	0.399012294836564	0.0658345054898341
PRKCSH	black	0.389493933066823	0.0731687283072747	-0.389493933066823	0.0731687283072747	0.148528634244434	0.509465730886008	0.929294978287661	4.20014940321853e-10	0.623252193109233	0.00194338549254236	-0.716750878458218	0.00017468393506766	0.0233265538165376	0.917932608888296	0.195996202740718	0.382028291158278	-0.0119503128825118	0.957905837935863	-0.203187213534937	0.364452374477302
COL20A1	black	-0.198942126737182	0.374770846321709	0.198942126737182	0.374770846321709	-0.0679094581146056	0.763965567863662	-0.558546575614305	0.00689616678232335	-0.264922623835236	0.233457234664357	0.503965263606286	0.0167820506175482	-0.208304840519109	0.352233483981419	0.0145303603797615	0.948828282699836	0.43452022668098	0.0433028297922277	0.484508079467258	0.0223039590637617
BANF1	black	0.221860242364809	0.32104495405955	-0.221860242364809	0.32104495405955	0.225748833038337	0.312415794865454	0.929172660267742	4.27117555171892e-10	0.777003970978078	2.10499922917433e-05	-0.779987141838954	1.86467500789161e-05	0.198982061926175	0.374673007533997	0.180910862276312	0.420417799742547	0.0991691708879011	0.660604779800887	0.0436658655143083	0.847000238748032
CROCC	black	0.0697463258357382	0.757763376924618	-0.0697463258357382	0.757763376924618	0.238737751870125	0.284626516252908	0.465859202455518	0.0288789995107788	0.652042307590021	0.00100808379741252	-0.347374730922693	0.113190823351103	0.32662890667347	0.137903755666232	0.182419676311552	0.416486889822327	0.410515202831248	0.057732728714832	0.267818276873349	0.22819568027588
PPFIA4	black	-0.0620410408440786	0.78387242568029	0.0620410408440786	0.78387242568029	-0.0294363034198059	0.89653729191088	0.553243359179664	0.00756735344767292	0.539384913090711	0.00957986055097372	-0.56303602701331	0.00636720470022716	0.346637667845956	0.114009366170318	0.139501080031188	0.535808525149356	-0.0251152739756985	0.911662482297633	0.0184251060834425	0.935137085819224
RIMKLA	black	-0.068979674497517	0.760350252680569	0.068979674497517	0.760350252680569	0.247682856331898	0.266417247101107	0.377254255871731	0.0834856874861777	0.457285254749496	0.0323771656367229	-0.224979134217465	0.314112532120537	0.458993268589534	0.0316548880758831	0.0680671231437521	0.763432656796336	0.260685131443215	0.241298917641519	-0.00160302408494652	0.994351081186799
ZFP92	black	-0.459848101395069	0.0312982151922346	0.459848101395069	0.0312982151922346	-0.0870893504287624	0.699959792843079	-0.743689457469685	7.28054170218385e-05	-0.521913625257081	0.0127235606395883	0.574979562544201	0.00512134367562375	-0.125525114882967	0.577795988934277	-0.232277191825908	0.298249289320865	0.0938051514049224	0.677980861680486	0.425422713911423	0.0483967709735305
LOC286058	black	-6.58944564784344e-05	0.999767791823529	6.58944564784344e-05	0.999767791823529	0.0679915689263279	0.763688018727052	0.45479040152769	0.0334555014856672	0.252534622488266	0.256857557313922	-0.467435145157935	0.028269974843951	0.112930645280062	0.616808769845805	0.0314663479643352	0.889443037317285	-0.293642450749901	0.184715951194812	-0.261472773656151	0.239828568456652
IZUMO4	black	-0.0410671831388431	0.85601092081803	0.0410671831388431	0.85601092081803	0.189929706499766	0.39722136588034	0.643261426765414	0.00124012238140062	0.367256431408552	0.0926892340065581	-0.534920627090441	0.0103147517199961	-0.146545584031471	0.515198196946943	-0.0914946819395575	0.685514948832361	-0.168151843193088	0.45445121199968	-0.332872081514273	0.130096333610823
EHMT2	black	0.368413982474647	0.0915868159970265	-0.368413982474647	0.0915868159970265	0.0777016071614565	0.731072494581262	0.910893776270815	3.92651810982316e-09	0.523927580445934	0.0123231562013976	-0.630737969089938	0.0016486352206619	0.0640503541182434	0.777041050365514	0.282019349375528	0.203524259121967	0.124390354243199	0.581266709959558	-0.074452151221062	0.741940463010903
PLTP	black	0.342200988368231	0.119027509660929	-0.342200988368231	0.119027509660929	0.398327307556675	0.0663428585272101	0.788682422116637	1.29557173900447e-05	0.802630646136962	6.96635097095733e-06	-0.49709656992284	0.0185882844086738	0.409286793846805	0.0585595171958911	0.255157502413041	0.251782263520712	0.258112339714661	0.246142458191876	0.127141322240192	0.572868342745395
NDRG2	black	0.453437536021651	0.034051972682897	-0.453437536021651	0.034051972682897	0.404877074706666	0.0616023825190298	0.838463368248375	1.10095632395236e-06	0.496661508572905	0.0187077689020969	-0.54852120874497	0.00820957060895107	0.0921401139848737	0.68340735104206	0.0457543765678475	0.839771827690023	-0.0409048802139562	0.856574277546134	-0.236537495196959	0.289221632843969
RRAS	black	0.251784671562657	0.258320673757716	-0.251784671562657	0.258320673757716	-0.0197458506915308	0.930498101461546	0.878987213842516	7.31009786161017e-08	0.557110828906819	0.00707281317704592	-0.791283556443626	1.15808157444499e-05	0.118930386167652	0.598090581225223	0.310514575052096	0.159582395069889	-0.148817633708049	0.508632892228017	-0.152305479012291	0.498633830748186
KCNRG	black	-0.00686311129687625	0.97581821758761	0.00686311129687625	0.97581821758761	0.215370109491239	0.335763448024237	-0.631087965314477	0.00163583761317548	-0.329978244556018	0.133674880952386	0.715335284343989	0.000182410996496631	-0.102437404506348	0.650099233437254	-0.187837148880988	0.402538876767372	0.404297833817322	0.062010879658946	0.13406217821872	0.55197861812459
VAC14	black	0.319074557505363	0.147789242217803	-0.319074557505363	0.147789242217803	0.349356174842418	0.111011520245598	0.865409430968206	1.99646222329674e-07	0.705557806286921	0.000244321063732964	-0.554762687947695	0.00736977436635511	0.0947671473041152	0.674852630809374	0.221727218184551	0.321342663620597	0.178861893629486	0.425788008935223	-0.0979001562268952	0.664700780290564
DSCR9	black	-0.437830880680007	0.0415565353133241	0.437830880680007	0.0415565353133241	-0.258223334851073	0.245932210749121	-0.640035207692895	0.00133608175818231	-0.482755413811213	0.0228653994470765	0.377990098216437	0.0828363479256774	-0.364312169017283	0.095537508787761	-0.157746848059236	0.483229367139706	0.0623786011591878	0.782723679931178	0.305878532253553	0.166236395449208
LOC284240	black	-0.152407987169481	0.498341423859009	0.152407987169481	0.498341423859009	-0.0726181445332235	0.748095568281878	-0.437368724396622	0.0417969544072207	0.0181062502074213	0.936257345602194	0.15192300837294	0.499725579424924	0.176782559469026	0.431275344581217	-0.0589448175755115	0.794429131650256	0.0185988060331408	0.934526862750437	0.42646701240148	0.0477895294609495
DAB2	black	0.401082967477298	0.0643157784104639	-0.401082967477298	0.0643157784104639	0.286942817907284	0.195406375769392	0.595823130730879	0.00343291557192031	0.392082339944419	0.0711160069742501	-0.341957754880635	0.119307161297872	0.112039661588099	0.619608568729294	0.0669826528387464	0.767100267774145	-0.161690282122041	0.472216596420157	-0.339258358440124	0.122442665673544
SOD2	black	-0.112855084682049	0.61704601037911	0.112855084682049	0.61704601037911	-0.349800735562318	0.110526793139594	-0.753915141120055	5.0774519762797e-05	-0.569640218521257	0.00565053962838331	0.600880803901475	0.00310274011249391	-0.019225963454113	0.932323901885314	0.0995875065017907	0.659256563732517	0.0766749957775347	0.734500779231154	0.0246812928748137	0.913183294436549
DDAH2	black	0.421036404096718	0.0510128358300821	-0.421036404096718	0.0510128358300821	0.105245582517331	0.641123394625732	0.824748376667957	2.34130494737089e-06	0.57294797871294	0.00531761122960275	-0.575260664901022	0.00509466820861062	0.122892601297712	0.585861381258205	0.423441506697817	0.0495652132655583	0.321126630820455	0.145055938052704	0.234494669387331	0.293528988091033
MOGAT3	black	-0.167432115265946	0.456412644477321	0.167432115265946	0.456412644477321	-0.0764505493832784	0.735250953011175	-0.600033473148518	0.00315611676674554	-0.218032981922878	0.329676768357922	0.522819780976637	0.0125421101464771	0.0453966354142528	0.841009114236063	-0.0299941301883192	0.894587110355481	0.26852213401464	0.226928606545275	0.431493235063644	0.0449490386841719
MYL9	black	0.112357920773259	0.618607894051441	-0.112357920773259	0.618607894051441	0.44499560896592	0.0379656604327677	0.884571247760937	4.66865538857676e-08	0.837429450666262	1.16817361365308e-06	-0.739510940154821	8.39599404153154e-05	0.143315224681031	0.524601970532376	0.0228464113214086	0.919616503448697	0.037658060859246	0.867857874572569	-0.0200679312074421	0.929367150408396
LY6E	black	0.279802580010137	0.207252159329706	-0.279802580010137	0.207252159329706	0.106387290285162	0.637487839376538	0.939263084662779	9.58308946325986e-11	0.66524397448758	0.000729189676466935	-0.754101065056723	5.04349445077747e-05	0.187655806546205	0.403001541101966	0.314590035772644	0.153888411018675	0.10354973688395	0.646538170033001	0.0440886136338019	0.845536114182709
M6PR	black	0.345815101934976	0.114927929330859	-0.345815101934976	0.114927929330859	-0.0658918625051139	0.770794115064707	0.887937457971415	3.52320872276507e-08	0.608151273609404	0.00267510793916116	-0.642793507244691	0.0012536654684127	0.262579384930433	0.237772640474163	0.512048276042892	0.0148411889987288	0.189679302032346	0.397855614594998	0.118598052078228	0.599121156485375
EXOSC5	black	0.176128561656473	0.433009020644927	-0.176128561656473	0.433009020644927	-0.052593368031758	0.816191861307523	0.864582168271776	2.11502258981e-07	0.409635933362157	0.0583236100072452	-0.776606499258976	2.13898149687067e-05	-0.152463286574201	0.498183715977852	0.0638788877755249	0.777623398337963	-0.294755701307691	0.182979064233692	-0.331946800927052	0.131233000950439
ADCK5	black	0.171400762200875	0.445651931528367	-0.171400762200875	0.445651931528367	0.111364959173603	0.621732126816481	0.589175788701265	0.00391123030395338	0.188448674116225	0.400980841158087	-0.334533441738717	0.128073141923685	-0.0215584177704768	0.924135214302597	0.0359443003350219	0.873823838911079	-0.0520908634045448	0.817919470101617	-0.175849985744744	0.433748622873723
C3orf35	black	-0.209369973228335	0.349720816767418	0.209369973228335	0.349720816767418	-0.191678150481586	0.39280844473496	-0.349974648902573	0.110337586760278	-0.221996393181069	0.320740419255482	0.316852237837264	0.150790034108541	-0.189111685811737	0.399295411080334	0.0117140073996123	0.958737515842057	0.204892740535407	0.360353388853074	0.259039584243498	0.244389636202601
RNF208	black	0.208234970073526	0.352398677176414	-0.208234970073526	0.352398677176414	0.345192744369778	0.115626478400515	0.806454154387885	5.82701889430149e-06	0.541849412690895	0.00919296072401034	-0.553511512686428	0.00753216734260959	0.110388824197829	0.624809560691387	-0.0637935733684507	0.777913193055175	-0.0983364048645768	0.663291650442666	-0.254164739698531	0.253695620811279
HIST1H2AB	black	0.220266598084448	0.324622479667252	-0.220266598084448	0.324622479667252	0.230890060591096	0.301225685745219	0.374886377760078	0.0856010164900759	0.435054518915493	0.0430172007109334	-0.29839701071023	0.177376016466145	0.0648385144556684	0.774365727136526	0.0326461810113681	0.885323673657095	0.170023113934	0.449372127321869	0.279274971397168	0.208146117327684
LRRC20	black	-0.011937233045081	0.957951871368039	0.011937233045081	0.957951871368039	0.202424479716627	0.366294156767514	0.588764262499537	0.00394258694591811	0.241106488771565	0.279730780952223	-0.402900622992577	0.0630047369716652	0.0869138607843556	0.700537332636078	-0.126241065373948	0.575610861031846	-0.204250412464464	0.361893985492801	-0.269826978401741	0.224591908214762
PTCH1	black	-0.0688055552953141	0.760938120819207	0.0688055552953141	0.760938120819207	-0.0901823602458862	0.689807167927013	-0.607287919599745	0.00272313467093131	-0.410076155971388	0.0580271980285325	0.562922310855977	0.00638017496389609	-0.172809833774058	0.44186369630832	-0.0896479384216023	0.691557755759041	0.0178801390834652	0.937051829126747	-0.129695965290421	0.565117285552926
PLAG1	black	-0.148382369344566	0.509887488009676	0.148382369344566	0.509887488009676	0.151404778696076	0.501206712850674	-0.707570180768291	0.00023027674583029	-0.434251516634699	0.043447037624186	0.717071670759327	0.000172972787365758	0.0984659586897399	0.662873389033164	-0.282012519863504	0.203535674554423	-0.0766718092909421	0.734511427884898	-0.172439147081917	0.442858620982018
CLCN7	black	0.329103980519791	0.134769686078891	-0.329103980519791	0.134769686078891	-0.113295159617022	0.615664808905359	0.841889174647145	9.01988170503657e-07	0.365326542313551	0.0945490038102758	-0.583601027757516	0.00435421514133451	0.0186544718381014	0.934331311418657	0.333840579173076	0.128914143200397	-0.0724917837845363	0.748520198076523	-0.285905921831618	0.19709752699216
SERPINB7	black	-0.155358852308947	0.489960238156494	0.155358852308947	0.489960238156494	-0.288964460184685	0.192137411988516	-0.350793681450316	0.109449704137242	-0.226468321750577	0.310834789775602	0.28513792794861	0.198356458292987	0.159162223667318	0.479261938283278	0.117965746065886	0.601083998338525	0.0280269679571261	0.901466923050589	0.277237692231336	0.211622183990028
YIF1B	black	0.274382395972047	0.216558777274752	-0.274382395972047	0.216558777274752	0.329201774962278	0.134646905610688	0.911402838170432	3.71590835627376e-09	0.694325968965703	0.000337087453957884	-0.766736194374375	3.15200110220137e-05	0.271244949989705	0.222070669426988	0.0493596295514178	0.827323523112695	-0.109012518397506	0.629158868282915	-0.191859065555792	0.39235340189021
PPP5C	black	0.283018872544188	0.201858204321583	-0.283018872544188	0.201858204321583	0.111847322166999	0.620213640366919	0.843731407781586	8.08735395908956e-07	0.451457998543835	0.0349398072792663	-0.660076232507784	0.000829270030709001	-0.0740277215452969	0.743363551620203	0.0317589296384536	0.888421233245755	-0.144966910374035	0.519783698683856	-0.32588722550748	0.138852918270828
ERGIC3	black	0.23211053345921	0.298605930378626	-0.23211053345921	0.298605930378626	0.215360837155576	0.335784758176932	0.908838528939147	4.88927582837561e-09	0.765846704501207	3.26109888953351e-05	-0.697755816437276	0.000305993849297434	0.24984741161481	0.262124790517231	0.226226536752632	0.311365544004811	0.112758480866482	0.617349374841504	0.0508902027263013	0.822050628067611
H6PD	black	0.2338109890511	0.294979366112893	-0.2338109890511	0.294979366112893	0.370318481213827	0.0897942178741543	0.756311518306047	4.65468152618069e-05	0.657868024058813	0.000875482699334575	-0.600862560737659	0.00310388128255484	0.078044521485644	0.729928459949943	-0.031333376365533	0.889907479736229	0.11986293366175	0.59520270624644	-0.0338264715883185	0.881205572250019
ALDH8A1	black	0.0662255684158327	0.769663541602609	-0.0662255684158327	0.769663541602609	0.0652736777620575	0.772889669981601	0.515946372002879	0.013972654673169	0.064048597563873	0.777047015533195	-0.42904610411523	0.0463151232206365	-0.596609333521586	0.00337973771007212	-0.130172315598602	0.563677153366349	-0.395759030970337	0.0682754494009528	-0.468501731250502	0.0278636127036743
OOEP	black	0.283236252966613	0.201497081845364	-0.283236252966613	0.201497081845364	0.0394298954506909	0.861697038520823	0.562069191199911	0.0064781805623503	0.19899701584148	0.374636375099053	-0.311449825510884	0.158262917788235	-0.345777097804205	0.114970498089571	0.0359359089787026	0.873853067561548	0.0352108336486114	0.876379235407629	-0.204966680993654	0.360176289933323
DHX9	black	0.281305016399739	0.204720586679711	-0.281305016399739	0.204720586679711	0.0260908561601631	0.90824481989533	0.761429864383385	3.853132038837e-05	0.494016857981921	0.0194474820164378	-0.600884279994208	0.0031025227113981	-0.0181122357650163	0.936236315023838	0.174838057581712	0.436440892034066	0.0240043032328941	0.915556272191094	-0.00946508542194891	0.966654559553907
CYP2E1	black	0.274166037401904	0.216935933932587	-0.274166037401904	0.216935933932587	0.177057213750941	0.430548375257112	0.25994254702188	0.242690504392158	0.320721080929448	0.14559326582874	-0.248033775486955	0.265718338907098	0.0826751810189678	0.714534781152833	0.0210029907738034	0.926084542718075	-0.066057839812729	0.770231738650289	-0.215348532547596	0.335813038492066
MYB	black	0.0729950533044225	0.746829401983385	-0.0729950533044225	0.746829401983385	0.156242011346013	0.487465533161679	-0.329669437146616	0.134060860398161	-0.081961907369856	0.716899111533478	0.248188035309491	0.265411476183832	-0.15118697581771	0.501829847054613	-0.0873497287479318	0.699103177820828	0.200957815965107	0.369850741996229	0.0716811487012852	0.751245971391983
MGST3	black	0.416388906971673	0.0539024246287287	-0.416388906971673	0.0539024246287287	0.516034821076482	0.0139534381550587	0.558644934707871	0.0068842001174238	0.542741283903697	0.00905615359350853	-0.111603156758137	0.620982090773783	0.406254850738645	0.0606389906919576	0.174064300931704	0.438505475737912	0.369514202830072	0.0905480345932535	-0.0482149108711857	0.831271844913024
ALDH1L2	black	-0.317155516696663	0.150378013988835	0.317155516696663	0.150378013988835	0.0638089380897996	0.777861000291014	-0.402557688377274	0.0632505168392513	0.0220541184166267	0.922395856291938	0.149910534043144	0.505489337834562	0.0674016432002469	0.765682693112187	-0.12882044717637	0.567768454432216	0.120992133451517	0.591713732604279	0.370865648127319	0.0892840507362589
RBP5	black	-0.0379828443908998	0.866728006553088	0.0379828443908998	0.866728006553088	0.307309009311667	0.164163082235073	0.574985053330191	0.00512082151112046	0.633885559284204	0.00153653554517612	-0.490884956174108	0.0203537510687954	-0.0440503031922903	0.845668776430714	-0.0135268004976198	0.952358506966871	0.268942995268348	0.226173193496292	0.360173581760241	0.099649750404127
TP53INP2	black	0.348944644176622	0.111461610865502	-0.348944644176622	0.111461610865502	0.330118280699529	0.133500110888963	0.775532420449114	2.23322386634645e-05	0.687079387539422	0.000411835004665767	-0.54102964028171	0.00932020306531888	0.288980246933424	0.19211203195799	0.29306742686335	0.185617493400631	0.281153819102577	0.204974407607038	0.0748135242654267	0.740729440906943
VEGFA	black	0.0840451789005113	0.710000668809972	-0.0840451789005113	0.710000668809972	-0.109205345950054	0.628548788012191	0.571338598346559	0.00547749711190027	0.587081081566963	0.00407303649371063	-0.677969002686374	0.000525667985237326	0.361382059762904	0.0984357476749876	0.316709573319283	0.150984125491162	-0.0165476860129292	0.941734801563469	0.134031853774747	0.552069389692917
PIP5K1C	black	0.350857441049727	0.109380803958905	-0.350857441049727	0.109380803958905	0.153818468654805	0.494326555154976	0.851078044498781	5.15970003317063e-07	0.723965211787222	0.000139545047662841	-0.577797855569574	0.00485909136136566	0.236968918765022	0.288317015735795	0.315208559217269	0.153036867083086	0.258912179642207	0.244629995834366	0.0771204723981806	0.733012542521967
DHX38	black	0.317509676111352	0.149897872867374	-0.317509676111352	0.149897872867374	-0.101765762348355	0.652253036284889	0.794595243036153	1.00166000091375e-05	0.3753480571475	0.0851854756096591	-0.528101695856266	0.0115259954237843	0.0260054446764553	0.908543971925142	0.382551234336651	0.0788952976466082	0.126347648695484	0.57528587004162	-0.141361178855397	0.530329395788832
ST6GALNAC6	black	0.293584723048664	0.184806323435126	-0.293584723048664	0.184806323435126	-0.123036095093914	0.585420511101297	0.788266449121722	1.31883700015476e-05	0.360788913477027	0.0990302369756792	-0.722687354481281	0.000145280242924212	-0.0613052240922901	0.786377974948221	0.23321009488009	0.296257769990794	-0.316128007223621	0.151777147992368	-0.335186794554224	0.127283708916668
MFGE8	black	0.167886402359606	0.455174091701015	-0.167886402359606	0.455174091701015	0.172529786208402	0.442615236090119	0.835529855411268	1.3011740228512e-06	0.625975540983985	0.00183138401075748	-0.807313327145332	5.59481448356352e-06	0.0788944660058312	0.727095259956187	-0.0488698820584687	0.829012255028478	-0.379417374644014	0.0815876273247718	-0.312226253577152	0.157173315619213
CHRNA2	black	-0.43788116278074	0.0415304432321598	0.43788116278074	0.0415304432321598	0.11896176725771	0.597993306170393	-0.452213994592578	0.0345986131550885	-0.288847239758541	0.192325935984967	0.494825411231743	0.0192188717952289	-0.26747330504748	0.228818387890756	-0.245052595050948	0.271692930892826	0.172287007998205	0.443267304695226	0.0970771598101611	0.667362122805565
FBXL22	black	-0.0174301405366777	0.938633154164774	0.0174301405366777	0.938633154164774	0.144783566202548	0.520317506019877	0.519081960886506	0.01330442638397	0.522056794750874	0.0126947505197304	-0.512117288132229	0.0148254401348651	0.200943977839629	0.369884392716971	0.0466998081061876	0.836503715679144	0.0710113277779369	0.753500419535708	0.19474188884835	0.385142325117493
DISP2	blue	0.222714204740053	0.319137738063131	-0.222714204740053	0.319137738063131	0.227518022576603	0.308536930612759	0.327035196146183	0.137385768843261	0.434118571786095	0.0435185229127526	-0.0415859569779465	0.854210701650405	0.382283573084841	0.0791226096449354	0.203035406850597	0.364818517513167	0.285577070777537	0.197635932644379	0.145317578332222	0.518763454044127
GSTT1	blue	-0.110135558044634	0.62560901590728	0.110135558044634	0.62560901590728	-0.0470964245519866	0.835133487108912	0.0268612539520172	0.905547064192633	0.158882968005647	0.480043416136574	-0.296043397742075	0.180983974821626	0.318130445737247	0.149058886838105	-0.188912823973826	0.399800520745622	-0.287972996066779	0.1937359267968	-0.17778999011339	0.428612038759488
C4orf45	blue	0.377851729906946	0.0829581611151772	-0.377851729906946	0.0829581611151772	0.214643780055344	0.337435167538883	0.129257607440435	0.566443996676735	0.21936646044717	0.326653708409698	0.113110708055253	0.616243568588769	-0.05087088136189	0.822117145346533	0.222744328183549	0.319070586387285	0.591987674501751	0.0037025098012809	0.391455424081727	0.0716091353549561
KANK4	blue	0.158911087523508	0.479964696577382	-0.158911087523508	0.479964696577382	0.21013487347088	0.347922896447436	-0.287906474110024	0.193843500047486	0.0666313620232298	0.76828934852793	0.468501843928716	0.0278635700206507	0.485213879083274	0.0220810113282005	0.357872533757942	0.101991713835502	0.658055141116142	0.00087148337707225	0.680164319784971	0.000496025963586531
FLJ16734	blue	0.128673353279743	0.568214409848986	-0.128673353279743	0.568214409848986	0.341081552252642	0.120318489714814	-0.0805515323390199	0.721581523464221	0.172839750197551	0.441783452019936	0.331703698713395	0.131532815915671	0.413262950006125	0.0559157470630054	0.215659241442247	0.335099353367167	0.631240028548731	0.00163030371218244	0.286998000382899	0.195316650483934
MAGEB18	blue	0.0223147284591381	0.921481541705816	-0.0223147284591381	0.921481541705816	-0.11735737906413	0.602975051842801	-0.0753925358349898	0.738790311653566	0.069095066689943	0.759960731327	0.086176141133955	0.702966926613506	0.105425162228132	0.640551027199022	0.284383013504965	0.199599224748124	0.412066606269389	0.0567013667586711	0.4580551993319	0.0320499805751558
NRTN	blue	0.28004863455193	0.206836134855295	-0.28004863455193	0.206836134855295	-0.0392893616851893	0.862185409007593	0.116528297682231	0.605556143953871	-0.115607982454664	0.608426597400809	-0.0428638314209491	0.849779299288882	0.0575983289289917	0.799031019859779	0.0829175638416609	0.71373191442988	0.124655662004045	0.580454447625799	-0.10928612502119	0.628293283491583
BFSP2	blue	-0.147912471205232	0.511243586359209	0.147912471205232	0.511243586359209	0.0166970845216127	0.941209637784408	-0.217840901547621	0.330113596696366	0.172064166839926	0.443866270664876	0.278566471860793	0.209350620702883	0.546135132319886	0.00855078045920002	0.174642396758102	0.436962477108506	0.417820577666812	0.0529991788408007	0.266174747286114	0.231172410800741
TCTEX1D1	blue	0.204922881699644	0.360281189980275	-0.204922881699644	0.360281189980275	0.0913678209772858	0.685929467645825	-0.0869710586917732	0.700349075656622	0.00942469599268145	0.966796775291745	0.281300335633067	0.204728441305066	0.380978110707408	0.0802383231108835	0.297966535965091	0.178032188474918	0.379147969189328	0.0818222442889452	0.426085587431744	0.0480106331601861
CFHR4	blue	-0.175210122119913	0.435449970590363	0.175210122119913	0.435449970590363	-0.208849712735851	0.350946806410846	-0.148474693133566	0.509621251302474	0.198696914033428	0.375371921896473	0.0957421209795531	0.671687479639694	0.549258289309972	0.00810646699183163	0.375188518939571	0.0853288997261196	0.487226265214249	0.0214551342003308	0.638579996224479	0.00138138647869994
CEACAM21	blue	0.235830276184397	0.290708354276792	-0.235830276184397	0.290708354276792	0.190024931140146	0.396980319428333	-0.0182082473963922	0.935898978615942	-0.251389896431967	0.259092997033104	0.457282983074452	0.0323781348641634	-0.0661445196619822	0.76993808795392	0.0815475960494852	0.718273605677671	0.297034363564019	0.179458804684617	-0.253083164450145	0.25579074702798
GABRR1	blue	-0.0674647412742556	0.76546927530712	0.0674647412742556	0.76546927530712	-0.0285995979475743	0.899463521420392	-0.247024410161214	0.26773178771683	-0.0701304566946342	0.75646816096717	0.224535671282642	0.315092643111229	-0.181362770926215	0.419238339715543	-0.0424290110766446	0.851286680949565	0.276041167191311	0.213681667704181	0.194261603220281	0.386338489113116
AZGP1P1	blue	-0.0307279725571246	0.892022469165597	0.0307279725571246	0.892022469165597	0.281649319278236	0.20414337871513	0.0121122732662817	0.957335842213823	0.26504895268045	0.23322604755983	0.134487255139207	0.550706928019317	0.211798521575948	0.344031211582368	-0.0118177480447091	0.958372395155493	0.252232606419679	0.257446135794772	0.275944401599833	0.213848803551353
AKAP5	blue	-0.476042777055437	0.0251212280816286	0.476042777055437	0.0251212280816286	-0.520918103813329	0.0129253682807346	-0.290653159213322	0.189435402078141	-0.25884250462697	0.244761508408012	-0.135257785489584	0.548405152695954	0.0839483318773055	0.710320882470753	-0.231069310577522	0.300840042216499	-0.526515341283108	0.0118238304069952	-0.15284149819869	0.497105754727245
ZFP57	blue	-0.296824115481949	0.179781653018957	0.296824115481949	0.179781653018957	-0.113206290722747	0.615943628227006	0.0526450924542278	0.816014079602546	0.192552124385488	0.390612931498362	0.0166502295512144	0.941374339264658	0.0878654802420219	0.69740745805128	0.168975811056141	0.452211093615994	0.252238641702362	0.257434365599117	0.278000191187116	0.210316683074551
PRSS37	blue	0.207935386620179	0.353107488578994	-0.207935386620179	0.353107488578994	0.237637524816024	0.28691855128879	-0.0790798105880458	0.726477889013225	0.16833697020784	0.453947405937031	0.380201563900484	0.08090756582717	0.46620820019162	0.0287432395730668	0.257334506316041	0.247619094006481	0.50036304816521	0.0177107072667776	0.0299991147665838	0.894569686732045
TAAR8	blue	0.250581761591151	0.26067859946076	-0.250581761591151	0.26067859946076	0.280809510942514	0.205553198744757	0.358366634712465	0.10148545375526	0.519342618456776	0.0132500706291991	0.0138235328743482	0.951314598273486	0.150428687758065	0.504002257245786	0.352482895299155	0.107634960791394	0.727913010010739	0.000123047593907914	0.384389652047347	0.0773472326852233
SFTA2	blue	0.27910337391784	0.208437419838895	-0.27910337391784	0.208437419838895	0.131822472365577	0.558700958996263	0.0722845446639317	0.749216768455167	0.0751769914673719	0.739511998597214	0.218557829362035	0.328484925124016	-0.257657343180553	0.247005528960629	0.186170657255067	0.406801695286092	0.588527998124893	0.00396068416692774	0.332486450051851	0.13056920548715
APOBEC3B	blue	0.0712618189692933	0.752657101329726	-0.0712618189692933	0.752657101329726	0.160060754694805	0.476751814728212	-0.394323179653382	0.0693743426398634	-0.384269765713451	0.0774474835098555	0.712763994371558	0.000197204628622581	0.0562393850545051	0.803682015691245	0.216060597684603	0.33417879061082	0.532942104239351	0.0106549103865806	0.237121005502568	0.287998537435275
SCGB1D2	blue	-0.16501594709404	0.463029276241014	0.16501594709404	0.463029276241014	-0.0170901945145932	0.939827895657866	0.229517718566726	0.304188239247275	0.388913880194722	0.073634804236552	-0.204797740720929	0.360581002214472	-0.0148900747265886	0.947563137230058	0.28590484518059	0.197099288102448	0.484366947365831	0.0223487555087339	0.565441267619498	0.00609794549870969
LOC100507065	blue	0.191011724096092	0.394487203368914	-0.191011724096092	0.394487203368914	0.120956747172613	0.591822936580488	0.398844604663328	0.0659586796821463	0.222193257093692	0.32030039275283	-0.154269657699496	0.493045645963925	-0.182098125891977	0.417322942149987	0.138535428347889	0.538663291544829	0.228024307076209	0.307432358061899	0.378599628497818	0.0823013359604474
SEL1L2	blue	0.345812800525835	0.114930506834008	-0.345812800525835	0.114930506834008	0.339672526662722	0.121957769238339	0.170580138019426	0.447865988578817	0.156728540609017	0.486093917188695	0.223258327244366	0.317926086402911	0.192012815627855	0.39196691718274	0.251679093892028	0.258527077565953	0.529252267353607	0.011313839702249	0.121188576209215	0.591107654958932
LOC280665	blue	0.0163904626504858	0.942287496412257	-0.0163904626504858	0.942287496412257	-0.126044457395958	0.576210562621432	-0.562832995284451	0.00639037749099852	-0.364098470035228	0.0957467276179416	0.709347765765458	0.000218456449730931	0.285326959818763	0.198046086480069	0.366516569727802	0.0933989845417718	0.567116518617243	0.00591604486474317	0.53072603754227	0.0110467669004869
NR2E1	blue	-0.147403605154523	0.51271410119146	0.147403605154523	0.51271410119146	-0.231037759579993	0.300907899915142	-0.221892913359671	0.320971861453759	-0.109353968721031	0.62807872534613	0.245870722234691	0.270044941008578	0.0137520883331829	0.951565934195152	0.148653378143163	0.509106163124144	0.418651556398566	0.0524802867341438	0.55890349234183	0.0068528251643835
MOV10L1	blue	0.431461093210682	0.0449667761097452	-0.431461093210682	0.0449667761097452	0.161620302593487	0.472410908037431	0.191554399576969	0.39311987649594	0.246622372256692	0.268536446066809	0.149004384787753	0.508095063469021	0.0901383619023023	0.689951234134837	0.456739938468857	0.0326104872884204	0.601109155067095	0.00308848577448261	0.387154869428896	0.0750618718693736
C4orf17	blue	-0.118425081246345	0.599657836444064	0.118425081246345	0.599657836444064	0.0571344041246285	0.800618074834729	-0.134640739375066	0.550248080898205	0.0963706587667114	0.669649836850234	0.183075693309887	0.414784033300956	0.280387390901212	0.206264287311213	0.120954090963768	0.59183113412962	0.459791819871386	0.0313216000618253	0.385503815359432	0.0764202096417256
LEP	blue	0.358815342070126	0.101027305529495	-0.358815342070126	0.101027305529495	0.189673483002657	0.397870360289222	-0.0995601632720061	0.659344654618215	0.227758740670022	0.308011448856161	0.349138674008806	0.111249235483244	0.141314342309057	0.53046703508794	0.389374742875825	0.0732643161792548	0.732190707034909	0.000107106649421202	0.406159896308094	0.0607050146286528
ASIP	blue	-0.245385014792646	0.271022558500084	0.245385014792646	0.271022558500084	0.0780188806809054	0.73001398394305	0.0592284542349597	0.793460583770404	0.106579352682873	0.636877039712393	-0.0746483852603626	0.741282776245484	-0.108889526182818	0.629548121067675	0.0467007507153135	0.836500458613391	0.323963589131741	0.141336288868161	0.301455943073039	0.172761114951911
RFPL1	blue	0.0971389169673729	0.66716228273164	-0.0971389169673729	0.66716228273164	-0.0893212106487346	0.692628757548378	-0.134328588973462	0.551181449272075	-0.132504017493909	0.556651463526283	0.420939378128648	0.0510719128850571	0.225828346698227	0.312240831688877	0.382337560067644	0.0790767215644519	0.511023022303439	0.0150767609459164	0.38175918670445	0.0795693694842465
POM121L8P	blue	0.192121948439978	0.391692717152835	-0.192121948439978	0.391692717152835	0.0992411564130685	0.660372711597396	-0.361122350664534	0.0986957204825548	0.0952497206290999	0.673285339069588	0.383073113524701	0.0784534996911682	0.28297967387788	0.201923369258749	0.271380081579493	0.221831377406665	0.56006909476955	0.00671284966660214	0.390571853925798	0.0723085276265635
NLRP4	blue	0.324597966956838	0.140513868431366	-0.324597966956838	0.140513868431366	0.454811111959866	0.0334464348396642	0.477462783407627	0.024629806064354	0.530826335298623	0.0110287804462556	-0.120365606259883	0.593648490799296	0.188160386011762	0.401714920865723	0.13327458630905	0.554338343847166	0.562254592531138	0.00645677641330586	0.197701314784733	0.377818014026003
HIST1H1B	blue	0.281705894584765	0.204048637409189	-0.281705894584765	0.204048637409189	-0.0161754737056248	0.943043298851382	0.251022417775115	0.259813243265662	0.359457507703455	0.100374274731377	-0.213579965015349	0.339892532010569	0.360096153525021	0.0997279063044895	0.331703049806956	0.131533616858715	0.430101512928429	0.0457220546835829	0.537919479849693	0.00981619138999303
MLNR	blue	-0.124210619346629	0.581817262276288	0.124210619346629	0.581817262276288	-0.0783999678571227	0.728743200903406	-0.171648892420865	0.444983607249881	-0.184049740234551	0.412262670645366	0.372949940561446	0.0873604062643741	0.106084489189859	0.638451273335213	0.14523624826196	0.518999993311924	0.429773445449043	0.0459057710184467	0.388069713692422	0.0743170921886033
LCN2	blue	0.456588655333369	0.0326754506750551	-0.456588655333369	0.0326754506750551	0.0558190869495027	0.805121796501285	0.00585941353983121	0.979353898711109	-0.086764946699716	0.701027537086994	0.448822941461139	0.0361498029636086	0.317171450094628	0.150356389551374	0.628497224964408	0.00173259496710169	0.695288632371514	0.00032809741804312	0.338564696832821	0.123257894761085
ADCY10	blue	0.0242894501873645	0.914556691963704	-0.0242894501873645	0.914556691963704	-0.0842530574205153	0.709313501744532	0.225010423243113	0.314043449235409	0.296766615175825	0.179870017424066	-0.028439459155661	0.900023723511955	0.222059956987874	0.320598302814208	0.42605015595547	0.048031212170067	0.586026487284032	0.00415659343076513	0.364224425036208	0.0956233723461485
LRRC18	blue	0.267422468522943	0.228910246997982	-0.267422468522943	0.228910246997982	0.408893511643488	0.0588261251653864	0.00976407188416908	0.965601825198799	0.235200908261358	0.292035397271206	0.160491261374099	0.475551515973304	0.0278458372052219	0.902100747728977	0.0967183017372822	0.668523782609949	0.349474468940648	0.110882387337893	0.212840112242267	0.341607780884768
GALNT9	blue	-0.154846706804473	0.491409819323089	0.154846706804473	0.491409819323089	-0.0748879139448895	0.740480221980031	-0.108894561600371	0.629532182825504	-0.284779818411756	0.198945338265036	0.261456593830421	0.239858713766433	-0.379735522268073	0.0813112109243716	0.056218286020678	0.803754278313215	0.18391535612959	0.412610030212537	0.105110723692575	0.641553354403595
KHK	blue	0.015354438979524	0.945930110096378	-0.015354438979524	0.945930110096378	0.21674312261193	0.33261678940555	0.236994436929407	0.288263563956492	0.269109981379192	0.225873925739789	0.0392828109724884	0.862208174650977	0.121896701388183	0.588925091772795	0.148173065210234	0.510491312816444	0.651831389457033	0.00101318892058245	0.481067404922638	0.0234167711006019
NHEG1	blue	-0.149217975155549	0.507480277291602	0.149217975155549	0.507480277291602	0.315150384980605	0.15311681652804	0.0160496122264931	0.943485792037459	0.154193107714228	0.493262852928118	0.202963789098351	0.364991326181432	-0.0922102873051796	0.683178343471986	-0.00329938748904192	0.98837353271855	0.530984720502769	0.0110004259680283	0.391677747775584	0.0714339620767634
LOC729732	blue	0.329413676697943	0.134381137630723	-0.329413676697943	0.134381137630723	0.10793261066148	0.632579859219628	-0.0410367356373291	0.856116599559342	0.1183741308142	0.59981595962186	0.192941831275804	0.389636169537427	0.137975162662318	0.540322829963159	0.272756785124815	0.21940321065968	0.45734459177204	0.0323518571597807	0.264624654526179	0.234003124553377
SPRR2C	blue	0.312625330728948	0.156615315175976	-0.312625330728948	0.156615315175976	0.31985566819651	0.146744579373909	0.212534941807509	0.342316763301787	0.140229198280156	0.533660642138895	0.126975220397897	0.573373920201113	0.330513508721662	0.133007732073403	0.333539292252002	0.129281079071266	0.519806303883597	0.0131538240731137	0.251619802756351	0.258643037660695
IL33	blue	-0.328263003484189	0.135828824705409	0.328263003484189	0.135828824705409	0.0894516815234009	0.692201010616977	-0.12702702314482	0.573216223093373	0.1585120261743	0.481082461877567	-0.351168465830123	0.109045156359677	-0.0152281218005535	0.946374308513027	-0.615995605054351	0.0022704680585372	-0.733877031154609	0.000101334017803245	-0.410827453738193	0.0575239995579
GPR20	blue	0.144582163793926	0.520904190330305	-0.144582163793926	0.520904190330305	-0.0220606169781538	0.922373055825055	-0.209585404386251	0.349213890165245	0.0733395819559122	0.745672562926968	0.285625126104392	0.197557193029575	0.1183776831289	0.599804934552253	0.232854478481236	0.297015953241376	0.556903430429264	0.00709863698980351	0.494203634668382	0.0193944793023794
WISP1	blue	-0.257672931726188	0.246975927158818	0.257672931726188	0.246975927158818	-0.0208581994999665	0.926592770381582	-0.0881016921115502	0.69663129079746	-0.0623259593392767	0.782902795705024	-0.339545927339534	0.122105840973539	-0.119543363218657	0.59619167744517	-0.633771745755522	0.0015404732248774	-0.83534577354637	1.3147467915132e-06	-0.507389223675868	0.0159362601026944
LOC100126784	blue	0.169085743003351	0.45191265809952	-0.169085743003351	0.45191265809952	0.265087256296141	0.233155979930511	0.219807034457802	0.325658570008232	0.387051472347481	0.0751464001766644	0.0060371631175871	0.97872771912945	0.0906266617609615	0.688352948949826	0.111181238648493	0.622310873412484	0.593861722461693	0.0035686491704046	0.341726903803873	0.119573015467535
LOC286121	blue	0.0649474829090638	0.773996039488662	-0.0649474829090638	0.773996039488662	-0.0166739714798299	0.941290882924376	-0.000465023142500725	0.998361286926672	0.027930595884918	0.901804147372706	0.176494279718301	0.432039084278733	-0.0725187083468767	0.748429713351885	0.168698988800799	0.452963046198016	0.508483368672775	0.0156733877902231	0.402970350898416	0.0629548524398616
MAGEB3	blue	0.129008425322185	0.567198772331633	-0.129008425322185	0.567198772331633	0.352576781098001	0.107534746867126	-0.180989615365008	0.420212128673486	0.208780499285276	0.351110096535917	0.24338964094696	0.27506223180629	0.0269447570574529	0.905254715427696	0.129237456857551	0.566505016511001	0.391022000265659	0.0719515715549648	0.383529997727082	0.0780682499288197
DPPA5	blue	0.311838118673402	0.15771734813641	-0.311838118673402	0.15771734813641	-0.17527625254391	0.435273970526479	-0.0535124143185364	0.813034320878025	-0.0381273340467062	0.866225431632049	0.0265988653800704	0.906465777090825	-0.145880516246859	0.517127623269452	0.137556335577156	0.541564958356786	0.257724403104555	0.246878202086422	0.259486559277178	0.243547589681782
DLX6-AS1	blue	-0.0580576190148491	0.797460574186932	0.0580576190148491	0.797460574186932	0.0726603785810236	0.747953658317434	-0.0485791641513102	0.830015044839721	0.213127796846541	0.340940216694244	0.196294555375313	0.381289686886215	0.378101893417684	0.0827380261668786	0.177865754160042	0.428412101843284	0.381669012541438	0.0796463850567433	0.135243215619715	0.548448635996233
WDR65	blue	0.160654107977759	0.47509788122743	-0.160654107977759	0.47509788122743	0.233744724262861	0.29512017707919	0.0132111753390256	0.953468963490877	0.42069182359708	0.0512228829091743	0.0203307599313823	0.928444353077103	0.188241311501339	0.401508781930386	0.148131769184664	0.510610489102716	0.306601389102037	0.165186439026576	0.225684351433422	0.312557725005905
ABCA13	blue	0.260930612107114	0.240840034469951	-0.260930612107114	0.240840034469951	-0.171700054318689	0.444845871270568	-0.25930308164097	0.24389301137007	-0.121881388714314	0.588972251728581	0.505226115243796	0.0164664687282674	0.368851696252431	0.0911724925897006	0.494222090705674	0.0193892482465601	0.601785854081571	0.0030465668413773	0.551220948858775	0.00783712469493373
GPR32	blue	-0.321212365425848	0.144942524809411	0.321212365425848	0.144942524809411	0.130265897291203	0.563394423231476	-0.389827978668598	0.0729013325259068	-0.123639048448866	0.583569553935119	0.52965836842092	0.0112397253826695	0.139127860756173	0.536911043177513	0.0395839586107107	0.861161707943004	0.565148596236706	0.00613019530449141	0.684148763711678	0.000445879706319816
CMA1	blue	-0.0469465690077567	0.835651153255905	0.0469465690077567	0.835651153255905	-0.033646362419438	0.881833794476542	-0.410253324763751	0.057908232503965	-0.255095949574294	0.251900623926451	0.630006786493541	0.00167564482888159	0.0010941874382723	0.996144161829949	0.299825992342395	0.175209739671578	0.71776758419962	0.00016931048004433	0.64026141774138	0.00132915387117697
XIRP1	blue	0.388416841582761	0.0740359557151122	-0.388416841582761	0.0740359557151122	0.121383255520651	0.590507278000643	0.198678967599238	0.375415934507905	0.229433456884923	0.304370719372865	-0.113740659572639	0.614267859106899	0.130214323748616	0.563550230035062	0.0788991097404592	0.727079789974515	0.249730402554707	0.262355693449881	-0.0509696253439418	0.821777213796144
DOC2B	blue	0.239015561469417	0.28404958523907	-0.239015561469417	0.28404958523907	0.188271273886876	0.401432474557319	0.319505134743967	0.147212738920661	0.381702309090346	0.0796179407747676	-0.01447869775185	0.949009994333338	-0.00265504965614879	0.990643959414485	0.235707026156212	0.290967935851133	0.561506467820973	0.0065435060675319	0.34486924269822	0.115990798036355
LOC100506827	blue	0.126241519129368	0.575609477283463	-0.126241519129368	0.575609477283463	-0.0566975511258833	0.802113213763832	0.0968468252540916	0.668107654662846	0.141672990493352	0.529413496788967	-0.0320338626417802	0.887461220766953	-0.119761679766311	0.595515980803014	0.149515567805	0.506624305122431	0.254567716492621	0.252917838639264	0.221585608895221	0.321659769467789
SV2C	blue	-0.0899656051400621	0.690517001392952	0.0899656051400621	0.690517001392952	0.0400380173589729	0.859584311622207	-0.16381232616228	0.466343677423116	0.29283862665496	0.185977047454919	0.0774367940463245	0.731956345034483	0.574061030733818	0.00520932077896411	0.246243057303096	0.269297028827581	0.3741844912354	0.0862356510158511	0.624775226469837	0.00188005618457475
HES6	blue	-0.350063910433782	0.110240567718802	0.350063910433782	0.110240567718802	-0.167789076744267	0.455439289848754	-0.164077372319972	0.465612780557254	-0.378587952418759	0.0823115602424833	-0.160064178322231	0.476742263254	-0.457790653447034	0.0321621024069995	-0.629341304797813	0.00170055238507651	-0.805836237677106	5.99921836832088e-06	-0.609417545576307	0.00260595850391061
SYCP2L	blue	0.0924274943851088	0.682469668214549	-0.0924274943851088	0.682469668214549	0.237897287406155	0.286376370330243	0.0714255223269097	0.752106115165013	0.190675014105482	0.395336911516922	0.143199477839658	0.524940414893344	0.0882436851934238	0.696164857470506	0.206803655114403	0.355792651898565	0.510773928281388	0.0151344509755923	0.137749341672732	0.540992390865533
TEX14	blue	0.114795271452758	0.610966072676613	-0.114795271452758	0.610966072676613	0.0594346624718076	0.792756618893825	0.231942153125836	0.298966523012558	-0.0590211800953847	0.794168344011449	-0.244347681323247	0.273117953952244	-0.525551474766736	0.012007845574433	-0.166228929520286	0.45970139736499	-0.496000131698905	0.0188905938336306	-0.430362372807803	0.0455763823308693
BCAM	blue	-0.121202340200968	0.59106519929465	0.121202340200968	0.59106519929465	0.053708248721315	0.81236185893714	-0.00209340309896665	0.992623067891059	0.230216984876385	0.302676470061277	0.28305374732873	0.201800239414126	0.25811251666459	0.246142122920125	0.370955263176619	0.0892007011230086	0.542105264303264	0.00915354208934553	0.346274998782407	0.114413701002878
INHBE	blue	-0.0466707829382432	0.836604009715117	0.0466707829382432	0.836604009715117	0.175315916427394	0.435168426908107	-0.12249435212598	0.587085705632459	0.0754189738189522	0.738701806441356	0.332853771556072	0.130118758022633	-0.0283694330075773	0.900268705440265	0.163104035472838	0.468299754571938	0.56388455815013	0.00627111117832038	0.371611055034743	0.0885925170662995
RPRML	blue	0.387896439882282	0.0744577260817417	-0.387896439882282	0.0744577260817417	0.217726633457686	0.330373628605925	0.280236548878026	0.206518789635766	0.0642443531392314	0.776382314454983	-0.0194651122220843	0.931483990095858	-0.330257082581958	0.133327042215863	0.101467876950339	0.653209145182022	0.141909044641063	0.528720617854615	-0.18917290718251	0.399139979970945
C3orf43	blue	0.249049171937643	0.263702591078757	-0.249049171937643	0.263702591078757	-0.0595049546563633	0.792516687205386	0.129914696457298	0.564455801111006	0.211956814032615	0.343662267458831	0.167755163087866	0.455531718479248	0.100103949616678	0.65759357416607	0.531059828412413	0.0109870008581364	0.788051522629602	1.33100068538295e-05	0.513676257477164	0.0144732769113817
LOC440117	blue	-0.0801341816291786	0.722968974666274	0.0801341816291786	0.722968974666274	0.32409036696875	0.141171659330886	-0.0351537487056257	0.876578169448748	0.287594121981919	0.194349148328699	0.220420979120425	0.32427487097598	0.125320773838795	0.578420311212234	0.0413597427799933	0.854995611574641	0.443332173256039	0.0387768214904316	0.111023703842431	0.622807302774575
KRT35	blue	-0.102684586062086	0.64930725607346	0.102684586062086	0.64930725607346	-0.111828569517793	0.62027264615574	-0.336729425190245	0.125433646630218	-0.201846447201181	0.367693499211551	0.421399189594433	0.0507924107884188	-0.114382280321171	0.612258203572438	0.139967368274954	0.534432554510958	0.465716458222751	0.028934673358041	0.496611076542851	0.0187216594263531
KLK5	blue	-0.166942860186774	0.457748485313401	0.166942860186774	0.457748485313401	0.0346197532653083	0.878439425113293	0.200922475106621	0.36993668525173	0.319185655724295	0.147640339849759	-0.071253442178258	0.752685298725405	0.312209326510881	0.157197014185015	0.156080971566116	0.487919958314997	0.346173387387943	0.114527172602524	0.358388213222453	0.101463386368265
IRX2	blue	-0.053560673324653	0.812868595851291	0.053560673324653	0.812868595851291	-0.0660735912283178	0.770178374342416	-0.416073119136962	0.0541032415005595	-0.0607825088043287	0.78815912920659	0.502190966598605	0.0172344146869492	0.64839292310984	0.00109957538894527	0.416955571764271	0.0535435081308826	0.551486712582637	0.00780122771031335	0.501986150422691	0.0172872618604204
TSSK1B	blue	-0.0148333265045184	0.947762717447987	0.0148333265045184	0.947762717447987	0.337217612694003	0.124852215204152	0.365754524855396	0.0941342111278332	0.444182800951579	0.0383603408100065	-0.0709325325017178	0.753765752453423	0.292415632678489	0.186643022326866	0.179952279050109	0.422925598291223	0.438838784229124	0.0410359568935032	0.092672824528996	0.681669547248289
C18orf15	blue	-0.0329846862759547	0.884142312422574	0.0329846862759547	0.884142312422574	0.328055539178733	0.136091017295475	0.0999305421531814	0.65815178664793	0.378297298114756	0.0825663809440267	0.125083681804375	0.579145063923056	0.403674487717787	0.0624527865145566	0.118575129900878	0.599192266023991	0.501034381728965	0.0175345609376314	0.317292018979944	0.150192827143746
PPY	blue	0.250693468805249	0.26045905613469	-0.250693468805249	0.26045905613469	-0.0174699620084141	0.938493209754048	-0.0198988535295479	0.929960832190793	0.205991690353198	0.357726429660169	0.228562367335301	0.306261110630382	0.484020558978924	0.0224590076232476	0.574578903095064	0.0051595655404529	0.757226615049655	4.50153398384397e-05	0.704414477558956	0.00025262495627586
SLC39A12	blue	-0.0465355068475355	0.83707147721858	0.0465355068475355	0.83707147721858	0.0988416845155144	0.661660916039756	-0.0364475609383605	0.872071180712088	-0.0636937317824328	0.778252369678293	0.0759470761990118	0.736934573198419	-0.373680704998029	0.08669332240104	-0.0100195211575323	0.964702429486088	0.173982434828485	0.438724218287214	0.00352191017943912	0.987589457998333
NTN3	blue	-0.0359259716635339	0.873887681278879	0.0359259716635339	0.873887681278879	0.100320361119473	0.656897175375739	-0.269850311655102	0.224550268247451	0.0183447903274339	0.935419253982543	0.468244317343122	0.0279612580165337	0.626483680358973	0.00181110281348424	0.211200490574054	0.345427191598967	0.380933279612561	0.0802768462156045	0.235187552110282	0.292063599773701
BPIFC	blue	0.0744530332845999	0.741937506347781	-0.0744530332845999	0.741937506347781	0.0201787455797476	0.928978067998897	-0.116481477876874	0.60570203923841	0.0346708675611166	0.87826123785177	0.309769113549224	0.160639594891301	0.551192418448623	0.00784098641760473	0.436232246067519	0.042392780989915	0.535721711586071	0.0101795825387624	0.308974806387333	0.161771428172259
PRO0471	blue	0.397118275976282	0.0672473921062959	-0.397118275976282	0.0672473921062959	0.0855629955270518	0.704988384079442	-0.17478765382373	0.436575224764976	0.128317015563092	0.569295385490498	0.387736676831591	0.0745875718461484	0.479236053678527	0.0240269416361588	0.370929100964727	0.0892250282276671	0.536965310077589	0.00997262810400326	0.320585239619027	0.145773560757385
LOC283112	blue	0.0264000433025324	0.907161998746141	-0.0264000433025324	0.907161998746141	-0.00255929652305624	0.990981367165569	-0.165089287703904	0.462827711308645	0.0191650984489591	0.932537676344229	0.127292325097206	0.572408892755469	-0.27811289490671	0.210124176237164	-0.000780982445118907	0.997247868945949	0.196576337969417	0.380592846732492	0.255906652700562	0.250344584846476
TYRO3P	blue	0.137876884457533	0.540614178558459	-0.137876884457533	0.540614178558459	0.295023232872915	0.182563332878257	0.0983011442008077	0.663405505421481	0.405040744692747	0.0614873308515694	0.0363302408099988	0.872479708950474	0.397357438853167	0.0670677247178571	0.175919729527984	0.433563394138743	0.540706314525718	0.00937078510401252	0.382936641525244	0.0785688506433188
OSR1	blue	-0.0161981426648445	0.9429636029542	0.0161981426648445	0.9429636029542	-0.125631672596191	0.577470539759183	-0.246088872958177	0.26960658078846	-0.124991827627137	0.579425953250445	0.152064315900936	0.499322085854023	0.199219252225039	0.374092206000691	-0.066322628978521	0.769334791551958	-0.0872065489680744	0.699574179327971	-0.294020111949948	0.184125469917644
LOC554207	blue	0.315311469072859	0.152895508766353	-0.315311469072859	0.152895508766353	-0.0543567558129454	0.810135910022711	0.201037476538965	0.36965706234339	0.413428137974592	0.055807930962541	-0.141413606654503	0.530175345239967	0.323863602721036	0.141466223887964	0.354379931181485	0.105623259121293	0.511470613041798	0.0149735477765071	0.548489426924393	0.00821404048492558
STMN2	blue	0.160387980968792	0.47583933328739	-0.160387980968792	0.47583933328739	0.105447862264566	0.640478690290052	-0.430117105084331	0.0457133373840014	-0.0662086397039547	0.76972088409761	0.509012295383664	0.0155475778521828	0.480329922600816	0.0236609770534431	0.302058638842409	0.171861711169025	0.492743443585808	0.0198119626589562	0.358900799995387	0.100940222108441
ASPDH	blue	-0.323503301886045	0.141935146659066	0.323503301886045	0.141935146659066	0.107715282847375	0.633269202792134	0.143761879117494	0.523296918265304	0.425439136766597	0.0483871753519846	-0.20040136673687	0.37120526510182	0.302578581735682	0.17108840084794	0.12263391959932	0.586656513504221	0.327196889403925	0.137180008245804	0.556516874953824	0.00714697633713903
LOC643355	blue	-0.0503869092780359	0.823783690266751	0.0503869092780359	0.823783690266751	0.1741804605509	0.438195201738279	0.0573509517194705	0.79987718542844	0.472492289587613	0.0263842352373794	0.0492554642831202	0.827682641094746	0.45135327514908	0.034987278858129	0.252003010652288	0.257894156383257	0.462308965805154	0.0302891574442854	0.221994566423468	0.320744504095327
DDX43	blue	-0.411347629779387	0.0571775647574939	0.411347629779387	0.0571775647574939	-0.349884308130665	0.110435842158235	-0.18092789685544	0.420373307720493	-0.202232288746554	0.366759085893476	-0.174849145739653	0.436411343564958	0.0890928296782202	0.693377719041544	-0.0873605058984544	0.699067729830928	-0.370653702251157	0.0894814085971037	-0.107235718532862	0.634791375371712
OR1A2	blue	-0.142101461932202	0.528156139496558	0.142101461932202	0.528156139496558	0.162176482360814	0.470867690389406	0.254291257510426	0.253451264589979	0.211759486745049	0.344122228838224	-0.129881915387138	0.564554915362611	-0.132283299913755	0.557314819836317	0.13956718895793	0.535613344117787	0.153613294497087	0.494909579702951	0.238748326028064	0.284604543374032
TAS2R41	blue	-0.195149112969583	0.384129761015803	0.195149112969583	0.384129761015803	-0.266252568506955	0.23103089131788	0.0807099750156836	0.721055013672078	-0.126793334444371	0.573927764821784	0.0438749159693088	0.846276162706038	-0.206223623047487	0.357173436458347	0.169308290055766	0.45130881767382	0.257741332158669	0.246846065548191	0.376659379994065	0.0840134049079692
SERPINC1	blue	0.0326174536328453	0.885423941193168	-0.0326174536328453	0.885423941193168	0.0360493256494855	0.873458029712161	0.232085316932826	0.298659915427688	0.135905044417094	0.546475016601804	0.0399070700376565	0.86003916873894	0.266966865633718	0.229734580099567	0.175661590596007	0.434249182279212	0.285406093197254	0.197916254581707	-0.00707685897470792	0.975065312669036
FSIP2	blue	0.0812173711560772	0.719369742801	-0.0812173711560772	0.719369742801	0.299899695773246	0.175098504471012	0.0807064382848755	0.721066765005044	0.353631006453055	0.106414138792827	-0.0184210372431169	0.935151380432879	0.420126200303324	0.0515691184267195	0.0464496477057587	0.837368204343508	0.252575861846311	0.25677725567061	0.280787166725671	0.205590797780585
MMP8	blue	0.161784915608535	0.471953892978198	-0.161784915608535	0.471953892978198	0.0711603258306567	0.752998761265911	-0.209179931951596	0.350168356451534	-0.115971415389786	0.607292385653709	0.526326709641867	0.0118596601778046	-0.10972277299244	0.62691287618865	0.286893416647114	0.195486724592128	0.610707046297707	0.00253709347500059	0.443453828458242	0.0387170411120704
PPP1R14A	blue	0.05363203808587	0.812623538112178	-0.05363203808587	0.812623538112178	0.525921967657435	0.0119368386482008	0.279375472060909	0.207975634699679	0.605305177984761	0.00283618350676267	-0.0326250796080203	0.885397323989525	0.327600229565239	0.136667698789966	0.184382968254294	0.41140202461206	0.640858602893799	0.00131101098986457	0.609019168503409	0.00262754916085795
TH	blue	-0.178682923009706	0.426258825590311	0.178682923009706	0.426258825590311	-0.156230684589928	0.487497488326205	-0.242032823430654	0.277830675709025	0.0733998261180089	0.745470332706085	0.145145505993059	0.519263967534274	0.251259386839157	0.259348645324026	0.150473745731251	0.503873043399265	0.306253851026409	0.165690665153716	0.336901547700146	0.125228426994139
LOC400965	blue	0.104177828656719	0.644530662151549	-0.104177828656719	0.644530662151549	0.131684534503742	0.559116167369433	0.118752123586781	0.598643285040256	0.389436670119748	0.0732146401627164	-0.246196471646731	0.26939053392289	0.151558060723381	0.500768399715634	0.122387525964946	0.587414303643887	0.219876141372051	0.325502641251539	0.44442453437769	0.03824262635102
GK5	blue	-0.360382658099967	0.0994389342913217	0.360382658099967	0.0994389342913217	-0.0144386891796409	0.94915071713801	0.0304769654913764	0.892899575708209	-0.046247990772747	0.838065209727817	-0.465282183787873	0.0291045752093912	-0.28703429099416	0.195257658074965	-0.689505979715757	0.000385360558389352	-0.948435432273907	1.93724554706092e-11	-0.670107851153662	0.000644615556076561
GLI1	blue	-0.165882694049863	0.460650049716825	0.165882694049863	0.460650049716825	0.0185146744720708	0.934822419847872	-0.319302757204597	0.147483505965766	-0.13768316103253	0.541188689401859	0.345031584732682	0.11580786856686	-0.0693089770393571	0.75923879775193	0.0546783970870655	0.80903242633237	0.446209550642921	0.0373821357003871	0.534716762104445	0.0103493843425076
PRODH2	blue	-0.0185504053265507	0.934696895099614	0.0185504053265507	0.934696895099614	-0.064019164747721	0.777146969656873	-0.072529864406719	0.748392222388406	-0.188279933701558	0.401410421477551	0.243046156397544	0.275761427580433	-0.217911367120592	0.329953304070147	0.191777608631672	0.39255824819717	0.228411743365526	0.306588712927575	0.104172374518454	0.644548084411382
LECT1	blue	0.242999887570145	0.275855697626747	-0.242999887570145	0.275855697626747	-0.134251317038269	0.551412612797206	0.0999151980074154	0.658201189154004	0.0954876891404838	0.672512951028558	0.0232527734705485	0.918191340002732	0.280082485801357	0.206778943577311	0.378916201961579	0.0820244868135504	0.464352954167531	0.0294707777859556	0.433699572107822	0.0437444211186583
KAAG1	blue	-0.193553170693629	0.388106672428913	0.193553170693629	0.388106672428913	-0.00777904467313466	0.972592081054946	-0.250792969584875	0.260263602086806	-0.0697272640372292	0.757827666048491	0.237793265756191	0.286593409417929	-0.112365473227588	0.618584155441462	0.0562738980870487	0.803563814459142	0.347520948980211	0.113028950356845	0.413428362097363	0.0558077847889859
FAM124A	blue	-0.13172396316657	0.558997468581986	0.13172396316657	0.558997468581986	0.0500436496163633	0.824966140761412	0.142439195787343	0.527166043801711	0.413841012904772	0.0555391509834688	-0.105450826038953	0.640469246032168	0.294463427007844	0.183433983867115	0.244851975033784	0.272098016520814	0.330671714693285	0.132811001437463	0.44708846232905	0.0369640651118627
C15orf26	blue	-0.11305611882769	0.616414897231472	0.11305611882769	0.616414897231472	0.160499409735996	0.47552881222533	-0.365334403514057	0.0945413727237569	-0.168277154841034	0.45411015614188	0.536463892606037	0.0100556523998828	-0.0485743790290084	0.830031552576058	0.159230409240225	0.47907122299479	0.436374326163241	0.0423179318504762	0.314986493152704	0.153342212287985
C11orf45	blue	0.117104707656994	0.603761183233344	-0.117104707656994	0.603761183233344	0.214180494621517	0.33850403791106	0.216923218844247	0.332205354454408	0.185889700447134	0.4075228103541	-0.216273361939259	0.333691398876743	0.266668077659006	0.230276240541854	0.00860669009132503	0.96967727034672	-0.271817108629	0.221058653590635	-0.25213387079511	0.25763874198578
BMPER	blue	-0.119511466624354	0.596290425394968	0.119511466624354	0.596290425394968	0.169045385451644	0.452022206004438	0.141200058573977	0.53080295272686	0.379479941538352	0.0815332118308607	-0.31031606800792	0.159863438643186	0.378572454350216	0.0823251327568615	-0.162298147043967	0.470530453087362	-0.328705300933251	0.135271052415047	-0.300694891358944	0.173901464539807
ESAM	blue	-0.0387337594295242	0.864116663122517	0.0387337594295242	0.864116663122517	0.0540439254642702	0.811209499462696	-0.377552823792352	0.0832217613437521	-0.163780759516084	0.466430765413578	0.598271907056785	0.00326955521690741	-0.00131896298686682	0.99535207645778	0.199795745334516	0.372682706801007	0.651687861699483	0.0010166754903983	0.665445767746468	0.000725501169662454
TNNT2	blue	-0.0919387780374026	0.684064551275723	0.0919387780374026	0.684064551275723	-0.138890991639573	0.537611317974324	-0.0982317818313645	0.663629494091035	-0.0921968833116496	0.683222084742365	0.213577229948335	0.33989886349732	-0.301063728791361	0.173348157615629	0.110690717979258	0.623857140423892	0.316569681285547	0.151174615428919	0.303194367629641	0.170175656368114
C5orf27	blue	0.246095857060228	0.269592554117827	-0.246095857060228	0.269592554117827	0.176127606538184	0.433011555275495	0.1021839002235	0.650911847999851	0.252653428437746	0.256626260882183	0.0948225568301254	0.67467260659537	0.0125383868076813	0.955836295196177	0.070607419149035	0.754860813117005	0.267996126210667	0.227875080423932	0.0757973906939837	0.737435348430438
EGR4	blue	-0.13526313706563	0.548389181486736	0.13526313706563	0.548389181486736	0.0344506129523449	0.879029098065221	0.129821386807571	0.564737945093217	0.365876904913688	0.0940158504262123	-0.360130396166151	0.0996933362942623	0.261482531146828	0.239810390058833	-0.0108175299703909	0.961893040834078	-0.233392898825363	0.295868492705665	-0.210663209931303	0.346684198743842
UNC5D	blue	0.00717653622339048	0.974714216454042	-0.00717653622339048	0.974714216454042	0.268189015513625	0.227527703629391	-0.117854152878834	0.601430690494507	0.243418298057596	0.275003948013549	0.0389217299829008	0.863463199615758	0.290294060914925	0.190007804061905	-0.0317451855791182	0.888469228797933	0.392570813336332	0.0707335593885608	0.419961170596264	0.0516704777414608
PCK1	blue	-0.349901123872673	0.110417548387049	0.349901123872673	0.110417548387049	0.0847390793848292	0.707707750667986	-0.0692612289056324	0.759399927849214	0.172912047362159	0.441589562409231	-0.0830080775330752	0.713432172620946	0.187666787545915	0.402973516577154	-0.277838062270921	0.21059381848573	-0.341012207160748	0.120398792511874	-0.325344100348074	0.139550916897879
PSG11	blue	0.108810980918515	0.629796755303685	-0.108810980918515	0.629796755303685	0.376562925474715	0.0840992042640064	-0.0370727007656616	0.869894872915353	0.170065773620683	0.449256686063433	0.244831423957353	0.272139534132433	0.0809329140258165	0.720314387224298	-0.0711857684197235	0.752913108784606	0.50769608590129	0.0158621774868602	0.30674489601392	0.164978542921077
KLHDC7A	blue	-0.0624530104445875	0.782470517667302	0.0624530104445875	0.782470517667302	0.105722782532293	0.6396028679704	0.186198342949899	0.406730674106947	0.387653656710214	0.0746551129060237	-0.126405928681618	0.575108198127037	0.234947916571067	0.292569894806448	0.291595832490171	0.187938364190737	0.470499981602082	0.0271147965805432	0.504705463586395	0.0165961965081578
C20orf173	blue	-0.162773182124268	0.469214901965032	0.162773182124268	0.469214901965032	-0.341562717094771	0.119762357488506	-0.188782118204061	0.400132706782625	-0.0949907784550311	0.674126163876452	-0.134537113388899	0.550557855783364	0.030690221412069	0.892154377116996	-0.113253891368481	0.615794278498088	-0.424096764364407	0.0491763776956407	-0.145281730224639	0.518867707857808
SLC8A3	blue	-0.116202027136604	0.606573138024359	0.116202027136604	0.606573138024359	-0.177758493323036	0.428695171692418	-0.175190865251423	0.435501228101639	0.0185226560923211	0.934794379782077	0.299092311236588	0.176319683352961	0.0306245010095306	0.892384020259612	0.292150341645142	0.187061533041455	0.554896256741111	0.00735261045730048	0.454273329899519	0.0336824949288469
SNAP91	blue	-0.12951456984987	0.565666120375615	0.12951456984987	0.565666120375615	0.0810729378057244	0.719849337482057	0.0144823888421769	0.948997011674911	0.282286299106651	0.203078393245618	-0.0637171829755395	0.778172699004324	0.219287316763321	0.326832665637939	0.158842546221939	0.48015658681623	0.456751255998304	0.0326056314638652	0.520023524753753	0.0131089322022352
DLEU7	blue	0.0174660266181516	0.938507039799535	-0.0174660266181516	0.938507039799535	-0.0702136634569769	0.756187686677463	-0.250122166950575	0.261583104075525	-0.158286021464763	0.481716077436959	0.419163670553294	0.0521624607489911	-0.000918358782525948	0.996763765984934	0.260056223549964	0.242477140385223	0.344277494384699	0.116659362227506	-0.00980797748437501	0.965447237754769
MMP10	blue	-0.411669084109101	0.0569642790329936	0.411669084109101	0.0569642790329936	-0.195778052404492	0.382568857953568	0.0340429453820634	0.880450601214109	0.0595582161258579	0.792334899344981	-0.519938061423172	0.01312657952788	-0.0727237718644392	0.747740666328131	-0.429922007071198	0.045822506277184	-0.756706943423128	4.58795603834408e-05	-0.430172475189204	0.04568239136654
HSD17B2	blue	0.0169039458588876	0.940482520369038	-0.0169039458588876	0.940482520369038	-0.380721419262374	0.0804590840961134	0.243884170923815	0.274057531259022	0.124758617348933	0.580139373259741	-0.482087774922998	0.0230822207341766	0.503165662184374	0.0169847079827027	0.109204588659496	0.62855118351954	-0.492351437458285	0.0199252637479514	-0.295586265482115	0.181690518354308
TAS1R2	blue	-0.0143646713527931	0.94941106510511	0.0143646713527931	0.94941106510511	-0.177607753847037	0.429093154696369	-0.181933090770846	0.417752398530015	-0.19736896243494	0.378636584327497	0.381960997072144	0.0793972104353784	-0.031002681422586	0.891062679958305	0.445313238558124	0.0378122951105648	0.495653698784869	0.0189869316958117	0.605833972665085	0.00280565449589415
LRFN2	blue	0.185693385585801	0.40802709694961	-0.185693385585801	0.40802709694961	0.118368954930437	0.599832023800222	0.177276011199521	0.429969720602451	0.0753169340771685	0.739043417770539	0.160368515486567	0.475893588709116	0.197128516955299	0.379229419148966	0.306514156211603	0.165312900728013	0.366019873247367	0.0938777170567772	0.198654591912686	0.375475719205909
DACT2	blue	-0.318176936916701	0.148996186180892	0.318176936916701	0.148996186180892	0.0422075021523281	0.852054773978664	-0.0291732548998716	0.897457119432542	0.123410581357475	0.58427061026854	-0.239243760149825	0.28357622865067	0.245492118103158	0.270806792129535	-0.281432313457008	0.204507051592895	-0.403965871507256	0.0622459187286013	-0.426513920414257	0.0477623924939068
IAPP	blue	0.0774161414841991	0.732025289633504	-0.0774161414841991	0.732025289633504	-0.0817114395306537	0.717729947635904	0.096841396372974	0.668125230159183	0.0938778886880263	0.67774415376722	-0.0305241555165436	0.892734667985722	-0.240216815674696	0.281563337196688	0.179636794934582	0.423752716270916	0.322272016199696	0.14354594505442	0.407801551725716	0.0595712430982854
C22orf23	blue	0.143307883691596	0.52462343256007	-0.143307883691596	0.52462343256007	0.129443349298431	0.565881671713208	0.143808167879944	0.523161757938135	0.307374810718468	0.164068144981047	0.0869161745876375	0.700529716824869	0.345807445216632	0.114936504767929	0.31368995243724	0.155133514875862	0.595652242411876	0.00344456659214234	0.302107153074084	0.171789454144285
ALOX15	blue	-0.0474082789402579	0.834056418099227	0.0474082789402579	0.834056418099227	-0.0285161732364303	0.899755354374561	-0.0731586388286961	0.746280057852304	-0.111956833768298	0.619869103800319	0.345392237872691	0.115402227721229	0.0884525815296182	0.695478846273168	0.199052791639234	0.374499759788107	0.411137164681025	0.0573175402652914	0.0882727818759995	0.696069290808982
LOC285300	blue	-0.275408254589057	0.214776425751216	0.275408254589057	0.214776425751216	0.0648521206282987	0.774319564095047	0.114652824579435	0.611411622099075	0.135226793254236	0.548497649892471	-0.293858229982858	0.1843784177248	0.154040607473314	0.493695706045688	-0.395225653204714	0.068682105357016	-0.452365128964865	0.0345307193714191	-0.51964054485056	0.0131881648064782
KRT75	blue	0.142467915596398	0.527081889558392	-0.142467915596398	0.527081889558392	-0.143488823214539	0.524094560927403	-0.408884047128406	0.0588325526378417	-0.340197818709236	0.121344765706998	0.631232683888334	0.00163057063473053	0.129996729254806	0.564207807100798	0.391902590229726	0.0712571337695209	0.585927293622488	0.00416452584764971	0.391708507350263	0.0714097515181103
PRR16	blue	-0.350580946272003	0.109679819888363	0.350580946272003	0.109679819888363	-0.206590740285934	0.356299141077724	-0.145201614883873	0.519100736156598	-0.00770779216746502	0.972843035216218	-0.242819918933113	0.276222566093731	-0.300075733282764	0.174833020657652	-0.401299576882231	0.0641584613267005	-0.382511241223065	0.0789292307320011	0.0958065215341923	0.671478598208056
NLRP7	blue	-0.0527836475659729	0.815537895727039	0.0527836475659729	0.815537895727039	0.0840224903733549	0.710075681607154	-0.0336244396349724	0.881910266015611	0.0944035205199841	0.676034471150113	0.202267238076084	0.36667451473893	-0.0061729449454203	0.978249392462742	0.182819328130075	0.415449040812976	0.446280609515951	0.0373481980019509	0.244053345570366	0.273714363204072
RAPGEFL1	blue	0.119462779263034	0.596441168757228	-0.119462779263034	0.596441168757228	-0.314261956518604	0.154341435593677	-0.160253967982163	0.476212926129302	-0.48218656837087	0.0230500333979168	0.0835660436678168	0.711585335317895	-0.170743135166484	0.4474257613425	-0.0820279459579955	0.716680103944685	-0.513339831320786	0.0145486926861463	-0.684621844509248	0.000440225733777025
C16orf82	blue	-0.262143574734742	0.238580939262154	0.262143574734742	0.238580939262154	0.153667543984335	0.49475539095682	-0.000610601347089235	0.997848279260594	0.403713331795603	0.0624251789309929	-0.0570025223143124	0.801069372435107	0.500957485141181	0.0175546651988267	0.100606525280761	0.655976738959679	0.233570044422196	0.295491566284464	0.473857829552234	0.0258926237318116
USP2	blue	0.394885258832355	0.0689425853776347	-0.394885258832355	0.0689425853776347	-0.0453665762249653	0.841113093746649	0.202284980997193	0.366631584322774	0.177996313946959	0.428067679656675	0.0577136255701468	0.798636716516303	0.137907585279117	0.540523157297731	0.442932579356135	0.0389736875827447	0.616961049984335	0.00222444254687019	0.52245214347768	0.0126154703911647
GRID2	blue	0.0562069014844059	0.803793270146328	-0.0562069014844059	0.803793270146328	-0.0268430019857627	0.905610966861017	-0.0337208888510307	0.881573837343396	0.0866035116376455	0.701559088628794	0.291640789455591	0.187867170861677	0.352844648375307	0.107249199300025	0.477650942683927	0.0245652698612472	0.801510405251995	7.3352540404259e-06	0.594818546550455	0.00350188376476578
PPAPDC3	blue	-0.295725926899662	0.181474457738934	0.295725926899662	0.181474457738934	0.0604329109578731	0.789350956388659	0.368735101494033	0.0912827207541944	0.224783945572445	0.31454369633367	-0.602270383274612	0.00301684660517278	-0.251526311786074	0.25882595247064	-0.490554302151068	0.0204513800605726	-0.598932574009241	0.00322661628604207	-0.45228696788538	0.0345658184003389
FJX1	blue	-0.435456062567934	0.0428035061231129	0.435456062567934	0.0428035061231129	-0.0402618345802071	0.858806962300238	-0.121788737329902	0.589257633656417	-0.119101505397196	0.597560226614415	-0.345998204529422	0.114722994776937	-0.255610202022777	0.250912863480726	-0.718825618118472	0.000163871063984151	-0.895173653472813	1.86427772215908e-08	-0.575956205538902	0.00502916114392312
LOC400891	blue	0.15098382057303	0.502411415186673	-0.15098382057303	0.502411415186673	-0.021083204516737	0.92580299874637	-0.0906875690746107	0.688153679249884	-0.0437483407541227	0.84671455973276	0.368975710387952	0.0910553585229294	0.139678530551156	0.535284692179471	0.361658868669034	0.0981592132955841	0.493096646610574	0.0197103213615131	0.192865056799321	0.38982848870709
PODXL2	blue	-0.0370253467723626	0.870059695387686	0.0370253467723626	0.870059695387686	0.127768097590658	0.570962337022709	0.287539880575256	0.19443704741504	0.192077256153644	0.391804995107048	-0.451809942965137	0.034780640705547	-0.290973583532806	0.188925637013511	-0.484086245114855	0.0224380669377999	-0.563985494826667	0.00625976089094344	-0.567166054870497	0.00591073552343742
NRSN1	blue	-0.124047832282136	0.582316095058108	0.124047832282136	0.582316095058108	-0.147509024688816	0.512409294185665	-0.151783024919507	0.500125449592817	0.169922137092519	0.449645442316939	0.00489538378050813	0.982750196370326	0.0250476516604905	0.911899433567871	0.0880062586464384	0.696944839851438	0.276791310242815	0.212388952129244	0.273672382362583	0.217798105573989
MLK7-AS1	blue	-0.313682299534765	0.155144131448542	0.313682299534765	0.155144131448542	0.0676736589857492	0.764762766309708	0.0527471427574097	0.815663348746243	-0.0825431948782053	0.714972093572975	-0.335655047579274	0.126720080502654	-0.328464678161987	0.135574294076367	-0.678677984380278	0.000515933283612262	-0.890833149840988	2.74560365448109e-08	-0.691134673263456	0.000368423973983833
C9orf131	blue	0.205164934584401	0.359701690553974	-0.205164934584401	0.359701690553974	0.233365229817303	0.29592739299817	0.0532065823905566	0.814084749878453	0.144091402156156	0.522335091624976	0.298363383857525	0.177427213918033	-0.039807528075471	0.860384965237768	0.233507071982524	0.295625523626654	0.563875349465016	0.00627214754016741	0.486042207971669	0.021821641808495
MCF2	blue	0.294007036501141	0.184145892087528	-0.294007036501141	0.184145892087528	0.313988014212441	0.154720421148436	0.0292730286642077	0.897108215707709	0.165073625233159	0.462870753312121	0.160339985332579	0.475973115410783	-0.011003563407937	0.961238172003892	0.147191661234691	0.51332717347281	0.587257049343768	0.00405923199304215	0.276694789598331	0.212554992582515
PPAPDC1A	blue	0.0872713844600061	0.699360884489102	-0.0872713844600061	0.699360884489102	0.00428070690296558	0.98491587049858	0.0927491789824646	0.681420591792488	0.209388057220479	0.349678247141297	-0.050025911524901	0.825027254384191	0.0237979113911309	0.916279854002027	0.0644628728123461	0.775640494837995	0.246269982395429	0.26924299509839	0.123039523882743	0.58540997823431
CNIH2	blue	-0.195598661528041	0.383013704459341	0.195598661528041	0.383013704459341	0.259165435881886	0.244152356588934	0.132836858906821	0.555651796428052	0.231795568627633	0.299280657280119	0.171673129330645	0.444918354830807	0.144291785193865	0.521750614810465	0.105945625799593	0.638893288922296	0.499696964822032	0.0178868858141629	0.151083619765684	0.502125681103685
LYZL1	blue	0.0331175314580193	0.883678756229698	-0.0331175314580193	0.883678756229698	0.142028287057892	0.528370773056773	0.137422376535981	0.541962522220278	0.444154728872208	0.0383740291657138	-0.0992653468187706	0.66029473290592	-0.00317273461980277	0.988819807893821	0.0924214077737921	0.682489523310712	0.433041595449292	0.0441010019793732	0.300962811574617	0.173499426573236
DEFB123	blue	-0.0022779464347858	0.991972776032594	0.0022779464347858	0.991972776032594	0.0488123665584764	0.829210626165337	0.304146219183465	0.168771413281378	0.434984349867964	0.0430546286442155	-0.148492768328015	0.509569135216817	0.405214858413258	0.0613651179240157	0.288482219076486	0.192913797046187	0.487029294605893	0.0215157585771539	0.278891283699305	0.208797839006348
CLCA1	blue	0.094242177053997	0.676559097276196	-0.094242177053997	0.676559097276196	0.00528530978476599	0.981376440685726	-0.0117463031178401	0.958623848494262	-0.0921795462556963	0.683278662236233	0.225852407337152	0.312187900001674	-0.0256546900847269	0.909772608011465	0.205916777583543	0.357905149075833	0.434772809488171	0.0431676171473655	0.232216158825433	0.298379866596188
TRPC2	blue	0.420195753691742	0.051526445535915	-0.420195753691742	0.051526445535915	0.0990525947239068	0.660980663964117	0.0394042843840867	0.861786036199463	-0.139287603315755	0.536439022745629	0.366718905617462	0.0932044852021324	-0.184267656256736	0.41169973576063	0.296440045558372	0.180372442603436	0.440363772806204	0.0402580061161502	-0.0162724843551618	0.942702248043756
ULBP1	blue	-0.0569344272030044	0.801302416891054	0.0569344272030044	0.801302416891054	0.210081728469429	0.348047639729342	0.0467913470921228	0.836187426452651	0.317940060583433	0.149315844922431	-0.19372564786085	0.387675766736829	0.144623489893361	0.520783781961434	-0.147273067334719	0.513091655269068	-0.228634349327126	0.306104627725958	-0.218401197561585	0.328840340293465
CD5L	blue	-0.130404844160809	0.562974751691096	0.130404844160809	0.562974751691096	-0.0664786198761472	0.768806521035568	0.046386552093767	0.837586274868473	0.265222599993438	0.23290851016387	0.0426140349762778	0.850645201269631	0.346232260461418	0.114461417844683	0.297282974182354	0.179077561688322	0.581741477638881	0.00451098767674676	0.647465822226228	0.00112391290390394
CORIN	blue	0.182277074679043	0.416857550908666	-0.182277074679043	0.416857550908666	0.195956926144785	0.382125584891898	-0.134944115369233	0.54934163791207	0.0508377782968363	0.822231111355759	0.439685814590529	0.0406024202787958	-0.113580550951437	0.614769761807439	0.249619509930409	0.262574645932631	0.689515671778985	0.000385257824946116	0.502326010875385	0.0171996417309332
LOC91450	blue	0.0619902255635291	0.784045392001783	-0.0619902255635291	0.784045392001783	-0.246873370356388	0.26803390669196	-0.213757658647904	0.339481333308117	-0.188917467500474	0.399788722133128	0.294778600721094	0.182943454326497	-0.0124064594313447	0.956300549000564	0.165577171902247	0.46148798948757	0.328240207321816	0.135857616799678	0.32355141632635	0.141872463263799
CXCL14	blue	-0.230285456045865	0.30252868800649	0.230285456045865	0.30252868800649	0.08568122208619	0.704598457138713	0.252133439278895	0.257639583958188	0.266495320715689	0.230589806355725	-0.678194646669586	0.000522552824523196	0.0865135144669941	0.70185547767571	-0.511105387413313	0.0150577245517209	-0.806956338859025	5.69028850927952e-06	-0.533597901362166	0.0105411585622838
CNDP1	blue	-0.059187478465387	0.793600487592518	0.059187478465387	0.793600487592518	-0.0486621337827089	0.829728826847439	-0.25208203076776	0.257739904604218	0.0370826444601282	0.86986026310049	0.291565304084856	0.187986719087687	0.45479817849927	0.0334520966434123	0.242888462199265	0.276082803560254	0.497243831932755	0.0185479803267451	0.437138518890942	0.0419171142862614
CCL19	blue	0.135630047798337	0.547294681246096	-0.135630047798337	0.547294681246096	0.0209961192284279	0.926108661703231	0.135914332105927	0.546447343187455	0.317790774454521	0.14951755066427	-0.0338646920157525	0.881072267950921	0.1574833567814	0.483969769285719	0.255254233018709	0.251596331835184	0.426292083466316	0.047890833763726	0.137790451627072	0.540870471074093
MDGA2	blue	-0.358969199847757	0.100870560971669	0.358969199847757	0.100870560971669	0.021356853054647	0.924842578470007	0.238669590190013	0.284768180208014	0.392744625155394	0.0705978502413814	-0.473739473414212	0.0259349422492423	0.230193591773828	0.302726969793363	-0.248058234566646	0.26566966843773	-0.263920231354292	0.235296967480721	-0.0685384616652123	0.761840140378235
LOC100287387	blue	0.194021805689018	0.386936493343396	-0.194021805689018	0.386936493343396	0.0128213036155277	0.9548407548177	0.0383203864847103	0.86555401986258	0.147752452756184	0.511705786516332	0.0500859633890987	0.82482035969907	0.0171409759520456	0.939649416116083	0.0696017079654361	0.758251163634488	0.341550573225644	0.119776370536722	0.361669114393	0.0981489887279087
GPIHBP1	blue	0.092493727768144	0.682253621828273	-0.092493727768144	0.682253621828273	-0.0886776528492823	0.694739974099752	0.334898643454057	0.127631444490122	0.118701667013615	0.598799764645557	-0.11444036744553	0.612076398226481	-0.235829809083437	0.290709337784501	0.220269171512558	0.324616683430622	0.297928618877262	0.178090065187984	0.369861718497808	0.0902217487277258
KERA	blue	-0.0749769088916502	0.740182105774605	0.0749769088916502	0.740182105774605	-0.309532170604477	0.160976643002958	-0.331006545794772	0.132395321222745	-0.241553941976142	0.278811946466288	0.430431110864246	0.0455380569322831	0.0845554131286915	0.708314418672051	0.378929511630941	0.0820128625471381	0.582025678087943	0.00448672719805791	0.629445640267137	0.00169662673133054
C21orf62	blue	0.220195379061341	0.324782913826835	-0.220195379061341	0.324782913826835	0.511569217912585	0.0149508870596524	0.388982753807498	0.0735793470573512	0.341713033548033	0.119589002438493	-0.0556642138876663	0.805652486511881	0.0560404239195424	0.804363504247821	0.111634546621662	0.620883277520669	0.462980594974182	0.030018286858228	0.158336727639846	0.481573883690085
MRAP2	blue	-0.477572333974834	0.024592215188975	0.477572333974834	0.024592215188975	-0.0841977098467099	0.709496438414852	-0.0405694570642585	0.857738751478672	0.20428678348809	0.361806649575005	-0.403362481275531	0.0626748762123794	0.329192494683938	0.134658553530819	-0.251930720203147	0.258035323190408	-0.449159391126027	0.0359934998722572	-0.0873745568674936	0.699021514571173
OR8D2	blue	-0.0386179364631549	0.86451935446576	0.0386179364631549	0.86451935446576	0.249949749087866	0.261922946359938	-0.131457633550906	0.559799465120483	0.0205117533074719	0.927808932977308	0.265491590336856	0.23241718402807	-0.289422039167885	0.191402693727798	-0.0305630636257977	0.892598705019539	0.536867777974701	0.00998873315881609	0.347443648800528	0.113114505758793
LRRTM1	blue	-0.251229560732719	0.259407092713057	0.251229560732719	0.259407092713057	-0.00465978998700339	0.983580244438887	-0.31382855566122	0.154941324085157	-0.0812392441625412	0.719297121799236	0.375832821759178	0.0847507773290975	0.268842046795223	0.22635423700877	0.0195821646773959	0.931072917047903	0.409958038066252	0.0581066159704114	0.37432863805279	0.0861050306772021
ZIC5	blue	0.0984429851281413	0.662947551554341	-0.0984429851281413	0.662947551554341	-0.0817336102211062	0.717656391976487	-0.195936551217756	0.382176062016241	-0.311650867087009	0.157980280866312	0.518366662309322	0.0134545237015509	-0.0988284565390039	0.661703589041556	0.360500761291609	0.0993199934743928	0.56870582772196	0.00574766294306562	0.373900686295316	0.0864932555192703
KLHL34	blue	-0.102691861735506	0.649283950125853	0.102691861735506	0.649283950125853	0.322948050430881	0.14265994730832	-0.31628279128121	0.151565799630965	0.147239457767878	0.513188885726705	0.463247958087959	0.0299109939155543	0.433641243127043	0.043775940683498	0.0984265241777501	0.663000692145895	0.52086747817875	0.0129357001971002	0.444572386023925	0.0381707682101075
LYPD1	blue	-0.327711365742927	0.136526776874075	0.327711365742927	0.136526776874075	0.130156714251655	0.563724294478027	0.345977917795104	0.114745687297203	0.289398273518945	0.191440806369725	-0.456388019004526	0.0327617646607445	0.0796028771866428	0.724736472636025	-0.166021867211913	0.460268607108655	-0.375202163163445	0.0853166265961059	-0.374152937887382	0.0862642631347721
FN3K	blue	-0.139562534412829	0.535627085188047	0.139562534412829	0.535627085188047	0.233756211153011	0.295095764757948	0.0911406684555951	0.686671907459552	0.546280996783284	0.00852959194233668	-0.0930153729980194	0.680552910528559	0.327228430533707	0.137139896569102	0.135758378476174	0.546912104454507	0.503898251877182	0.0167989591323513	0.46448260304177	0.0294194659313556
BPESC1	blue	-0.14702196058135	0.513818305983951	0.14702196058135	0.513818305983951	-0.20651135631562	0.356488089677076	0.0493939965827982	0.827205047365877	0.167776450664992	0.455473699957887	-0.451612921773715	0.0348696728862478	0.0313692588426611	0.889782146189956	-0.234702196990033	0.293089608260298	-0.36393958853355	0.0959024973012011	0.0370879763636394	0.869841705083451
SMCR5	blue	0.260002645467395	0.242577688056666	-0.260002645467395	0.242577688056666	0.176329651925175	0.432475556831301	-0.0282836589037861	0.900568792512752	0.0220673667795454	0.922349373935234	0.134828496528185	0.549687009909581	0.0601507387194215	0.790313252330268	0.0250309618338838	0.911957916494184	0.119125383434258	0.597486236430182	0.250010698287856	0.261802780982524
CCDC38	blue	-0.0627513443312961	0.781455711800092	0.0627513443312961	0.781455711800092	0.178024261640712	0.427993971797594	0.139988838318708	0.534369238181902	0.357303241228329	0.102577311531953	-0.186761421603363	0.405287709312285	-0.0523460208177027	0.817042137490576	-0.183730773444887	0.413087405156671	-0.0660284903546228	0.770331174519194	-0.262469062004068	0.237977087935124
NT5DC4	blue	-0.309403855489897	0.161159375045656	0.309403855489897	0.161159375045656	-0.501171909476129	0.0174986513262931	-0.0802806643897273	0.722481907715037	-0.19531289508977	0.38372294044935	-0.356542815259462	0.103363360134393	-0.0403963584173961	0.858339802429711	-0.182362934136178	0.416634356933717	-0.736721638440286	9.22072255536445e-05	-0.327573617557093	0.136701458470731
PCSK1N	blue	0.128372989342993	0.569125525116386	-0.128372989342993	0.569125525116386	-0.0425524119645689	0.850858838747249	0.372229062697863	0.0880222001062504	0.0281309931033452	0.901102937573647	-0.0610989117876708	0.787080862185851	-0.128487932195682	0.568776784763922	0.305678242202884	0.166528135782783	0.306395015261531	0.165485728167221	0.306319886763463	0.165594775013823
GPR61	blue	-0.0132769398479797	0.953237578834466	0.0132769398479797	0.953237578834466	0.109935877917454	0.626239609046078	0.139360474859426	0.536223759934664	0.202601433015088	0.36586638915893	0.00460638509961376	0.983768403758589	0.0864077951524203	0.702203698155516	0.0144641502919628	0.949061162182082	0.152122299236558	0.499156564785611	-0.162191629385834	0.470825698271208
ART3	blue	0.445139905692233	0.0378959273818373	-0.445139905692233	0.0378959273818373	0.0777339435472556	0.730964589953555	0.25157550050313	0.25872970458401	0.291079392317097	0.188757510261437	0.00807884092022444	0.971536214438436	0.199827239623693	0.372605792271282	0.4532761404825	0.034123686988298	0.598141433212394	0.00327809158464506	0.426681672004536	0.0476654434641431
CARTPT	blue	0.314686496001112	0.153755392526252	-0.314686496001112	0.153755392526252	0.0894738366441097	0.692128384357536	-0.204933074847957	0.360256775638758	-0.0637285466039495	0.778134094154555	0.403237961032594	0.0627636790493528	0.103992651706857	0.645122277197924	0.219283597224135	0.326841077589064	0.338283052071382	0.12359001231856	0.0645817020377066	0.775237178581866
AKR1E2	blue	0.347936131927263	0.112570232727077	-0.347936131927263	0.112570232727077	0.167487483927526	0.456261595777237	0.133476390216829	0.553733279929689	0.214714655618026	0.337271823467141	0.264250933805272	0.234688972268506	0.311911347566274	0.157614605677811	0.498761745420658	0.0181366362390657	0.784832148735067	1.52534248757015e-05	0.331282640638259	0.132053259697771
C1orf95	blue	-0.114260788972733	0.612638527334736	0.114260788972733	0.612638527334736	0.345846184216348	0.114893122297906	0.0146007590223722	0.948580675318279	0.436945716755322	0.0420179580684207	0.0494287540887256	0.827085229201221	0.290803877616342	0.189195506879364	0.00426452525899713	0.984972884289781	0.549687917347809	0.00804686446806947	0.627884258449117	0.00175618326570832
SNHG4	blue	0.163357861742202	0.467598284405335	-0.163357861742202	0.467598284405335	0.109925429289425	0.626272612934713	0.227267111695385	0.309085244776651	0.390812209858475	0.0721177647175347	-0.144536487263706	0.521037289571282	-0.106315087458231	0.637717518664485	0.14261252341244	0.526658258595715	0.367151939771723	0.0927892300845019	0.343879371685355	0.11711073395368
TFF3	blue	0.393048563938285	0.0703610136880988	-0.393048563938285	0.0703610136880988	0.0166560046553437	0.941354038877021	-0.17367300927416	0.439551511795511	-0.149517899028478	0.506617602539758	0.490033515441199	0.0206059107524094	0.120560980483937	0.593044875396915	0.441822177092667	0.0395248555819607	0.640295406397145	0.00132811557975113	0.467735958796985	0.0281548933139108
MUC12	blue	0.169837234368791	0.449875316622058	-0.169837234368791	0.449875316622058	0.195880081334935	0.382315980995274	0.12333015403649	0.584517489314643	0.358190379028496	0.101665834636957	0.122848039159324	0.585998322839996	0.407022232979281	0.0601074243286196	0.327735536657464	0.136496141583146	0.52842363476766	0.0114663074795399	0.278404679773218	0.209626331369389
LOC145837	blue	-0.00199095532287038	0.992984074260401	0.00199095532287038	0.992984074260401	0.0406533661544991	0.857447421057595	0.273999079351852	0.217227273329108	0.186583192695611	0.405744139205728	0.0273681643661859	0.903772527276058	0.0745937066763838	0.74146601634982	0.42742206844542	0.047239365470887	0.662307909014473	0.000784698910512559	0.581489919739072	0.00453255289932685
MORN3	blue	-0.218868701015442	0.327780203414832	0.218868701015442	0.327780203414832	0.100250028003896	0.657123472854152	-0.417247476231838	0.0533593400258699	-0.139055512897925	0.537124885944912	0.444111853370767	0.0383949432737987	-0.135882730349244	0.546541505776264	0.00652255802218184	0.977017823419296	0.552382234648199	0.00768126634900958	0.454826928499027	0.033439511955096
WDR64	blue	0.374814085159414	0.0856662210063824	-0.374814085159414	0.0856662210063824	0.255602685653548	0.250927282708666	0.27015571083296	0.2240057293851	0.408815058617278	0.0588794198561746	0.0561832468884867	0.803874288154751	0.395309099110276	0.0686183640133757	0.365388235385276	0.0944891288569964	0.628155104944341	0.00174572718951985	0.231330720591328	0.300278181517857
KCNK4	blue	0.10077100216002	0.655447923117007	-0.10077100216002	0.655447923117007	-0.162361496623848	0.470354905733567	-0.0755878729479715	0.738136466102524	0.123154796816199	0.585055919570589	0.293883514163824	0.184338894434969	0.222033137132147	0.32065826221994	0.484654839962781	0.0222574524775651	0.723045523411462	0.000143652504599259	0.522971242035092	0.012511988260965
CABP2	blue	-0.0398122067966097	0.860368711383861	0.0398122067966097	0.860368711383861	-0.107636182837453	0.63352017363924	0.174215725229459	0.438101029296263	0.205483594775028	0.35893960960891	-0.311720138707485	0.157882976192864	0.208120914633421	0.352668433181236	-0.169472793987749	0.450862737467932	-0.260366909693927	0.241894622173212	-0.204434245905876	0.361452680346732
CALY	blue	0.272410207904713	0.220012822776762	-0.272410207904713	0.220012822776762	-0.242150558596576	0.277589758536568	-0.238508727636331	0.285102683631085	-0.322615836431428	0.143094855593749	0.311109255001282	0.158742518843781	-0.134795338736227	0.549786075762983	0.226253720399962	0.311305844338571	0.194932910138869	0.384667162768967	0.242261971563874	0.277361899159447
ART5	blue	0.344763343540666	0.116110239633643	-0.344763343540666	0.116110239633643	0.157646996385657	0.483509880387619	0.208579064869905	0.351585578423296	0.294945754475086	0.182683664120795	-0.0178322773979415	0.937220007509766	0.233285460096495	0.296097243005901	0.0423882928664573	0.851427863590217	0.292126259660085	0.187099555276562	-0.0435290986174462	0.847474014927498
SPDYA	blue	-0.479297193571426	0.024006368041878	0.479297193571426	0.024006368041878	-0.00886215134421896	0.968777657916943	0.131265131180372	0.560379466544762	0.192774865180508	0.390054485678688	-0.51797564092549	0.0135371562743765	-0.130004342077632	0.564184795169582	-0.582063339784546	0.00448352043319617	-0.727884043248274	0.000123162190248849	-0.433483665616242	0.0438611801553338
FMO6P	blue	-0.0431935251405178	0.848636695057552	0.0431935251405178	0.848636695057552	-0.121166102631576	0.591176978521298	-0.229665762208354	0.303867792993251	-0.243854862152719	0.274117011180739	0.430406432857363	0.0455518134506492	-0.199015039483533	0.374592225504845	0.208911697809711	0.350800607357646	0.532093951476971	0.0108035171565818	0.399474402439282	0.0654932352116066
MYH11	blue	0.459274996572436	0.0315369858908581	-0.459274996572436	0.0315369858908581	0.602091854068921	0.00302776882841393	0.252339785625712	0.257237162833934	0.411122291335332	0.057327442117713	0.186750180834843	0.405316487647953	0.297070617986588	0.179403174095098	0.202753895853961	0.365498055662861	0.500075381916978	0.0177866220236041	-0.0425612190073242	0.850828305469255
HSPB9	blue	0.00267223540411441	0.990583401718983	-0.00267223540411441	0.990583401718983	-0.114939944297975	0.610513696801326	-0.237939995521624	0.286287290370273	0.0657361375714081	0.771321854754061	0.17552087796754	0.434623251664328	0.156133497561966	0.487771716278781	0.110811910844552	0.623474961887564	0.264433945660991	0.234352947239501	0.17007557304159	0.449230170070447
CFC1	blue	-0.0282406996303582	0.900719093653022	0.0282406996303582	0.900719093653022	0.147025108026866	0.513809194874744	-0.320406160993273	0.146011483085824	-0.0135042638292692	0.952437794387592	0.386724540777941	0.0754141421162427	-0.0598785993110741	0.791241612738233	-0.0281665467832235	0.900978539134432	0.467499425872052	0.0282453517955645	0.564719981154476	0.00617768018191572
NKAPP1	blue	0.1599380292455	0.477094266580358	-0.1599380292455	0.477094266580358	0.0688555372141529	0.760769356839122	0.447320841822275	0.036854145429466	0.432264731265602	0.0445249198149234	-0.215615616247403	0.335199504147193	0.124722825549866	0.580248898558001	0.270488939013489	0.223412564721531	0.431415420923367	0.044991989641479	0.462249306578301	0.0303133115409283
EFHB	blue	0.267398505072222	0.228953556175313	-0.267398505072222	0.228953556175313	0.138731320505261	0.538083604996381	-0.0705552743345954	0.755036491881577	-0.330736747352505	0.132730193001021	0.41514958261598	0.054693844661399	-0.13788818119228	0.540580685374022	0.0407083791847216	0.857256426810779	0.206373560624433	0.356816207329468	-0.223524013329111	0.317335468741522
SLC13A5	blue	0.0350922983010355	0.876792324630224	-0.0350922983010355	0.876792324630224	0.189952822387614	0.397162844100496	0.204743417488643	0.360711194535351	0.293103223947798	0.185561282064002	-0.140872429398653	0.531766514776975	0.269966046534441	0.224343805772337	-0.0761193735318269	0.736358277333043	-0.174229784733636	0.438063487135016	-0.353079870090105	0.106998909166794
DNAJC27-AS1	blue	0.273345513326954	0.218370233122247	-0.273345513326954	0.218370233122247	0.249066162221268	0.263668945271245	0.0927704834900365	0.681351133664892	0.140584963215937	0.532612629891668	0.226796043468305	0.310116271357302	0.163024801588716	0.468518834097351	0.239230114716809	0.283604519752778	0.35442304764471	0.105577858557523	-0.0116313380726115	0.959028480632595
MGC4859	blue	-0.197207014841035	0.379035819334218	0.197207014841035	0.379035819334218	0.0555953092579239	0.805888622562719	-0.402356076032564	0.0633953522274701	-0.135693685164998	0.547104951560561	0.467537610946807	0.02823073287955	-0.0160735767485834	0.943401538345136	0.114665165339069	0.61137301706276	0.519745842152838	0.0131663416363827	0.571120917202131	0.00549942660486714
GRB7	blue	-0.0329520391417944	0.884256238468388	0.0329520391417944	0.884256238468388	0.343249992614739	0.11782687037536	-0.186591155982596	0.405723739824578	0.111601165730075	0.620988358613719	0.249534371552477	0.262742826790131	0.344893205122479	0.115963783645382	-0.0312514400096021	0.890193683929836	0.330585215473856	0.132918538277875	0.352805112881903	0.107291309407335
GRM3	blue	0.0671640443362175	0.766486475374197	-0.0671640443362175	0.766486475374197	0.150955255472391	0.502493214246019	-0.0775919310980896	0.731438513745462	0.18747403814317	0.403465587351314	0.203447786114962	0.363824392858302	0.0726988981582282	0.747824236158535	0.169692455266676	0.45026744806517	0.5370825135338	0.00995330300387898	0.31228075810652	0.157097024081129
LOC441601	blue	-0.263399628578112	0.236256175878088	0.263399628578112	0.236256175878088	-0.0198195956772903	0.930239142375191	-0.150827168402683	0.502860084420901	0.0437051103788174	0.846864299461426	0.296388218203032	0.180452266966416	0.295000376884788	0.182598824740332	0.344412762232487	0.116506289488572	0.563565328356567	0.00630712084415736	0.409216565145235	0.0586070575910047
ANO3	blue	-0.380066694173824	0.0810242237691522	0.380066694173824	0.0810242237691522	-0.27304243504553	0.218901608348888	-0.18154807054949	0.418755236143188	-0.130984117931348	0.561226629442317	-0.159441013330782	0.478482404093965	-0.0211522711592565	0.92556058709479	-0.260189770032706	0.242226637181481	-0.33607951330743	0.126210708535727	-0.0439389773407766	0.846054300964582
LOC285556	blue	0.0596514188004304	0.792016812371376	-0.0596514188004304	0.792016812371376	0.193918861729122	0.387193373505026	0.10750814017379	0.633926513656503	0.10353208289101	0.646594630153356	0.0105679217721113	0.962771740659328	0.213455750149599	0.34018015099348	0.0211092375215429	0.925711626774438	0.328324075423191	0.135751710814754	0.140560348841041	0.532685107950101
KCNK12	blue	-0.392963053428968	0.070427584720827	0.392963053428968	0.070427584720827	-0.0853210128988327	0.705786697958133	-0.106746728646234	0.636344933795049	-0.0882835374588496	0.696033965738956	-0.405963829076234	0.0608415183389768	-0.241981923416305	0.277934871202202	-0.58341125960184	0.00437000241980018	-0.830999288164061	1.67376394263415e-06	-0.552759272297272	0.00763121731722567
FAM69B	blue	0.302922471188954	0.170578257077681	-0.302922471188954	0.170578257077681	0.0250008666575379	0.912063374302758	0.364006525886205	0.0958368481806529	0.37273361102232	0.08755861507681	-0.138473451545873	0.538846754229782	0.23073054591643	0.301569125454197	0.452347899076109	0.0345384542157222	0.595434040180826	0.00345949160832971	0.468504705945456	0.0278624858930194
JAKMIP1	blue	-0.0793748383245259	0.725495508693494	0.0793748383245259	0.725495508693494	0.00367573225975826	0.987047461247449	-0.469480756441541	0.0274947099370689	-0.32928663792077	0.134540425208796	0.563522220156014	0.00631199663615727	0.171011666053305	0.446701000942847	0.226939195738505	0.30980273278451	0.469893879620158	0.0273402125693729	0.423342490565516	0.0496241764953742
LOC100505851	blue	0.221962171125321	0.32081694891311	-0.221962171125321	0.32081694891311	-0.152702672583707	0.497501295818247	-0.0627253029323079	0.781544279988013	0.0741099666253601	0.743087725171066	0.195205407036662	0.383989903985872	0.45039074357498	0.0354259801765859	0.526898015265137	0.0117514148717151	0.612991984580636	0.00241883070613476	0.720522900409648	0.000155461049426025
C8orf66	blue	0.0846113758208505	0.70812955019438	-0.0846113758208505	0.70812955019438	0.34056750038812	0.120914690506347	-0.170920845317315	0.446946055589307	0.172189624727553	0.443529004909741	0.315554123419607	0.152562558385239	0.0672227057674854	0.766288005785702	-0.06354427501653	0.778760169240639	0.405240540461876	0.06134710703185	0.203259032723436	0.364279227406132
LOC283585	blue	-0.0320856394962458	0.887280443086149	0.0320856394962458	0.887280443086149	-0.228454284211877	0.306496166255648	0.162968485938996	0.468674577148851	0.222993690950167	0.318515030515264	-0.018280050341751	0.935646706247582	0.103720854744659	0.645991006778033	0.408547884187559	0.0590611940364929	0.598402021102091	0.00326106097217708	0.516244667054649	0.0139079328502903
MB	blue	0.158743989724944	0.48043257609941	-0.158743989724944	0.48043257609941	0.221807871438589	0.321162140915471	0.0476663535041518	0.83316530861613	0.155735397569947	0.488895816967729	0.206225577366142	0.357168778920828	0.0678449161834642	0.764183750709066	0.275744643937327	0.214194104877184	0.693170560839443	0.000348156812346635	0.399392063144967	0.065553944773034
KCNA6	blue	-0.173552881984504	0.439872911800217	0.173552881984504	0.439872911800217	-0.0599980806085055	0.79083398752484	-0.0633003797678586	0.779589023412154	0.145049941028704	0.519542040364484	0.268090104282699	0.227705790601264	0.298228132146727	0.177633239459884	0.312346866141025	0.157004525537915	0.645383797127057	0.00118024464763781	0.623549735996479	0.00193087358097334
QPCTL	blue	-0.086462682564597	0.702022901649367	0.086462682564597	0.702022901649367	-0.0184819126996287	0.934937515337534	0.253894093988584	0.254218853196945	0.13206402798647	0.557974182757439	-0.476054230910391	0.025117233183255	-0.0280396364433916	0.901422594811941	-0.194599071570355	0.385497796909794	-0.60485550150501	0.00286236409689384	-0.459438225805156	0.0314688340568253
LOC100507534	blue	0.0241199641151602	0.915150809013416	-0.0241199641151602	0.915150809013416	-0.189544012271132	0.398198523788971	-0.195736561665067	0.382671719088713	-0.333694198229263	0.129092326508847	0.317832712573743	0.149460867237771	-0.00328308101719009	0.988430990162086	0.326204725997547	0.138446032276011	0.381188715481681	0.0800575369608304	0.489774196537386	0.0206832064800352
PI16	blue	0.286162911397322	0.196677465423574	-0.286162911397322	0.196677465423574	0.0419116393132362	0.85308089473214	-0.0929854396192477	0.680650461391956	0.0474867733674252	0.833785362665515	0.401510993052745	0.0640051986050386	0.335515620419618	0.126887718972033	0.58225675876753	0.00446708159038761	0.703541014099728	0.000259131871461084	0.459836163217867	0.0313031743286277
HTN1	blue	0.0925504511054163	0.682068615319226	-0.0925504511054163	0.682068615319226	-0.222035153520336	0.320653754077078	-0.453727478887168	0.0339234381845612	-0.370451849854071	0.089669668722588	0.579598841048263	0.00469743942912291	-0.0312182894000625	0.890309482966131	0.355708784879057	0.104230561319295	0.556484415097574	0.00715104785089557	0.50442974660961	0.0166652295888278
SPATA3	blue	0.0489116408036183	0.828868235290619	-0.0489116408036183	0.828868235290619	-0.209443227350053	0.349548395684952	0.148835609204913	0.508581112204527	-0.111921393953322	0.619980593264053	0.0148558657314279	0.947683447926595	-0.198066443475423	0.376919877696305	0.103210292837861	0.647624091833934	0.228007706724752	0.307468537084107	0.184520870505746	0.411046145054991
TCF19	blue	0.253656678406413	0.25467841258306	-0.253656678406413	0.25467841258306	0.147795103110852	0.511582574801161	-0.129539776950193	0.565589838978508	0.0346726543443045	0.878255009129673	0.305305044605488	0.167072678121429	0.348458223744923	0.111995319243307	0.245234157077352	0.271326655155412	0.528263909971644	0.0114958890113133	0.53984662126917	0.00950637670616544
PRKCDBP	blue	-0.177636128620998	0.429018224361177	0.177636128620998	0.429018224361177	0.0077750620809978	0.972606107837132	-0.131040405314952	0.561056895636017	-0.176930863627325	0.43088272384987	-0.240708474180267	0.280549688083392	-0.315086437433725	0.153204734096314	-0.65781406132921	0.000876638970698388	-0.792521930106237	1.09724816599839e-05	-0.514323643895163	0.0143290478866889
AVPR1B	blue	-0.0178628930352116	0.937112428710743	0.0178628930352116	0.937112428710743	0.00056544367696984	0.998007411732146	-0.32459783793676	0.140514035349741	-0.0958924913106774	0.671199794086445	0.36236472165872	0.0974566510313715	0.0117337598785236	0.958667995330136	0.0307724738649269	0.891866978711553	0.452448330115736	0.0344933878947275	0.337910818924163	0.124029940155204
NKD2	blue	-0.0118494428804941	0.958260845108657	0.0118494428804941	0.958260845108657	-0.0879311152441646	0.697191759013794	0.172114411928788	0.443731181649115	0.00490533878720872	0.982715123094675	-0.310171705362646	0.160068042008922	-0.00249601611434169	0.991204350771916	-0.236913577374792	0.288432958098985	-0.526877041128752	0.0117553745118931	-0.324631026552013	0.14047110256159
HOXA4	blue	0.204421048546509	0.361484351163387	-0.204421048546509	0.361484351163387	-0.054773475513559	0.808706299204981	0.179102121487709	0.425156483768215	0.0770932871900052	0.733103335690324	-0.365168494127308	0.0947025221953658	-0.196048524000921	0.381898705706093	-0.133209360434047	0.554533972858791	-0.406033683307309	0.06079285835385	-0.344359837043401	0.116566163718276
DBH	blue	0.0475549808104611	0.833549844845093	-0.0475549808104611	0.833549844845093	0.0149805237205938	0.947245039625548	0.153085420268125	0.496411148100474	0.0328998955212441	0.884438204395048	-0.0663370578732489	0.769285923269983	0.204165357790131	0.362098270598198	0.0745819447030991	0.741505435108459	-0.201797518869569	0.367812089246021	-0.187661707793141	0.402986480441169
FLNC	blue	0.0834610261466244	0.711932818636363	-0.0834610261466244	0.711932818636363	0.430609554903061	0.0454386810426191	0.199465302627061	0.373490252332773	0.481880749089646	0.0231497873487624	0.0207355745793626	0.927023214194524	0.133472378186012	0.553745306199213	0.135821194156306	0.546724884178161	0.45642599188187	0.032745414891175	0.247934226462749	0.265916487285778
STAB2	blue	0.432842040888552	0.0442095935057125	-0.432842040888552	0.0442095935057125	0.0724510453390758	0.748657112859172	-0.0837389463012337	0.711013353313496	-0.0344652937717747	0.878977913945931	0.337564976173707	0.12443968713757	0.202252215937003	0.366710864265962	0.371721555780898	0.088490342399286	0.451919425314194	0.0347312439885481	0.494551260712158	0.019296141198697
LHX1	blue	-0.262638559286225	0.237663027325278	0.262638559286225	0.237663027325278	0.0542680664956207	0.810440245805712	-0.360010810385401	0.0998141037224072	0.0948486229144535	0.674587924456988	0.351141043361451	0.109074719540948	0.130481212470927	0.562744150097815	0.120406795567074	0.593521213431316	0.442145712170309	0.0393636373307047	0.421528356606181	0.0507141079590264
EPB41L4B	blue	-0.430861026180205	0.0452989222801834	0.430861026180205	0.0452989222801834	-0.0259041159582437	0.908898889272647	-0.0154102701364897	0.945733782975268	0.037180696590193	0.869518997235688	-0.470097245882299	0.02726441289054	-0.11676560190916	0.604816903260702	-0.708663537734288	0.000222942732317066	-0.843551430563662	8.17453682960489e-07	-0.484129098801165	0.0224244136533346
TMC5	blue	0.433789115462367	0.043696068451064	-0.433789115462367	0.043696068451064	0.384799472672918	0.077005270472581	-0.0647395225474833	0.774701609173057	-0.0199430995039697	0.929805467988539	0.516721303255274	0.0138050223062951	0.190905212935477	0.394755880466479	0.260124903117162	0.242348291960698	0.643656402645701	0.00122878752544323	0.182430607953356	0.416458482867884
P2RX3	blue	0.0605787513202981	0.788853711062834	-0.0605787513202981	0.788853711062834	0.114354968387318	0.612343694083665	-0.332195296363741	0.13092704000559	-0.0572032894315438	0.800382374740244	0.345034732350783	0.115804323851145	-0.0566827649655294	0.802163831451068	-0.0363459732907844	0.87242492400621	0.440046137457327	0.0404190846744891	0.554916708317854	0.00734998530006925
LMOD2	blue	0.309666452469383	0.16078556843467	-0.309666452469383	0.16078556843467	0.0824904867687351	0.715146756581635	-0.0619985695185045	0.78401698996358	-0.141108130119617	0.531073233076062	0.293284230674208	0.185277229173092	0.144290018779305	0.521755765728268	0.150153240118911	0.504792515746619	0.304859320002197	0.167724662296985	0.427178764130002	0.0473790533891427
GABRA3	blue	-0.0680235049135362	0.763580076980973	0.0680235049135362	0.763580076980973	-0.310105390031374	0.160162091079364	-0.154979119098973	0.491034834865574	-0.471582221068958	0.0267159789383983	0.255903637778784	0.25035036009866	-0.380809146907765	0.08038358504164	0.163751770480901	0.466510749469352	0.124196944556451	0.581859159213085	0.262746549857517	0.237463073081747
RIC3	blue	-0.0184885621561494	0.934914155008564	0.0184885621561494	0.934914155008564	-0.0750703934715506	0.739868988926044	0.0243649283983496	0.914292124546272	0.0973420023644651	0.666505272065981	-0.137731526809585	0.541045228339693	0.238115429165158	0.285921554630493	-0.0685387377452405	0.761839207855727	-0.23474317939117	0.293002888028279	-0.353810700234271	0.106223984973175
LOC283038	blue	0.106124869199207	0.638322762102528	-0.106124869199207	0.638322762102528	-0.195325700176702	0.383691143985773	0.0783324682942851	0.728968236658674	-0.0568747208830086	0.8015067654974	0.070071394396995	0.756667266792492	-0.00277638029322524	0.990216425786804	0.434122952453773	0.0435161659414722	0.515125069124833	0.014152121777241	0.569076221817568	0.00570899850386053
C3orf22	blue	-0.204470318924702	0.361366121069959	0.204470318924702	0.361366121069959	0.0539719884199599	0.811456423618894	-0.395136550996106	0.0687502168729741	0.0118855667490545	0.958133707990636	0.427213360989813	0.0473591708421244	0.0893091457253435	0.692668316801377	0.166886882337557	0.457901453757797	0.702983467471197	0.000263360521532835	0.700097071957459	0.000286217233104175
LOC100128554	blue	-0.177368159841537	0.429726139418408	0.177368159841537	0.429726139418408	0.0545848560153193	0.809353310074466	0.0228296803664971	0.919675186159951	0.245299359339938	0.271195194993534	0.115152183643208	0.609850296312691	0.00524028535255559	0.98153506458377	0.055048141004983	0.807764345507608	0.520780665655183	0.0129534329747057	0.378179340562936	0.0826699640317209
THEM5	blue	0.293757169893726	0.184536448873507	-0.293757169893726	0.184536448873507	0.0611549559868718	0.786889908842275	-0.454027721193576	0.0337907411685018	-0.152273154014013	0.498726056004339	0.500136210213838	0.0177705476443487	0.372061983630404	0.0881761159074062	0.322871651961759	0.142759879175575	0.415903045214642	0.0542116337323896	0.340372643481373	0.121141243143208
DUSP9	blue	0.151230170991348	0.501706235561394	-0.151230170991348	0.501706235561394	-0.122664340216118	0.586562983092592	-0.0809444997518952	0.720275904856152	-0.0266388874066416	0.906325638677469	0.293084130075359	0.185591263286652	0.259237101996146	0.244017304615938	0.342515345643417	0.118666787557012	0.467729597184766	0.0281573232019645	0.26625387665747	0.2310285129048
STK31	blue	0.263783431342328	0.235548774222159	-0.263783431342328	0.235548774222159	0.374366881458937	0.0860704007175494	-0.231163980428344	0.300636489320027	-0.116999245848413	0.604089430052079	0.470830615954001	0.0269924548367518	0.08308446944262	0.713179227743974	0.0464787688713012	0.837267559902867	0.373232265713792	0.0871022323674266	-0.0920564238018446	0.683680505451141
PCBP3	blue	0.294757110979424	0.182976871976063	-0.294757110979424	0.182976871976063	0.152924812049402	0.496868451664738	-0.076332710827592	0.735644901635435	-0.175496395628433	0.434688352858864	0.47964623317819	0.0238891855986438	-0.0336279669181793	0.88189796200014	0.176709443622531	0.431468982035793	0.558963069503962	0.00684561251507513	0.08081393143719	0.720709629603694
HIST1H2AL	blue	0.348730323173432	0.111696538745456	-0.348730323173432	0.111696538745456	0.100714498595217	0.655629571909228	0.0353556229640118	0.875874694705631	0.184302837820957	0.411608891916406	0.0858143524909883	0.704159461062461	0.22883165105206	0.305675960814964	0.209417510042982	0.349608921841493	0.447449915888241	0.0367932020381741	0.370303972787804	0.0898077746191788
LCT	blue	-0.413124262233521	0.0560063902849501	0.413124262233521	0.0560063902849501	-0.107981021553138	0.632426344462762	0.0139839926991652	0.950750130351462	0.0574180862397572	0.799647527118726	-0.518813468590582	0.0133606057174089	-0.0969785545782072	0.667681244745645	-0.558208676865305	0.00693740781244036	-0.878810918966618	7.41165937691131e-08	-0.485829988239105	0.0218878588306371
MOCOS	blue	-0.437534580747859	0.0417105494481839	0.437534580747859	0.0417105494481839	-0.0783637374786346	0.728863986125195	0.0299546010736579	0.894725286275787	0.0549925512561521	0.807954967489944	-0.55542677297499	0.00728476374542712	-0.131492854367249	0.559693375383059	-0.630978861694178	0.00163981792342885	-0.88057660699629	6.44880384433887e-08	-0.488759881885752	0.0209877864140052
PYCRL	blue	-0.314586004195497	0.153893972312727	0.314586004195497	0.153893972312727	-0.141801824142849	0.529035284470377	-0.0323027579938543	0.886522437933614	-0.0595549621328463	0.79234600531944	-0.411545681224704	0.0570460848491067	-0.305962207001663	0.166114620767127	-0.569264752269206	0.00568940146511993	-0.776635646343711	2.13647332748601e-05	-0.546324413071774	0.0085232935793897
RAPGEF3	blue	-0.132027200616149	0.558084959042936	0.132027200616149	0.558084959042936	-0.0902137059558277	0.689704537264202	-0.279123282569379	0.208403609100008	-0.177188263463095	0.430201737394253	0.162968341593394	0.468674976376019	0.134935388333169	0.549367703520839	0.111946484065264	0.619901661907759	0.0795850353482336	0.724795850885855	0.320479612644166	0.145913862714823
SLC24A2	blue	0.248377547054728	0.265034796629156	-0.248377547054728	0.265034796629156	0.0713180229427965	0.752467919137746	0.129869779434524	0.564591610629096	0.278329620023551	0.2097543233674	0.253861380462736	0.254282144305062	0.22588228369373	0.312122181743874	0.525189071876076	0.0120776354640126	0.827483915009073	2.02477371442391e-06	0.533361341307923	0.0105820759441263
CETN1	blue	-0.161033854325964	0.474040890146583	0.161033854325964	0.474040890146583	-0.0578573409632239	0.798145290145418	-0.0282112641350934	0.900822081195288	0.0126529771128288	0.955433061939012	0.109422708506548	0.627861362871786	-0.154769885487438	0.491627438151075	0.00304154156839613	0.989282084297309	0.0798667781153158	0.723858379869461	0.105401728383165	0.640625705799282
NKD1	blue	0.236395836236952	0.289519050273091	-0.236395836236952	0.289519050273091	0.0752404028315617	0.739299662281432	0.121640592716293	0.589714066360596	0.341801206898511	0.1194873994018	-0.0121772011741431	0.957107343640039	0.046906639003346	0.835789099930991	0.237552444701555	0.287096270863928	0.547537105404745	0.0083489113072977	0.565649884377291	0.00607504381491314
IL17A	blue	0.141229454666707	0.530716538388296	-0.141229454666707	0.530716538388296	0.101466401057247	0.653213883597308	-0.0925827053195	0.681963424161344	-0.306685123710687	0.165065111985133	0.32808256861638	0.136056837194111	-0.248424106854844	0.264942304918449	0.139203650144158	0.536687070449859	0.236926527244983	0.288405825019245	0.0412257425680235	0.855460623212245
KIR3DL1	blue	0.0310375412739094	0.890940895669392	-0.0310375412739094	0.890940895669392	-0.256627176503274	0.248966841874463	-0.443240911754931	0.038821714093473	-0.260836942713822	0.241015066071341	0.541045631765838	0.0093177071475179	0.24863174475264	0.264530079071198	0.425429490690424	0.0483928112272891	0.54335393378278	0.0089631511211449	0.4624328856427	0.0302390350155418
DCAF4L2	blue	0.128006586592879	0.570237831350046	-0.128006586592879	0.570237831350046	-0.0537292224143311	0.812289846413194	-0.309440740615279	0.161106832579921	-0.0257920221261658	0.90929153241353	0.43552400506722	0.0427674302945374	0.120610255917697	0.592892678232372	0.224940000719939	0.314198947754415	0.43266050085188	0.0443085627133091	0.525431407295398	0.0120309310307165
LOC100240734	blue	0.0958110951371395	0.671463764742626	-0.0958110951371395	0.671463764742626	0.102598641144998	0.64958258482788	-0.0761810909214995	0.736151879800429	0.142811423386143	0.526075840076945	0.285125703434366	0.198376541036596	0.436097037059501	0.0424641062094535	0.266869898495846	0.229910276116376	0.536487966611642	0.010051653325652	0.199524543013405	0.373345405481597
CPA5	blue	0.0869818031712532	0.700313713962896	-0.0869818031712532	0.700313713962896	-0.144501604379516	0.521138947520173	-0.361490385641614	0.098327460982838	-0.113199850222061	0.615963836790856	0.283408165830092	0.201211800141215	0.0768480247745727	0.733922618836059	0.0289846121291238	0.898116843452878	0.316976382468471	0.150621281335421	0.253817234715001	0.254367569452787
C2orf71	blue	-0.024561899823705	0.913601738535283	0.024561899823705	0.913601738535283	-0.192511486917833	0.390714864269292	-0.0708482433820797	0.754049614880018	-0.0156455491274085	0.94490647118672	-0.177230737212312	0.430089422727566	-0.0583413396460029	0.796490828730789	-0.078786547864258	0.727454803733507	-0.230010620456422	0.303122136447904	0.170085041263136	0.44920455103911
GIP	blue	-0.113514613914162	0.614976507245333	0.113514613914162	0.614976507245333	-0.0403898064722957	0.858362554258803	0.249909778430862	0.262001770238398	0.445558288407538	0.0376943067848088	-0.254471321609133	0.253103749992938	0.388459305462711	0.0740016196204569	0.150599254445421	0.503513204074531	0.358485539440559	0.101363898943868	0.43662643427982	0.0421853726470118
CUBN	blue	-0.0867044638576441	0.701226671005776	0.0867044638576441	0.701226671005776	0.114700596124964	0.611262186086121	0.1156945900534	0.608156230950034	0.298879601731559	0.17664238122958	-0.0102085551226616	0.964036897987256	0.116472350398965	0.60573048308103	0.124250381052785	0.581695447419138	0.450488194203106	0.0353813683935382	0.409896992659883	0.0581476931838143
KCNH5	blue	-0.173543175099194	0.439898887958716	0.173543175099194	0.439898887958716	-0.137021176785679	0.543154006540121	-0.405940108283904	0.0608580488481855	-0.199088600701914	0.37441206529049	0.602910968772159	0.00297792834512127	0.427584837058195	0.0471460938175667	0.424368477429568	0.0490158348012747	0.642538813092044	0.00126108982953541	0.597851938928686	0.00329709880152371
OR8B8	blue	-0.285918726233964	0.197076583262952	0.285918726233964	0.197076583262952	-0.0287515043626377	0.898932160775525	-0.00725423609704654	0.974440534950245	0.256905702752657	0.248435573763698	-0.395600723555983	0.0683959545937309	0.083432284242744	0.712027929841414	-0.352395062048047	0.107728775946602	-0.411355000339499	0.0571726675227779	-0.052624756079472	0.816083976593401
DUOXA2	blue	-0.364785736693613	0.0950750726245322	0.364785736693613	0.0950750726245322	-0.0529454374256728	0.814981938623625	-0.0341795012470797	0.879974402380673	-0.0630253172159682	0.780524074093805	-0.264902243815413	0.233494544993616	-0.127670181484669	0.57125991337541	-0.536270840533012	0.0100877686500603	-0.765813613310819	3.26522043469562e-05	-0.520950962850309	0.0129186658559654
GREM2	blue	-0.0720784538433605	0.749909666449455	0.0720784538433605	0.749909666449455	-0.0295075072865652	0.896288328395112	-0.0784263524140333	0.72865524369649	0.200351613288515	0.371326514373514	0.0533697049432085	0.813524440696426	0.206005916147224	0.357692497035414	0.0527125275534029	0.815782311947345	0.12698766520456	0.573336034184152	0.186628984435242	0.405626843211025
ADAM21	blue	-0.570933959056169	0.00551831924715308	0.570933959056169	0.00551831924715308	-0.0208528355880823	0.926611598625714	-0.25390281819342	0.254201976119463	0.115461167949525	0.608885027005013	0.182826791435322	0.415429672900745	0.259855423802353	0.242854111844417	-0.00294763267806004	0.98961298698012	0.358333812396286	0.101519026443032	0.48483724889843	0.0221997577135662
LCE3D	blue	0.142192772096891	0.527888369739399	-0.142192772096891	0.527888369739399	0.352521183578104	0.107594083559286	-0.0255349193577619	0.910192191067574	0.167207080304136	0.457026818865303	0.182631360649617	0.415936994675074	0.436317025013602	0.0423481062268411	0.223025559454695	0.318444072747883	0.434005245567032	0.0435795314316285	0.251292976539877	0.259282832851183
CBR3	blue	0.58264148934247	0.00443453254470224	-0.58264148934247	0.00443453254470224	0.271356946037275	0.221872333902337	0.164137503495731	0.465447043336062	-0.0218500864313219	0.923111740633427	0.184454387307837	0.411217694879806	0.207258157563508	0.354712868358584	0.258119452430267	0.246128981772552	0.276994545334288	0.212039617892003	-0.0313422325554156	0.889876545802864
NRCAM	blue	-0.652811864450843	0.000989642687099759	0.652811864450843	0.000989642687099759	-0.00267198634830457	0.990584279320575	-0.237694152529171	0.286800302492954	0.0823444898054298	0.715630630042696	-0.289839666407834	0.190733790904444	0.00367462221278104	0.987051372512053	-0.575689545590275	0.00505419215910085	-0.655136322907858	0.000935676718985471	-0.279905007835925	0.207078908260277
CACNG3	blue	-0.0760277058547472	0.736664868101367	0.0760277058547472	0.736664868101367	0.0581399316223294	0.797179203305883	0.0997947129122193	0.658589154694004	0.144379048561228	0.521496182265132	0.0246787649447672	0.913192153997211	0.0298611527312825	0.895051951162342	0.123772416305577	0.583160478967657	0.261256079688457	0.240232504535243	0.16553391981967	0.461606678174831
LOC400620	blue	0.377663157995575	0.0831243867280565	-0.377663157995575	0.0831243867280565	0.0615795582947228	0.785443592150912	0.177604887084999	0.429100725453339	0.23112525557733	0.300719742715677	0.0868744786707519	0.700666961891995	0.166303395680591	0.459497499103426	0.254405588424218	0.253230576209176	0.452276463125976	0.0345705378104937	0.172783267911219	0.441934959900402
CDCA5	blue	-0.13493390040405	0.549372147672103	0.13493390040405	0.549372147672103	0.305301506026948	0.167077847252976	0.201301298904856	0.369016043450945	0.229299268663449	0.304661460598937	-0.103871594163742	0.645509151605565	0.024793447736709	0.91279023868779	-0.0355664713524013	0.875140044271299	0.275892037934748	0.213939283594473	0.404734277368727	0.0617028959435866
ZNF705G	blue	0.301494515661176	0.172703455982335	-0.301494515661176	0.172703455982335	-0.00369161942276894	0.986991482658577	-0.082261105331041	0.715907036080947	0.237841230684096	0.286493318828276	0.232418161588042	0.297947825656605	0.321060147433028	0.145143928147755	0.468574587873049	0.0278360251250209	0.708088666708074	0.000226773287310566	0.614555518120875	0.00234061268750217
C11orf42	blue	0.340500663114581	0.120992365155893	-0.340500663114581	0.120992365155893	0.0381408294162419	0.866178493555777	0.302275995185148	0.17153814446047	0.130552881484842	0.562527776759586	0.17055449665693	0.44793526215013	-0.13636996338157	0.545090540417898	0.37241809004093	0.087848306204499	0.486964416567037	0.0215357570599812	0.199322608553974	0.373839280960817
TSSK4	blue	0.19434682835967	0.386126081117055	-0.19434682835967	0.386126081117055	-0.132967134962665	0.55526074129906	-0.10279887526281	0.648941193490908	0.116098002342589	0.606897534143757	0.226523297004304	0.31071418776944	0.218505680234362	0.328603231829519	0.410563353033853	0.0577005041355034	0.627404276596093	0.0017748433005619	0.440417525210459	0.0402307970374686
LOC100506557	blue	0.359036253423246	0.100802305233394	-0.359036253423246	0.100802305233394	0.0672398850829327	0.766229885578362	0.219515371891726	0.326317153744473	0.224456541273585	0.315267725462017	-0.0636923983906891	0.778256899671034	0.40358701220124	0.0625149919309395	0.217517683371059	0.330849437930453	0.308053076131247	0.163091777139673	0.287716982637697	0.194150150104577
FLJ30064	blue	-0.213987905498813	0.338948959858794	0.213987905498813	0.338948959858794	0.193650601479383	0.387863224639827	-0.0771730653213064	0.732836902442979	0.166580514569248	0.458739121386697	0.165728736412025	0.461072203202589	-0.0782066360432402	0.729387804387802	-0.048968469603339	0.828672249689673	0.400107149767141	0.065028129786944	0.283849241927594	0.20048109771594
L1CAM	blue	-0.302384617627771	0.171376601794651	0.302384617627771	0.171376601794651	-0.11062439929718	0.624066314217609	-0.219351468646248	0.326687602892458	0.0559952726490598	0.804518177059829	0.106272724496567	0.637852291418306	0.0227437120110257	0.91997672080696	0.0860698007124717	0.703317378052956	0.33395920337958	0.128769876322132	0.419823507654388	0.0517551462381795
AP3B2	blue	0.055112648170435	0.807543158146092	-0.055112648170435	0.807543158146092	0.234857169375131	0.292761764701767	-0.0729142562142327	0.747100774251409	0.0515665564387768	0.819722905426433	0.196392472659672	0.38104745842302	-0.25860255073598	0.245214774984079	0.0498696248975687	0.825565756036596	0.442094411044905	0.039389166400663	0.350143295437782	0.110154335782658
CLSTN3	blue	0.251248077514188	0.259370806143997	-0.251248077514188	0.259370806143997	-0.0538160972101039	0.811991580105329	0.393105864351183	0.0703164312238754	-0.175414401771627	0.434906421247597	-0.199274917778142	0.373955973741065	-0.210742593242425	0.34649830676599	-0.0657477101214199	0.771282632919892	-0.261747443075708	0.239317196306532	-0.47593682079462	0.025158207761962
PTHLH	blue	-0.40347661588819	0.0625935641692107	0.40347661588819	0.0625935641692107	0.161013996558191	0.474096132957688	-0.0567373062547166	0.801977123228088	0.00822648323595161	0.971016242778145	-0.295650870213959	0.181590550924629	-0.201655592284468	0.368156208084489	-0.763393020254399	3.57932637605509e-05	-0.748546209766617	6.14799250373613e-05	-0.640457385362211	0.00132317687907605
MYH1	blue	-0.504251180651635	0.0167100621754229	0.504251180651635	0.0167100621754229	0.0356406895148951	0.874881472552073	-0.0210324949343765	0.9259809844244	0.154758116662802	0.491660781001516	-0.00734916898210337	0.97410615755114	0.0433920962235374	0.847948657896072	0.0135038531050378	0.952439239381827	0.26534216189616	0.232690039720954	0.453381677865999	0.0340767791784937
KIF18B	blue	-0.229181533785399	0.304916692926167	0.229181533785399	0.304916692926167	0.223988759814661	0.316303938800285	0.0477110366122872	0.833011041704064	0.114566939404902	0.611680320369093	0.104990268603002	0.641937485693034	-0.145926082386599	0.516995321394946	-0.121537032019769	0.590033225537944	0.418447796166075	0.0526071578007451	0.465507595969446	0.0290162883446887
IL13RA2	blue	-0.16168758307364	0.472224090093724	0.16168758307364	0.472224090093724	0.136993094311497	0.543237451009414	0.177880616797927	0.42837288608052	0.394519732076223	0.0692231300716243	-0.37383354464542	0.086554282491532	-0.00634449104127935	0.97764508723451	-0.168034567736488	0.454770516680926	-0.203841167768726	0.362877524218104	0.116287408052417	0.606306935361869
SNAI2	blue	-0.343809971283205	0.117189545931269	0.343809971283205	0.117189545931269	0.122135383200715	0.588190207810079	-0.125965689289423	0.576450900580187	-0.0257641468852629	0.909389177200753	-0.3097239675354	0.160703776516763	-0.310750335042226	0.159249057308496	-0.740186533991649	8.2061673770218e-05	-0.848516112146777	6.05121928774668e-07	-0.584609112126153	0.00427114639321687
KCNH8	blue	-0.114414969408259	0.612155888156748	0.114414969408259	0.612155888156748	0.213462914644448	0.340163557727105	-0.308330846476103	0.16269309364849	0.0587961763844038	0.794936820853022	0.073069652985629	0.746578870596487	0.0163430932077338	0.942454021531219	-0.282425359733391	0.202846390980591	-0.326625019562218	0.137908718120131	-0.268947153434884	0.226165738181263
PPM1L	blue	-0.47886394333723	0.0241524609868898	0.47886394333723	0.0241524609868898	-0.125733533309539	0.577159510667059	-0.256807318434807	0.248623150899952	-0.122672337986362	0.58653839442171	-0.237903788995777	0.28636280829567	-0.113531605024121	0.614923228957263	-0.63627011903795	0.00145597630878442	-0.758147575728182	4.35186009882465e-05	-0.358377842248737	0.101473991864127
PKDREJ	blue	-0.274566853758858	0.216237574102952	0.274566853758858	0.216237574102952	-0.0971798644383043	0.667029792760749	-0.140497526822582	0.532870110889029	-0.237758190290089	0.286666616772213	0.294819850191364	0.18287932097831	-0.126862884753524	0.573715955795588	0.00988239963223591	0.965185207187812	0.30230834760266	0.171490019143289	0.303745353068021	0.169361820198896
BTN1A1	blue	-0.0203694047897972	0.928308677603857	0.0203694047897972	0.928308677603857	0.0229846819161576	0.919131544028537	-0.163232589092581	0.467944418698818	0.183111074665572	0.414692300204225	0.144756169287377	0.520397294639136	0.226823311182736	0.310056533478673	0.186727325606677	0.405375004508433	0.36293624839998	0.0968905100722294	0.22780538621494	0.307909685990294
CYP1B1-AS1	blue	-0.0301992955500392	0.893869992472324	0.0301992955500392	0.893869992472324	-0.240948588907823	0.280055477237547	-0.147257785442283	0.513135863768115	0.0373416190180334	0.868958962861219	0.180946569533723	0.420324540136087	0.262842072638589	0.237286295477499	0.283810575023958	0.200545083139872	0.526314691870631	0.0118619459048466	0.558432187439986	0.00691010524274321
GPR144	blue	0.0183982148328126	0.93523156027931	-0.0183982148328126	0.93523156027931	0.0377194160649951	0.867644410842014	0.325145561978111	0.139806689575581	0.450479118256051	0.0353855213910216	-0.148818148627481	0.508631408921149	-0.0843531679951513	0.708982652180662	0.284616988123144	0.199213487918234	0.590989720913931	0.00377549108413372	0.592620586422502	0.00365683944024336
HIST1H2BJ	blue	0.00355023266185194	0.987489662471376	-0.00355023266185194	0.987489662471376	0.0185616140292334	0.934657518527794	-0.0216171009490498	0.923929283987716	0.131883771005703	0.558516487614401	0.130177652984061	0.563661026296906	0.0622027126961419	0.783322188569477	0.192997453558891	0.389496869632693	0.479673128234727	0.0238801751800562	0.427356350661223	0.0472770643973954
BEST4	blue	-0.183477719213248	0.413742354172083	0.183477719213248	0.413742354172083	-0.189810785769899	0.397522509652558	0.0739799200608959	0.743523878081102	0.251842432453143	0.258207796125476	-0.49266701283502	0.0198340125644976	0.0369615975457728	0.870281592083123	-0.176610645243671	0.431730710064063	-0.438366439531463	0.0412792831759301	-0.117575314334466	0.602297335910605
PLAC4	blue	0.12728952420785	0.572417413432676	-0.12728952420785	0.572417413432676	0.274369256790867	0.216581669095676	0.146416818967072	0.515571487448499	0.340357337702165	0.121159051548703	0.025379118476983	0.910738030207367	-0.124517112813078	0.58087856658156	0.0594477278379257	0.792712020881697	0.506219133571639	0.0162213202443688	0.313307314614641	0.15566495684849
C11orf94	blue	-0.152290558838994	0.498676397902804	0.152290558838994	0.498676397902804	-0.128778130635666	0.567896732770755	0.197284798036524	0.378844037520814	0.0506612856454708	0.822838792103816	-0.372797441523596	0.0875000965413518	-0.303567282657554	0.169624545065571	-0.234972727471422	0.292517449836938	-0.481171606799817	0.0233824294463453	-0.372880177417558	0.0874242892261623
ACVR1C	blue	0.290581992328327	0.189548748700801	-0.290581992328327	0.189548748700801	0.00341034067853213	0.987982579828391	-0.321381173856391	0.144719401275588	0.0173747862756625	0.938827688288224	0.433934573002559	0.0436176113059604	0.390367060869446	0.0724713658012647	0.369322779117312	0.0907281376829035	0.579367233594978	0.004717973152985	0.348754628384928	0.11166987850037
GPR133	blue	-0.402312469012623	0.0634267120898643	0.402312469012623	0.0634267120898643	-0.246993084101127	0.267794430246872	-0.167618861688448	0.455903293950072	-0.173105687758459	0.441070470903604	-0.39748595480656	0.0669713297334231	-0.409760954407578	0.0582393128150761	-0.518781714241117	0.0133672627561689	-0.755175322589055	4.85113855907208e-05	-0.27707615595518	0.211899447866769
GP9	blue	0.327352757531258	0.136981867953262	-0.327352757531258	0.136981867953262	-0.0378081580111971	0.867335680395376	-0.142820155827871	0.526050276720103	-0.201637532066401	0.368200010610482	0.58209581685607	0.00448075665770044	0.0986691425818962	0.662217610062075	0.641436592789689	0.00129365208787928	0.757237627458483	4.499718074458e-05	0.53922770134	0.0096049880658667
SUN3	blue	0.119510075630471	0.596294731898118	-0.119510075630471	0.596294731898118	0.139174239811037	0.536773978689939	-0.138216219582422	0.53960851671944	0.0493943731110471	0.827203749355162	0.460985544358042	0.0308285622138196	0.304405652047298	0.168390073423437	0.287707341941153	0.194165760215325	0.657397790084411	0.000885602394532816	0.300440464396717	0.174283848504015
BAI3	blue	-0.0605409193323136	0.788982692287056	0.0605409193323136	0.788982692287056	0.143455322636801	0.524192461389064	0.0495357580805455	0.826716381935613	0.0853372928270246	0.705732980200948	0.143251415248431	0.524788536886599	0.0493975418189373	0.827192825844623	0.00275181067397003	0.990303001723033	0.425113142496954	0.0485779246240035	0.225104190842949	0.313836475438598
RBFOX3	blue	-0.0557767844072019	0.805266742719431	0.0557767844072019	0.805266742719431	-0.0483373232405236	0.830849435229923	-0.25427503518946	0.253482587891479	-0.0540134427966689	0.811314129211306	0.517697430808737	0.0135962002279977	0.233723935570018	0.295164361074337	0.309930183767682	0.160410755733935	0.633453738727815	0.00155152090647832	0.416849536949066	0.0536105285635569
GPRC5D	blue	-0.18125856875325	0.419510143012263	0.18125856875325	0.419510143012263	-0.0293590392673586	0.896807455781769	-0.227746477256499	0.308038206375336	-0.0406346559461414	0.857512380917475	0.286205234122377	0.196608344981231	0.0326556661652202	0.88529056787551	0.0271594308806837	0.904503185551047	0.290602233056065	0.189516506852454	0.0905746302810291	0.688523195507388
VNN1	blue	0.277094920131039	0.211867228260685	-0.277094920131039	0.211867228260685	-0.19354844574893	0.38811848070947	-0.504775646441346	0.0165786613693656	-0.330158331990021	0.133450155465615	0.679663941873154	0.000502652871924105	0.115373804189488	0.60915788842627	0.444244507737156	0.0383302651311207	0.523501398565493	0.0124070177214162	0.483040296077959	0.0227733794172647
KIR3DX1	blue	0.0119801517634785	0.957800822887618	-0.0119801517634785	0.957800822887618	0.147186156860807	0.5133431002012	0.0918813832840896	0.684251939543691	0.30908398277833	0.161615531045153	0.1621011403942	0.471076589357343	0.0800720949838632	0.72317544901909	0.249794669147997	0.262228855225187	0.702837164930329	0.000264479946104449	0.471475667705838	0.0267550365737314
CHRM4	blue	-0.0711443112178401	0.753052675902053	0.0711443112178401	0.753052675902053	0.137998651635651	0.540253206949643	-0.178109814476338	0.427768381374234	0.266437921076892	0.230694052608796	0.220079003844338	0.325045173193698	0.35205846352597	0.108088851507346	0.213579159101823	0.339894397636149	0.456732251444416	0.0326137857580273	0.249379963940533	0.263048015899187
CCDC129	blue	-0.012718440395591	0.955202707092879	0.012718440395591	0.955202707092879	-0.048192045011132	0.831350753372249	0.129026108153322	0.567145196169864	0.26472450312793	0.233820105651498	0.145330350052098	0.518726313617267	0.301714519072376	0.172374844845519	0.561460336168667	0.00654888552311138	0.756036122850416	4.7016511487073e-05	0.664012475930537	0.00075204917654153
CECR3	blue	-0.0645785452554961	0.775247892239865	0.0645785452554961	0.775247892239865	-0.0584220958535951	0.79621486027081	0.124460721447149	0.581051226962412	0.174662273296181	0.43690947589198	0.0681185976043272	0.763258694434072	0.0778816271575113	0.730471840855672	0.362770122202943	0.0970548201041466	0.498987385051593	0.0180761230928181	0.282717556110793	0.202359484598756
P2RY2	blue	0.248062635557684	0.265660911624423	-0.248062635557684	0.265660911624423	0.00166786652259669	0.994122585760794	0.00406039061632488	0.985692130547286	0.151362361735795	0.501328038143713	0.172068442943874	0.443854773082362	0.543851489833757	0.00888819992074993	0.507419684899079	0.015928893649285	0.623382146757944	0.00193791243447558	0.398126864783497	0.0664921765360033
LOC284395	blue	-0.0989814505276058	0.661210097635513	0.0989814505276058	0.661210097635513	0.147191183972516	0.513328554406127	0.0100225644643715	0.964691714740981	0.153479856676757	0.495288939561303	0.125404570864907	0.578164251140296	0.165137488761461	0.462695263003409	0.0810388661873879	0.719962488013995	0.288982904551279	0.192107759584173	0.157669427019075	0.483446858921885
PRKCE	blue	0.312465903914053	0.156838063595265	-0.312465903914053	0.156838063595265	-0.040418298364815	0.858263616084065	-0.0609141916910964	0.78771032259459	0.135323688349075	0.548208487394335	0.330500946023062	0.133023362821113	0.457425316848001	0.0323174513229552	0.579737848743156	0.00468515118977952	0.784597425475067	1.5404374875974e-05	0.50621428391384	0.0162225102647197
LOC728175	blue	0.137922240314208	0.540479710798311	-0.137922240314208	0.540479710798311	0.11780135100407	0.601594761743842	0.154680849312288	0.491879718839568	0.158091448385278	0.482261908195362	0.111449517279521	0.621465828876217	0.238026192951363	0.286107553640978	0.28469231677175	0.199089406094061	0.609213811915773	0.00261698142324912	0.393027177044696	0.0703776591941662
GYPA	blue	0.0390221294955958	0.863114204603581	-0.0390221294955958	0.863114204603581	0.0844308933209565	0.708725817235058	-0.504918739780749	0.016542956049903	-0.365418444706051	0.0944598200405918	0.753381465368814	5.17603290852443e-05	-0.0133241090537074	0.953071621794821	0.220140196133498	0.324907256416014	0.667306624075293	0.000692232447182757	0.649853044009879	0.00106215554894816
NANOS2	blue	0.097246082561169	0.666815557136587	-0.097246082561169	0.666815557136587	0.364454769863523	0.0953980854617461	-0.0493578219640674	0.827329754628871	0.263099496765639	0.236810325064988	0.225662040280832	0.312606843096475	0.126584041757294	0.57456535240845	0.0637480288392446	0.77806790971252	0.551961086015978	0.0077374909570202	0.379082591694279	0.0818792555689204
GAL3ST2	blue	0.123387436501917	0.584341650939031	-0.123387436501917	0.584341650939031	-0.0792976521333172	0.725752482293306	0.226023900542364	0.311810785220545	0.116777077068901	0.604781165767009	0.192906930293469	0.389723589490418	0.290873618494885	0.189084571781231	0.52617591257644	0.0118883672046808	0.611488665011002	0.00249610265466866	0.42350481888745	0.0495275398253776
CRYM	blue	-0.302750714796024	0.170832918017157	0.302750714796024	0.170832918017157	-0.0740230783830984	0.743379124363479	-0.135967342999371	0.546289405239524	0.0897835665288505	0.691113338787553	-0.139273383440416	0.536481032987906	0.377855420709977	0.0829549101628812	-0.262796782832771	0.237370099586933	-0.328784510243632	0.135171335752933	-0.123714760492639	0.58333730966229
SLC22A9	blue	-0.157661727808016	0.483468490284493	0.157661727808016	0.483468490284493	0.20416287303414	0.362104239510089	0.0903815832250301	0.689154971007727	0.137883512453428	0.540594527393322	-0.0491155604720341	0.828165022826266	-0.0948830951868035	0.674475938572431	-0.0104805522848526	0.963079318804506	0.302170324831212	0.171695397659301	0.368846858938915	0.0911770638010573
PSG5	blue	-0.295541617394472	0.181759627475558	0.295541617394472	0.181759627475558	0.140161576257603	0.533859951750351	-0.0359989298504452	0.873633558062312	0.334016536987491	0.128700190555511	0.0261904499638706	0.907896009737237	0.199434982294504	0.373564400062497	-0.0160833334855457	0.943367236091952	0.457248973876603	0.0323926478868585	0.603814691241119	0.00292374146766438
C22orf46	blue	-0.143456327399563	0.524189524993366	0.143456327399563	0.524189524993366	0.0769503408220034	0.733580804691276	0.296237515593694	0.180684516251611	0.146480786292741	0.515386029694659	-0.0943400417834987	0.676240861980477	-0.118610306173889	0.59908314308496	0.012223090109029	0.956945850235724	0.28115149553141	0.204978309924457	0.200751006465309	0.370353831772165
SLC30A2	blue	0.0528195822998377	0.815414406097354	-0.0528195822998377	0.815414406097354	-0.0398524672017483	0.860228849193494	-0.367647734806514	0.092315474487585	-0.00131400003149998	0.99536956534708	0.487177817101656	0.0214700330194032	0.502340091024305	0.0171960194588195	0.313471512968282	0.155436747464729	0.468559091058769	0.0278418912643161	0.537351535972498	0.00990906145161909
KCNH4	blue	-0.0537729741693683	0.812139630836251	0.0537729741693683	0.812139630836251	-0.159979168731057	0.476979457535553	-0.265075881933999	0.233176785264601	-0.0869304531531285	0.700482719987337	0.463967297343382	0.0296238309442575	0.35904213983164	0.100796314912133	0.384514953021837	0.0772425582866758	0.521141289164944	0.0128798997459106	0.346634383862312	0.114013022777734
ALOX12B	blue	-0.064642994322517	0.775029169341745	0.064642994322517	0.775029169341745	0.0402162244225762	0.858965362698897	0.141905099699954	0.528732193758861	0.299467655684201	0.175751244046521	0.098559925267297	0.662570080864029	0.106745906819369	0.636347546047078	0.425437027516692	0.0483884076717781	0.674177677290766	0.000580443266904953	0.404911946037254	0.0615778559837946
CARHSP1	blue	-0.352118271435116	0.108024808025023	0.352118271435116	0.108024808025023	-0.195804673917928	0.382502867869432	0.269653549201624	0.224901565343968	0.161500777759551	0.472742885663825	-0.580217596149709	0.00464294737837771	0.057021421714195	0.801004695204546	-0.271153622588009	0.222232489205709	-0.602327274379362	0.00301337303176981	-0.349854907272236	0.110467832526445
TMEM150B	blue	0.054867899909982	0.808382445802553	-0.054867899909982	0.808382445802553	0.148814476342432	0.508641987564828	0.0467009488508868	0.836499773981488	0.22796563311508	0.307560244503351	0.221755831205209	0.321278613332628	0.295178369664465	0.182322553801904	0.136265271161203	0.545402161800646	0.291452681771557	0.188165178340041	0.026516105194134	0.906755573063144
PRMT8	blue	0.0353787165719915	0.875794225765898	-0.0353787165719915	0.875794225765898	0.363894969899894	0.095946275669154	0.090250030071673	0.6895856131247	0.2662010248384	0.23112461818259	0.110806821823032	0.623491008103525	0.12961260736118	0.565369466164429	0.241060278110184	0.279825781481183	0.583697276796854	0.00434622616925591	0.469393988970592	0.0275272467650042
SNPH	blue	0.0543622867590735	0.810116931558393	-0.0543622867590735	0.810116931558393	-0.234958360786484	0.292547817245199	0.448631103141708	0.0362391630192782	0.149450991749842	0.50680998710821	-0.575931490121017	0.00503147679734724	-0.104537354172541	0.64338262049348	-0.0784082064794435	0.728715735763566	-0.549272604057554	0.00810447525243485	-0.499225845191328	0.0180123489126296
IRX3	blue	-0.399614221422054	0.0653902432481417	0.399614221422054	0.0653902432481417	0.0943805225094822	0.676109242862321	-0.0747235345058354	0.741030956488973	0.0185029319297942	0.934863672467037	-0.416977478730436	0.0535296696442191	-0.22510375123222	0.313837445600827	-0.724036878744217	0.000139229291151205	-0.891609537312418	2.5649945631046e-08	-0.555445035678401	0.00728243741050157
LHX6	blue	0.0307022723403994	0.892112269134122	-0.0307022723403994	0.892112269134122	0.0547832035805617	0.808672932832124	0.0764891556245795	0.735121901619959	0.115455162294437	0.608903782736345	-0.0225595291617347	0.920622779214396	-0.176382182610403	0.43233625827486	0.0980589051922884	0.664187877265173	0.285834451127357	0.197214456822469	0.543008720006921	0.00901545866561976
TPSG1	blue	-0.0823529366439843	0.715602632057803	0.0823529366439843	0.715602632057803	-0.15352401024798	0.495163396375654	-0.307739533044905	0.163542621055988	-0.203414250188401	0.363905179633683	0.212000695761905	0.343560030301205	-0.0888674081299634	0.694117246491282	0.160681994884324	0.475020219859199	0.29049728862037	0.18968371533248	0.479157780134062	0.0240533012776424
GLRA2	blue	0.342076924090874	0.119170090201619	-0.342076924090874	0.119170090201619	0.379493462812456	0.0815214557178277	0.371450620624538	0.0887410190020623	0.54452313024512	0.00878784372997333	-0.170062354242782	0.449265938660136	0.232208436309626	0.298396391070583	0.0938087523869664	0.677969142365202	0.42539913820286	0.0484105484732261	0.255159863141076	0.251777724771997
KCNK9	blue	0.0699425169446073	0.75710177929979	-0.0699425169446073	0.75710177929979	0.209830353781112	0.348638028124693	0.10749834966548	0.633957587770321	0.356817990928489	0.103078404204838	0.106644170975321	0.636670954974703	0.319138940833091	0.147702937845025	0.253792613117666	0.254415221987676	0.525765937624962	0.0119667006983639	0.176617182052224	0.43171339070037
LOC100505841	blue	-0.124887585173264	0.579744797268269	0.124887585173264	0.579744797268269	0.100004171339791	0.657914746910245	0.0117367592449659	0.958657438832867	0.308312889051829	0.162718847399348	0.188857711374263	0.399940569627131	0.563709658971926	0.00629081892671866	0.300105293428642	0.174788467916407	0.521297263246383	0.0128482013404438	0.361741411228208	0.0980768634766488
TONSL	blue	0.179008045069465	0.425403737254534	-0.179008045069465	0.425403737254534	0.318365625453607	0.148741900686493	0.0418559937627441	0.853273912055393	0.105142752742871	0.64145122865305	0.261225541469556	0.240289465919812	0.0949214295498566	0.674351414195599	0.163194405515711	0.468049947774875	0.63209073514066	0.00159963645435004	0.554199744924542	0.0074424782254382
CRYGA	blue	0.167079959852516	0.457373950303777	-0.167079959852516	0.457373950303777	0.076583724512746	0.73480580970043	0.258077021413326	0.24620938263108	0.38413570632732	0.0775597016319765	-0.00538862741468797	0.981012448774689	0.295678585364096	0.181547676872264	0.386312765230383	0.0757523883859358	0.564503212542424	0.00620181120830311	0.340495366364182	0.120998522290987
KCNN2	blue	-0.327345308922124	0.136991332024395	0.327345308922124	0.136991332024395	-0.141463873754496	0.530027663250983	-0.31148377433591	0.158215165623482	-0.140878316717351	0.53174919287628	0.149544323470083	0.506541631704817	-0.278391523485473	0.209648761719589	-0.136826873722372	0.543731480646142	-0.111046931072511	0.622734098338163	0.0232329725000638	0.918260778923858
CLDN5	blue	-0.00765003379891323	0.973046464311159	0.00765003379891323	0.973046464311159	-0.00444571788437722	0.984334481164916	-0.180381125367231	0.421802673982359	-0.18469034643095	0.410609015488242	0.293596507479596	0.184787872554586	0.0468480052713989	0.835991671048784	0.12657572965226	0.574590680723254	0.293110495839025	0.185549864599953	0.39835674188544	0.0663209531589005
RRN3P2	blue	-0.116773138922024	0.604793430377886	0.116773138922024	0.604793430377886	-0.395592427722941	0.068402273907785	-0.0809432403289924	0.720280088038845	-0.142229958690013	0.527779337254625	-0.269157814502038	0.225788248643066	-0.238460376931728	0.285203273732327	-0.198556966196886	0.375715213971596	-0.452346977745247	0.0345388678581428	-0.340068121708616	0.121495911987735
NR1D2	blue	-0.111005109642509	0.622865907933894	0.111005109642509	0.622865907933894	0.0595710163003206	0.79229121234799	0.175707655461606	0.434126761089444	-0.0607444374343204	0.788288897595578	-0.327394821372509	0.136928431111368	-0.366672472885142	0.093249093052367	-0.554997565178052	0.00733961412674412	-0.744449628220157	7.09212488264049e-05	-0.550268834810743	0.00796684877015086
OR4C1P	blue	0.367150328641077	0.0927907725241875	-0.367150328641077	0.0927907725241875	-0.0182125989965547	0.935883689540694	0.199353000411069	0.373764927105834	0.221785727186293	0.321211699354239	0.078617829829494	0.728017021450413	0.18187551440279	0.417902280950889	0.517120327501534	0.0137193462672173	0.700335174226427	0.000284269164231762	0.632718681696357	0.00157731443946314
TCEANC2	blue	0.0301071106430318	0.894192198032091	-0.0301071106430318	0.894192198032091	-0.0317001425296876	0.888626526020819	0.317278144055542	0.150211643336653	0.00882367874587125	0.968913137700545	0.00503790594474444	0.982248068164562	-0.196311262962313	0.381248349371632	0.178245497762218	0.427410735247839	0.30603574608237	0.166007647968247	-0.0421424278918862	0.85228044679987
GPR21	blue	-0.174649775140271	0.436942802094992	0.174649775140271	0.436942802094992	0.0264715831737701	0.906911477673744	-0.146106028682075	0.516473003137249	0.247322011707727	0.267137139164361	0.0286676393400174	0.899225511055602	0.0935786981101501	0.678717993161004	0.0480594553125542	0.831808341906755	0.239958758460221	0.282096288257102	0.188618381103585	0.400549057187717
SLC10A2	blue	0.17341093816575	0.440252842140987	-0.17341093816575	0.440252842140987	0.014535042426645	0.948811814777891	-0.0960965889239984	0.670538062987961	0.187234411331584	0.404077794347713	0.252737117076217	0.256463412424988	0.421043643247927	0.051008430180525	0.321853474221682	0.144096425402608	0.495540512239727	0.0190184928687703	0.33263226402903	0.130390260018202
LOC100505515	blue	-0.0693687035087977	0.759037259329991	0.0693687035087977	0.759037259329991	0.105420123092669	0.640567085551471	-0.233970907806679	0.294639713952287	-0.00781229988912188	0.972474955716104	0.273492766173712	0.21811236938429	-0.209139890376945	0.350262695507812	0.0145919126872488	0.948611789557225	0.529272687610606	0.011310103438829	0.402958002986761	0.0629636841518352
LOC100129917	blue	0.0837182379913443	0.711081850902415	-0.0837182379913443	0.711081850902415	0.00306561763434684	0.989197248780115	0.228947250663636	0.305424974435635	0.232642259975504	0.297468978269838	-0.229617761407278	0.303971669931549	0.0684804118871306	0.762036223670634	0.136339027570266	0.545182613843958	0.248118968998868	0.265548839104916	0.206968947343238	0.3553997380396
UAP1L1	blue	0.162917939711993	0.468814387153984	-0.162917939711993	0.468814387153984	-0.00986067226654936	0.965261706019331	-0.262844702681073	0.237281429447989	-0.0539158643278368	0.811649081781588	0.542980908207858	0.00901968367882787	0.216452447967111	0.333281483968668	0.414832214208347	0.0548979427051562	0.630888159715286	0.00164313315040651	0.330017516763425	0.133625851383426
RBP2	blue	0.235626941635488	0.291136681963931	-0.235626941635488	0.291136681963931	-0.037291912929207	0.869131941101655	-0.151391860462076	0.501243661374236	-0.110407828527887	0.624749588391197	0.421572978514143	0.0506870792201823	0.101624584168368	0.652706103697597	0.418401804263396	0.0526358272772665	0.548978929899122	0.00814541766709815	0.388210270697239	0.0742031592890568
GFRA4	blue	-0.0238527091581807	0.916087734197114	0.0238527091581807	0.916087734197114	0.195022449861895	0.384444548080303	0.0482947059208598	0.830996490163441	0.343213408204183	0.117868595028179	0.0162574413786396	0.942755132524527	0.130667654276885	0.562181347580532	0.0161801013350289	0.943027029730111	0.457468314283081	0.0322991371851379	0.211701128619577	0.344258328536496
RAB3A	blue	-0.00342598343349411	0.987927461478492	0.00342598343349411	0.987927461478492	0.270706695925733	0.223025505820695	0.177937795923771	0.428222034261168	0.330183221752541	0.133419117530119	-0.011269362942522	0.96030255513664	0.378352528655394	0.0825179142321363	0.101074258009234	0.654473331697283	0.451467534669609	0.0349354870309767	0.234105703775309	0.29435360808493
ERV3-1	blue	-0.0154344544861612	0.945648741014163	0.0154344544861612	0.945648741014163	0.137018598919527	0.543161666184962	0.229002007324762	0.305306132458295	0.414646094307661	0.0550179075705937	-0.032256424052224	0.886684191197445	0.309549719016593	0.160951663743319	0.175987030285898	0.433384693719304	0.464826790225166	0.0292835886950684	0.406165181894552	0.0607013379993395
LOC648987	blue	-0.0269286044337316	0.905311265689919	0.0269286044337316	0.905311265689919	-0.0360252767067249	0.873541791359367	0.046192760912504	0.838256126245664	0.206742169988035	0.355938871807679	0.15679590981499	0.485904142876829	0.590925287144205	0.00378024427520344	0.490632310686235	0.020428313380477	0.634440583591282	0.00151745509202993	0.512212915132939	0.0148036400655712
KLK13	blue	0.105280899818959	0.641010813598708	-0.105280899818959	0.641010813598708	0.31059491280804	0.159468752009162	0.0336194933791113	0.881927519794597	0.316152081743832	0.151744262089864	0.0939672109017908	0.677453513902869	0.489309558232045	0.0208222848353836	0.107013215206586	0.635498102019347	0.251682959056352	0.258519519330292	0.252320222706695	0.257275297586866
LAMC2	blue	0.0548281624726253	0.808518732148943	-0.0548281624726253	0.808518732148943	0.0875753885001582	0.698361068686794	-0.000403906132067898	0.998576659301495	0.23604612698486	0.290254089066599	0.23604885269517	0.290248355537734	0.638581858278704	0.00138132768488749	0.513485556886938	0.0145159866618976	0.70399591426358	0.000255725253117518	0.593941535544713	0.00356303949667927
DLL4	blue	-0.291879687173784	0.187489163200148	0.291879687173784	0.187489163200148	-0.117736507235456	0.601796276252294	-0.246909215275339	0.267962187962793	-0.344918709014817	0.115935036468103	0.272608086517121	0.219664626965129	-0.363500964781983	0.0963335013162832	0.0325750164991535	0.885572063159988	0.330846867722687	0.132593439451031	0.490834579794656	0.0203686009674876
IL37	blue	-0.0129366999473727	0.954434711603796	0.0129366999473727	0.954434711603796	0.158833769824193	0.480181160263484	0.0292093243371932	0.897330984349637	0.301779123445376	0.172278429630054	-0.0666092375219791	0.768364254404089	0.302779312541466	0.170790498301467	0.186314986254972	0.406431527942304	0.30907857021962	0.161623257377993	0.458305292810918	0.0319442682822558
PNLIPRP3	blue	0.135176115406757	0.548648914664738	-0.135176115406757	0.548648914664738	-0.0269339747550135	0.905292464170342	-0.187275074383338	0.40397387083559	-0.140177623500412	0.533812650857702	0.103234064212472	0.647548021816247	0.402909474545964	0.0629984027505292	-0.0158484059029567	0.944193209657277	-0.26134312693467	0.240070187914364	-0.376948372271544	0.0837567282745275
HPR	blue	-0.06016049465212	0.790279976603515	0.06016049465212	0.790279976603515	-0.0786716883634012	0.727837534411028	-0.371545907015131	0.08865279734512	-0.317435452339871	0.14999841009264	0.652220445933244	0.00100378917707768	0.0931430481386406	0.680136881245425	0.301968616330315	0.171995846140975	0.542289224528945	0.00912528564036686	0.345909994159917	0.114821689646153
PITPNM1	blue	0.42082274846396	0.0511429961072576	-0.42082274846396	0.0511429961072576	-0.0183525282227546	0.935392068607804	0.443354540751289	0.0387658248639685	0.206402133039359	0.35674815657388	-0.0149293527073662	0.947425000618595	0.170618255559344	0.447763019326892	0.54571917100719	0.00861144194816085	0.689462924231162	0.000385817220609063	0.299241253767918	0.176093966679528
KRT80	blue	-0.149753195605361	0.505941314413877	0.149753195605361	0.505941314413877	0.30839207806829	0.16260529930535	-0.0165851016050805	0.94160327653708	0.325954842130812	0.138766194523286	-0.290415573869471	0.189813981256648	0.160667514564971	0.47506054484226	-0.469626608203359	0.0274400860762763	-0.528838031968482	0.0113898500089136	-0.336286717523338	0.125962592001613
TRAF2	blue	0.0126560522808057	0.955422240836572	-0.0126560522808057	0.955422240836572	0.201260357833211	0.369115477639633	0.233143642842368	0.296399356576541	0.00821554034076252	0.971054781445936	0.142418527447267	0.527226609696322	0.0930266404511418	0.680516191935896	0.0986471018798167	0.66228873520306	0.34279520944005	0.118346312139811	0.118134440866627	0.600560063893774
DNAH7	blue	0.0825255082449497	0.715030701626061	-0.0825255082449497	0.715030701626061	0.0985130396322191	0.66272141335981	-0.0209631026252076	0.926224550185654	0.193591578047725	0.388010694710868	0.267653435284837	0.228493096265019	-0.0626964730606439	0.781642334969631	0.248016783134151	0.265752154870122	0.653529735987087	0.000972700129262504	0.350193477099099	0.110099851328549
PDZD7	blue	0.0926840274400453	0.68163301789578	-0.0926840274400453	0.68163301789578	-0.1295155470065	0.565663163232063	0.0853406038553588	0.705722055194504	-0.158700320624419	0.480554888853345	0.0403154935823459	0.858620615628295	-0.167670770770325	0.455761764448121	0.0324546925946886	0.885992060047894	0.0481007932418983	0.831665672363425	0.133977104455002	0.552233290503582
AIRE	blue	-0.241286702593978	0.279360488082648	0.241286702593978	0.279360488082648	-0.0953354412661694	0.673007073994995	-0.0350017439639679	0.877107922428642	0.238757527562554	0.284585423639532	-0.0611782367659519	0.786810590235046	0.401667195238054	0.0638921415566456	0.172557656235818	0.442540413465179	0.382921672195339	0.0785815109908765	0.429407083000639	0.0461116093859637
ABCC9	blue	-0.394300709464201	0.069391645423445	0.394300709464201	0.069391645423445	0.290068238071587	0.190368366516143	-0.349756786218619	0.110574644545481	0.109436686206866	0.627817167547929	0.282487919283224	0.202742077649575	-0.0283827434957515	0.900222138886867	-0.0671099647793258	0.766669455604694	0.356511560222095	0.103395762520737	0.492483062432377	0.0198871623426834
CHIA	blue	-0.450571129418616	0.0353434364212893	0.450571129418616	0.0353434364212893	-0.0708452416842656	0.754059724333213	-0.238580444602922	0.284953522501936	-0.0527288938867549	0.815726064747011	0.0378940770123632	0.867036788675343	-0.190119842910743	0.396740145995792	0.00375342168503232	0.986773722290586	0.253368619481262	0.255236716322865	0.448973664767921	0.036079716210041
LRRC45	blue	0.156612290348846	0.486421472945282	-0.156612290348846	0.486421472945282	0.0135398347513305	0.952312650682056	0.47777107276106	0.0245241374808691	0.405006590629799	0.0615113258640885	-0.0941938747884482	0.676716185627223	0.258262619085504	0.245857826229046	0.410329245036629	0.0578573107079157	0.554352870163644	0.00742264373719024	0.386366303863174	0.0757083455076933
PRND	blue	-0.497335789848527	0.018522848168758	0.497335789848527	0.018522848168758	-0.17869820488025	0.42621861275241	-0.135822081261171	0.546722240398073	0.0413350961398911	0.85508113761663	-0.262265768303451	0.238354126158416	-0.219187433273487	0.327058602912483	-0.400794024223405	0.0645260863151397	-0.433243103823964	0.04399155800513	-0.17537212289973	0.43501888762512
ZNF530	blue	0.0319734754144077	0.887672068188662	-0.0319734754144077	0.887672068188662	0.414163372219019	0.0553299885833607	-0.0425913352500788	0.850723896543291	0.352545362968538	0.107568275063249	0.22498447936168	0.314100729949982	0.323964585007601	0.14133499512642	0.0759549366055291	0.736908278930068	0.535229857317598	0.0102624010941877	0.415444481932434	0.0545047198418193
LCN6	blue	0.274176707371492	0.216917323809537	-0.274176707371492	0.216917323809537	0.441225544972418	0.0398235133395177	0.0971927095345998	0.666988233036223	0.29857025360977	0.177112412053564	0.169213877511841	0.451564937259596	0.112739018877788	0.617410498517387	0.15826433267796	0.481776905060524	0.443957875918367	0.0384701251088448	0.198539096576685	0.37575906102788
H2BFXP	blue	0.341798942678584	0.119490007704584	-0.341798942678584	0.119490007704584	0.194431713010966	0.385914587133703	0.28591673849864	0.197079834436052	0.283967795594166	0.200285002537584	0.118670780211903	0.598895561491916	0.146884566923577	0.514216103658963	0.369526674048069	0.0905363101216704	0.745977122169261	6.72630525680259e-05	0.446855906181333	0.03707432586337
KDM5D	blue	0.123699734083536	0.583383399529601	-0.123699734083536	0.583383399529601	-0.0805089647965432	0.721722997450652	0.288114370452832	0.193507443305624	0.210461568937919	0.347156644953995	-0.0983711134934847	0.663179584965328	-0.138949810458995	0.537437387778363	0.358571986706755	0.101275592147205	0.49744038385557	0.0184942959526993	0.383671436343951	0.0779492757332646
RGMA	blue	0.307806907986498	0.163445669549027	-0.307806907986498	0.163445669549027	0.245930499535078	0.26992477743896	0.329170670054654	0.134685949025312	0.401712796237601	0.0638591648604999	-0.187159481272153	0.404269333511326	0.234861831498865	0.292751905515613	0.131842432535756	0.558640888104217	0.405988547504903	0.0608242962483183	0.240007557467625	0.281995458052834
C9orf47	blue	0.280454663840794	0.206150851444444	-0.280454663840794	0.206150851444444	0.339512061021333	0.122145473293777	0.170348649971879	0.448491588009138	0.324386494958359	0.140787646962014	-0.00707520082463152	0.975071153259526	0.152107586141789	0.499198562705817	0.099791694989662	0.658598873582408	0.491841783444765	0.0200733473724914	0.376160544753494	0.0844578403621221
HTRA4	blue	0.375916658758981	0.0846757671362912	-0.375916658758981	0.0846757671362912	0.443851127707422	0.0385223142199528	0.158477862078455	0.48117821576544	0.44747531475737	0.0367812190749802	0.192732400424536	0.390160916862108	0.287680036118998	0.194209978116582	0.199860964415665	0.372523440527612	0.584374675269136	0.004290345473586	0.146049873243088	0.516635974735184
PROP1	blue	-0.11608326205238	0.606943506785844	0.11608326205238	0.606943506785844	0.0937133719294787	0.678279580183822	-0.394795163925972	0.0690116538056557	-0.141431363835401	0.53012317341122	0.3547739216272	0.10520892772217	-0.403655181826067	0.0624665112208312	-0.111503154252221	0.621296934236181	0.393279901635713	0.0701811529129926	0.566969741214543	0.00593179985598199
CCL24	blue	0.122280095338125	0.58774484017989	-0.122280095338125	0.58774484017989	0.01130847293273	0.960164891831778	0.251343442099976	0.259183975482707	0.0272579195153473	0.904158423024351	0.0886835675066833	0.694720560855628	0.0902768996200777	0.689497647526842	0.385007233380132	0.0768323455798327	0.417900806779903	0.0529489092881573	0.44290415451888	0.0389877212778219
NPPA	blue	-0.0729702335124676	0.746912760855882	0.0729702335124676	0.746912760855882	-0.13109020942496	0.560906731167049	-0.423202188338845	0.0497078180949326	-0.234453247957247	0.29361673480039	0.609128728496489	0.00262159643022728	0.213398335494374	0.340313142994249	0.338756832667032	0.123031695891503	0.615371183550841	0.00230066180335545	0.602522208642107	0.00300149649281311
ART4	blue	0.352812680382816	0.107283248164215	-0.352812680382816	0.107283248164215	-0.0989922956495714	0.661175121189081	-0.106262562317035	0.637884622833916	-0.0631608214590384	0.780063402780913	0.357909933076635	0.101953329451168	0.355846072061415	0.104087448788437	0.347733195211522	0.112794279285309	0.400582418774027	0.0646804354235115	0.263403441840415	0.236249140698301
LOC100506655	blue	0.249209396911466	0.263385406652263	-0.249209396911466	0.263385406652263	0.0338307488259003	0.881190654047963	0.00979644611727435	0.965487838486174	0.213576560400312	0.339900413464282	0.243312434815331	0.27521929493474	0.206238177686828	0.357138750649622	0.535286256948429	0.010252876550171	0.778770945910686	1.959582050193e-05	0.454571764737577	0.0335513349373208
OR2L1P	blue	0.122670485470968	0.586544089831326	-0.122670485470968	0.586544089831326	-0.0455664770894903	0.840421653032539	0.066280306853218	0.769478134472775	0.0531033900223421	0.81443925039499	0.201479613863823	0.368583146557188	-0.0307536943776736	0.891932594989749	0.306360910344349	0.165535224290997	0.593494775769769	0.00359453538705613	0.51690988971367	0.0137644760788742
KIF5A	blue	0.204949425865902	0.360217614142865	-0.204949425865902	0.360217614142865	0.180572507984533	0.421302064037478	0.107501767944517	0.633946738420008	0.229590283680489	0.304031143359366	0.0295922787994471	0.895991938047859	0.100937396760301	0.654913103697635	0.228879223024705	0.305572658712639	0.58989569243442	0.00385687826879201	0.479403728460692	0.0239705526632629
ABCB9	blue	-0.0361479341575746	0.873114593337187	0.0361479341575746	0.873114593337187	0.304897525327983	0.167668708454476	-0.00389826517965416	0.986263369599105	0.0328982886978856	0.884443811826202	0.346162794795178	0.114539006274928	-0.101468241622513	0.653207974389041	-0.0509434033918088	0.821867481289853	0.562819160823627	0.00639195901193979	0.335331878232601	0.127108882109561
CHIT1	blue	0.168628598933532	0.453154355171218	-0.168628598933532	0.453154355171218	-0.251180039233426	0.259504153878256	-0.00936079040611697	0.967021796062067	-0.0516051551180453	0.819590109148627	0.341467541515153	0.119872214189146	0.209343739085888	0.349782577199933	0.615018862708926	0.0023178471529094	0.743858977501375	7.23815127677973e-05	0.594085873588312	0.00355291344008178
GRIK3	blue	0.328245055266645	0.135851493366388	-0.328245055266645	0.135851493366388	0.13125823228268	0.560400257614254	0.190892950543602	0.394786819213012	0.220296090075286	0.324556057384242	-0.00133392575374062	0.995299349384475	0.0911709705224593	0.686572850106047	0.0390548396334025	0.863000507430335	0.262925347581731	0.237132254129034	0.254595921868145	0.25286345713007
SIX6	blue	-0.21439591151518	0.338006789005658	0.21439591151518	0.338006789005658	0.0370369578995585	0.870019280685668	-0.504327359235789	0.0166909240834333	-0.223725084685926	0.31688893053508	0.673848689638383	0.000585418795471253	0.0702071289853225	0.756209712075946	0.208166668351307	0.352560205190302	0.686562539619545	0.000417671453119093	0.586141707932136	0.00414739520845702
SLC34A2	blue	-0.0984953149282976	0.662778626594911	0.0984953149282976	0.662778626594911	0.112233526857437	0.618998937473239	0.323497581117471	0.141942600969672	0.408399902878781	0.0591620589174279	-0.176217138662571	0.432773995199236	0.15517287050046	0.490486397110255	0.241585790259964	0.278746619068523	0.401290720213527	0.0641648879167198	0.334256134390388	0.128409265905058
IGFL2	blue	-0.0542621115562301	0.810460681020043	0.0542621115562301	0.810460681020043	-0.0024491865071792	0.991369366466143	0.211508814349513	0.344707057863973	0.337954520107768	0.123978233126258	-0.164228373528851	0.465196639210511	-0.191146348383716	0.394147756276949	0.200103576414284	0.37193131897011	0.409839422917606	0.0581864520163154	0.372836197072393	0.0874645804244143
LOC285593	blue	0.0793851242112966	0.72546126636147	-0.0793851242112966	0.72546126636147	-0.105107946409352	0.641562210163458	-0.116726766356405	0.6049378566716	0.0484558975024865	0.830440312738431	0.178254831227283	0.427386139175951	0.277729269192411	0.210779920746677	0.25591719796275	0.25032438547891	0.447037681157675	0.0369881197516339	0.492103651113046	0.0199971496671043
POM121L12	blue	0.130177062725171	0.563662809771668	-0.130177062725171	0.563662809771668	-0.0798917648931037	0.723775257280141	-0.175470666948406	0.434756773807486	-0.0157739807505798	0.944454890002194	0.440508489824543	0.0401847841646913	0.260190480324928	0.242225305281977	0.425051321273983	0.0486141637016424	0.562358005557356	0.00644486310897143	0.270193872779126	0.223937746390483
EFNA2	blue	-0.260775501252421	0.241129921092159	0.260775501252421	0.241129921092159	0.11666971974121	0.605115546618621	-0.392348941039176	0.0709070798294415	0.00526289375928781	0.981455413664566	0.402956371396237	0.0629648512001729	0.12842335567803	0.568972700420742	0.0940836743266679	0.677074627518327	0.556847500695002	0.00710561430652655	0.71101894669716	0.000207825449283905
C11orf53	blue	0.304803108482743	0.167807010734909	-0.304803108482743	0.167807010734909	0.0771265281446604	0.732992318007001	-0.145721745226717	0.5175887433251	-0.198958684026471	0.374730280200413	0.350065899727418	0.110238406248593	-0.363892642025908	0.0959485601090424	0.0620849261511289	0.78372305570454	0.318891809661237	0.148034405122091	0.209199759369459	0.350121648012788
VIT	blue	0.504629045968355	0.0166153064656448	-0.504629045968355	0.0166153064656448	0.337174482014905	0.124903505652476	0.188181309272768	0.40166161809042	0.198089960687519	0.376862072199591	0.145848744196754	0.517219883398275	-0.0209152392136466	0.926392553621734	0.169717937693713	0.450198416443612	0.407624119459143	0.0596929958499313	-0.0133259946807295	0.953064987567372
CA14	blue	-0.163785261571958	0.466418344357805	0.163785261571958	0.466418344357805	-0.177040810647972	0.430591773416162	-0.0717155972049159	0.751130079209352	-0.108343424324848	0.631277601247648	0.22089921064875	0.323199491418583	-0.165276808197934	0.462312546583607	0.146104768064951	0.516476661369467	0.381699174731335	0.0796206180425903	0.329013903230169	0.13488284829533
ERVW-1	blue	0.234053193583907	0.294465041084091	-0.234053193583907	0.294465041084091	0.201969508723555	0.367395326014445	-0.365697505662278	0.094189395236469	-0.0596091436661256	0.792161087210054	0.478477102628048	0.0242835041337813	0.240467916485452	0.28104535824911	0.130929702937588	0.561390738872783	0.476825657243686	0.0248493381601032	0.422577934490705	0.0500812912069544
RFPL2	blue	-0.00328286871728961	0.988431738221851	0.00328286871728961	0.988431738221851	-0.159839342505716	0.477369731148184	-0.490848071993476	0.0203646228968234	-0.234262043303072	0.294021991072625	0.619640361933088	0.00210081625728281	0.196984014013661	0.379585954353212	0.307067472523833	0.164511895007274	0.528529168606098	0.0114467964614942	0.390167647549467	0.0726301922351904
OR2H2	blue	-0.213063121887931	0.341090225947378	0.213063121887931	0.341090225947378	0.105967372120536	0.638824060459716	-0.1097917214361	0.626695014417304	0.226095764180345	0.311652838978446	0.104747119491636	0.642713157549245	0.339346018020197	0.122339920591331	0.0663073918222649	0.769386398200023	0.300205192293691	0.174637959247334	0.340954484853309	0.120465665431556
KNDC1	blue	0.292942238763066	0.185814164716918	-0.292942238763066	0.185814164716918	0.26774260709078	0.22833217613408	0.0312227689525625	0.890293835228302	0.148985257851206	0.50815013491991	0.310313201716505	0.159867499226223	-0.0742665280949339	0.742562746946244	0.132379664313823	0.55702515748459	0.498092417018784	0.0183171024747306	0.0441981676788127	0.845156770314615
ZNF259P1	blue	-0.0180036417588485	0.936617872272439	0.0180036417588485	0.936617872272439	-0.0154158671345323	0.945714101614205	0.136884404479503	0.543560468269241	-0.150258364052288	0.504490844391819	-0.300448326857162	0.174272023171664	-0.523237673487704	0.0124591448485184	-0.381337303398113	0.0799301707291354	-0.557143868534052	0.00706870649832984	-0.237330299632753	0.287560621612871
GUCA2A	blue	-0.100392001058219	0.656666703026687	0.100392001058219	0.656666703026687	-0.207320798992647	0.35456419791547	0.13981304202838	0.534887773803181	0.0116233544626367	0.959056580189985	-0.27246071699942	0.219923910076015	-0.190221090791109	0.39648402829579	0.0077977476929481	0.972526208688615	-0.352635463309056	0.107472143954945	-0.0414194110974483	0.854788563696266
TROAP	blue	0.178545982415419	0.426619263292255	-0.178545982415419	0.426619263292255	0.491019497410616	0.0203141338020365	0.320843972225691	0.145430294485307	0.496313298930192	0.0188038460930045	-0.0174437992596686	0.938585153181578	0.378390009472502	0.0824850356332025	0.101181767893607	0.654127951095832	0.599183081831213	0.00321045918819051	0.364339150444031	0.0955111170432047
DKFZP434A062	blue	-0.168511326793474	0.45347317648286	0.168511326793474	0.45347317648286	0.121772411184634	0.589307927042831	-0.16121102173264	0.47354816830082	0.191248388026649	0.393890578113176	0.319832192534238	0.146775899745405	0.22522521516747	0.313569460134012	0.200078176645981	0.371993284682574	0.453740926412507	0.0339174860578849	0.238641899551325	0.284825743665691
NTS	blue	-0.404117992935128	0.0621381280808707	0.404117992935128	0.0621381280808707	-0.15608039966427	0.487921572494323	-0.0669516090219002	0.767205327340308	0.0636508851219389	0.778397938074549	-0.456261167823823	0.0328164289886425	-0.0770218342433937	0.733341990695261	-0.504465176724495	0.0166563457274156	-0.759738967156892	4.10344052661545e-05	-0.385543636725677	0.0763872322302603
PCDH12	blue	-0.113731450464976	0.614296722968454	0.113731450464976	0.614296722968454	0.0617446433626479	0.784881449464168	0.39799575128596	0.0665899863291873	0.541726969558336	0.0092118746653096	-0.302094997465694	0.171807556720075	0.31069411674937	0.159328499412074	0.216834005896645	0.332409126032967	0.409255795214089	0.0585804976702043	0.552861969415094	0.00761763178433816
CSN2	blue	0.301787110098363	0.172266512977533	-0.301787110098363	0.172266512977533	0.253136757892862	0.255686670466302	0.225284382013306	0.313438970860064	0.396303572704135	0.0678621675683583	-0.0636367851786338	0.778445843170339	0.332883814505416	0.130081965538964	0.178488492756639	0.426770629144206	0.538305142361639	0.00975353630101835	0.492887239555232	0.0197705316828853
CHGA	blue	0.159525685440414	0.478245775866183	-0.159525685440414	0.478245775866183	0.00748624172642199	0.973623360436252	-0.248111179075161	0.265564334972465	-0.176062157001908	0.433185259849061	0.554347627801384	0.00742332206349655	0.258064088509802	0.246233892055806	0.38149294537965	0.0797969208157103	0.627117971989887	0.00178605353879797	0.171161575712217	0.446296665543577
TAS2R10	blue	-0.165227080466539	0.462449132069428	0.165227080466539	0.462449132069428	0.202980974254294	0.364949855291251	0.447878075486279	0.0365916093912109	0.0894895556125	0.692076857904836	-0.553068328369062	0.00759039349060833	-0.446421057484983	0.0372811912099046	-0.566060703852816	0.00603015321640254	-0.675637033657305	0.000558806759032131	-0.697802863943058	0.000305585140672649
NKAIN1	blue	-0.258097829672117	0.24616995176142	0.258097829672117	0.24616995176142	-0.295694417515728	0.18152318837754	0.0747455295142662	0.740957257626849	0.0437597281116361	0.846675117486832	-0.546817777575815	0.00845199038150113	-0.0246877724086317	0.91316058585406	-0.394417986593834	0.0693013741539466	-0.835171459147312	1.32771448991563e-06	-0.472902204491036	0.0262358863753704
CDHR5	blue	-0.0594522182305859	0.792696693282234	0.0594522182305859	0.792696693282234	-0.139786456828759	0.534966210926223	-0.0918001750848061	0.684517107035258	0.156189178732618	0.487614594007691	0.205845696997006	0.35807477397091	0.240341107947577	0.281306868399965	0.428565713974883	0.0465870396515919	0.646379363503094	0.00115301584372114	0.507979261588312	0.0157940611371756
MAMDC4	blue	0.209075424357319	0.350414610477153	-0.209075424357319	0.350414610477153	-0.252733111051955	0.256471206178076	0.554398896175446	0.00741669048052653	0.0547972292148407	0.808624826764881	-0.539153497120577	0.00961686709210392	-0.208623478902864	0.351480707667483	-0.0396931599605355	0.86078229645624	-0.585612189117347	0.0041898084124012	-0.584748018728855	0.00425980460966576
SOX10	blue	0.114334198322093	0.612408710810093	-0.114334198322093	0.612408710810093	0.325985906230141	0.138726365224704	-0.0347968268369625	0.877822161159213	0.244528097656924	0.272752783981336	0.297524469824234	0.178707761778121	0.195297094266463	0.383762177712721	0.0828211706751756	0.714051171326332	0.453404690069334	0.0340665577805805	0.0298126974763666	0.895221341377852
ADAMTS6	blue	0.0369915849990761	0.870177211339283	-0.0369915849990761	0.870177211339283	0.318596031191152	0.148431809796043	-0.0177419504659193	0.937537409079606	0.315907365610332	0.152078778629832	0.174636023722243	0.436979471669	0.123171256460248	0.58500537157397	0.207361574731578	0.354467442060739	0.600683855326254	0.00311507854457473	0.338723232310863	0.123071231538549
PRICKLE2	blue	-0.401265226010856	0.0641833897963218	0.401265226010856	0.0641833897963218	0.0918811422801231	0.68425272643595	0.0386422223071587	0.864434915157786	0.0937983192995876	0.678003096811625	-0.483933146534471	0.0224868989196947	-0.172331458384304	0.4431478792593	-0.706420662013009	0.000238211225690918	-0.866407375769511	1.86131007255658e-07	-0.620371167593374	0.00206812172041958
NPSA	blue	-0.128886046113211	0.567569623150383	0.128886046113211	0.567569623150383	0.0289483215081228	0.898243766964407	0.104327132235415	0.644053808816635	0.20361590265835	0.36341956247142	-0.14329807957647	0.524652096399296	0.0116293488271283	0.959035482087165	-0.0295875866084031	0.896008343210739	-0.0300933691250922	0.894240228896717	0.0334907858440977	0.882376502060013
EYS	blue	0.116335150747992	0.606158103062788	-0.116335150747992	0.606158103062788	0.0732084306950602	0.746112873082432	0.0388760578149886	0.863621967079841	0.300403511090661	0.174339434581578	0.0992682411760583	0.660285403063271	0.292769933031775	0.186085090471655	0.307835262465899	0.163404879839098	0.556043354873027	0.00720656143116781	0.35134546243899	0.108854483236512
TAS2R9	blue	0.199065659727488	0.374468245172926	-0.199065659727488	0.374468245172926	-0.0484671099670481	0.830401628024672	-0.296295238173921	0.180595535229841	-0.114384861336243	0.612250124854187	0.228959263377503	0.305398900030263	-0.00381575268834971	0.986554099823668	0.125168804677535	0.578884811548115	0.249228374593879	0.263347854162608	0.348649899797002	0.111784787695177
GPR115	blue	-0.393758530923787	0.0698101322176252	0.393758530923787	0.0698101322176252	-0.402247563330158	0.0634734107098473	-0.191741793183027	0.392648335129248	-0.0301558209845775	0.894021943174596	-0.269686550452598	0.224842620080623	0.143600644400145	0.523767842744826	-0.213256817468406	0.340641078429207	-0.507182777087985	0.0159862579765484	-0.109133757615416	0.628775256519249
SGOL1	blue	0.220645892146269	0.323768850857146	-0.220645892146269	0.323768850857146	0.24306063433585	0.275731933787976	0.0279898474538417	0.901596812855079	0.208881771588222	0.350871187406363	0.135925621365847	0.546413706793988	0.255223209348827	0.251655954660886	0.0288838554844808	0.898469237589376	0.499377138566553	0.0179719810251418	0.35972148424339	0.100106733805001
DCST1	blue	-0.0264550974050274	0.906969207415841	0.0264550974050274	0.906969207415841	0.108461487884747	0.630903540971539	-0.0835843480702417	0.711524775131617	0.256526917436708	0.249158257807558	0.205643120974718	0.358558452161873	0.297980990492782	0.178010128457373	0.149888992771744	0.50555120654457	0.339583706946066	0.122061640037464	0.169717954582502	0.450198370693901
KAZN	blue	0.000443006020851372	0.998438873821271	-0.000443006020851372	0.998438873821271	-0.231736768022332	0.299406725532906	-0.246225102086207	0.269333065475042	-0.294775607636072	0.182948108476967	-0.00220683825183794	0.992223345736022	-0.222011014371342	0.320707725724542	-0.319454686161765	0.147280202782029	-0.414330297514553	0.0552219174894015	-0.486130054053986	0.0217942790474489
LINC00466	blue	0.0463167575952511	0.837827511440223	-0.0463167575952511	0.837827511440223	0.298095314723725	0.177835716756263	-0.159189023352353	0.479186974909169	0.139749802206977	0.535074365705054	0.338435387763862	0.123410297058832	0.140368486778721	0.533250211625697	0.0283094169837725	0.900478674577234	0.456588097680293	0.0326756903290145	0.310884590885262	0.159059452135976
SAA3P	blue	0.228956235438065	0.305405472248553	-0.228956235438065	0.305405472248553	-0.260447909624681	0.241742901495601	-0.0487171784964297	0.829538952156678	-0.112876976842199	0.616977270920461	-0.0710007390851152	0.753536074029973	-0.0402219155591936	0.858945597554298	-0.0267929881338893	0.905786075190344	-0.360884694049687	0.0989340610616728	-0.283538800952449	0.200995198820368
RND3	blue	0.085409741692417	0.705493942085653	-0.085409741692417	0.705493942085653	-0.0142320925432118	0.949877406064953	0.442137808867207	0.0393675694213065	0.455753201227582	0.0330360501910444	-0.704162029124627	0.000254490934481765	0.185804336633251	0.407742047730088	-0.158294965823067	0.481690993520861	-0.634812884057495	0.00150476919337584	-0.435677457988704	0.042686037710067
RTBDN	blue	-0.13899084517876	0.537316061504939	0.13899084517876	0.537316061504939	-0.0640073600178347	0.777187059588408	-0.174697008742718	0.436816861277825	0.104380463873051	0.64388350828186	0.287734985697875	0.194121002020689	0.272447214752255	0.219947676164144	0.339251156025456	0.122451110329089	0.550332209013581	0.00795815945307237	0.553725558221555	0.00750417818307743
DEFA6	blue	0.0898929759706265	0.690754904906697	-0.0898929759706265	0.690754904906697	0.297509044465533	0.178731366799852	-0.0165168345348499	0.941843253214427	0.350729017614403	0.109519613770526	0.160827705970907	0.474614538222617	0.427126073833269	0.0474093465265069	0.198130713891345	0.37676191244265	0.496085343431038	0.0188669581909717	0.270079223364768	0.224142027751904
HINT3	blue	-9.0132228168574e-06	0.99996823793422	9.0132228168574e-06	0.99996823793422	-0.0706397258881979	0.754751975795272	-0.246172777581032	0.269438099705011	-0.218527803629384	0.328553039076292	0.275326820100853	0.214917554439674	0.0719260968422166	0.7504220257324	0.107485664395606	0.633997850459361	0.246297670371707	0.269187437560524	0.219510213987773	0.326328807642922
ANKRD2	blue	-0.020413302674783	0.928154561988097	0.020413302674783	0.928154561988097	-0.020152364322008	0.929070694307322	0.186997996516792	0.404682297554803	0.180171360612873	0.422351736543551	-0.39185083393636	0.0712978083828372	0.120174452926424	0.594239316592527	-0.184749655913155	0.410456098638673	-0.490960482232544	0.0203315038820932	-0.290396582807513	0.189844264644956
OR51I1	blue	0.263599716219267	0.23588721390964	-0.263599716219267	0.23588721390964	-0.0748694567130519	0.740542054713218	0.00236100378988224	0.991680100983422	0.0057225811872315	0.979835942332057	0.177984253699549	0.428099488859436	0.160980171036602	0.474190240520978	0.29972232801901	0.175366274953842	0.414079366878959	0.0553844369203756	0.259359114993075	0.243787487287676
IGFALS	blue	0.193825357422071	0.387426781663597	-0.193825357422071	0.387426781663597	0.405373949157826	0.061253612075318	0.288059844804731	0.19359554378914	0.154959368279975	0.491090759114651	0.127753374730676	0.571007076843503	0.0261547360139607	0.908021089819232	0.13973950988857	0.535104736512649	0.425824402110588	0.0481624931336014	-0.0839080706226639	0.710454015618886
GBP4	blue	0.443228922482411	0.0388276147812036	-0.443228922482411	0.0388276147812036	0.226220373744095	0.311379079932417	0.25122694321167	0.259412222422191	0.23640196833784	0.289506171801668	0.161851209870225	0.471769903763106	0.312059658376209	0.157406664224203	0.510509082615303	0.0151959854572945	0.756484103147058	4.6254555914624e-05	0.468595584759225	0.0278280785645019
ZEB1-AS1	blue	0.310946115843282	0.158972615103804	-0.310946115843282	0.158972615103804	0.10575823281083	0.639489966579509	-0.311791473814107	0.157782816747166	-0.187095997066733	0.404431653547617	0.59040996911991	0.00381843912316336	0.0141468017375241	0.950177421638796	0.261311306546136	0.240129514983283	0.632709025441879	0.00157765568655961	0.280988294175173	0.205252522810342
FLJ33544	blue	0.0613788040556166	0.786127333540169	-0.0613788040556166	0.786127333540169	0.142509868922853	0.526958970082081	0.141603440148419	0.529617725957366	0.313659803386775	0.15517534242222	-0.113497503830212	0.615030160488583	0.124468021333494	0.5810288747539	-0.0635527832774649	0.778731258932476	0.216164825077028	0.33393997783565	0.370672188659731	0.0894641817039717
CTNND2	blue	0.17922284064003	0.424839320803014	-0.17922284064003	0.424839320803014	-0.0406752549377781	0.857371426653316	-0.0592344106297695	0.793440247325429	0.210881044259252	0.346174236042255	0.111704721244694	0.620662395189487	0.363561446161491	0.0962739858148523	0.340961833728856	0.120457150062812	0.518511501817729	0.0134240199550607	0.281324961522803	0.204687119755621
THEG	blue	0.351974062748406	0.108179276666157	-0.351974062748406	0.108179276666157	0.243051673817588	0.275750187511015	0.116617708705273	0.605277570450984	0.0716883499917727	0.751221744272276	0.29754796129708	0.178671817503263	0.0506883083965766	0.822745743871992	0.422839778840872	0.0499243741057225	0.684656092770435	0.000439818821308776	0.5099749121095	0.015320712859828
CLDN9	blue	0.137400097062434	0.542028656306187	-0.137400097062434	0.542028656306187	-0.0668888462507183	0.76741774335499	-0.0593564616036791	0.793023566948875	-0.405299553797282	0.0613057361089227	0.284767369511649	0.198965830573972	-0.514517752472037	0.0142860315160508	0.143903189280243	0.522884353136054	0.28533386253145	0.198034759107176	0.266273940202161	0.23099203639366
FAM83A	blue	0.0288697617521104	0.898518531581065	-0.0288697617521104	0.898518531581065	0.0922451326013518	0.683064637361909	0.0114414639708008	0.959696784728809	0.288475139499433	0.192925210638082	0.109921274252775	0.626285737564284	0.470760177009564	0.0270184818514851	0.215642504558063	0.33513777429059	0.323291555547625	0.142211242541856	0.290317296586042	0.189970730927682
VN1R3	blue	0.0505114840438052	0.823354650016588	-0.0505114840438052	0.823354650016588	-0.0194908481079297	0.931393607551307	-0.140927832506444	0.531603516015324	0.154251363668763	0.493097550111331	0.291981466187021	0.187328275801597	0.371983247216172	0.0882487184338063	0.319531401188143	0.147177621968237	0.574093084663553	0.00520622960729265	0.408898194384046	0.0588229452555681
LRRC4B	blue	-0.0377003749082401	0.867710656857783	0.0377003749082401	0.867710656857783	0.281577276651	0.204264064406396	0.232345140425387	0.298103957869587	0.359570490782214	0.100259701812784	-0.187218434710363	0.404118630211221	0.144988415449792	0.519721103649255	0.0483682259773661	0.830742805946949	0.250385235470545	0.26106512784468	0.337862156503173	0.124087535556996
SOX5	blue	0.375527918499837	0.0850239967286629	-0.375527918499837	0.0850239967286629	0.385374711136804	0.0765271988092427	-0.096905980137518	0.6679161571286	0.0216104534269483	0.923952611157473	0.443583505014713	0.0386533986211832	-0.227922589868907	0.3076540827134	0.0962630436066306	0.669998553391313	0.600016258808392	0.00315720910347372	0.272604610133737	0.219670741010048
VWF	blue	-0.0973844334137654	0.666368031266577	0.0973844334137654	0.666368031266577	-0.385131890408611	0.0767287303494396	0.133993083554921	0.552185452244784	-0.268620582715042	0.226751750299723	-0.355443291637036	0.104507728761855	-0.277932680670417	0.210432052724281	-0.141877823480428	0.528812235449011	-0.636085786115746	0.00146207318915144	-0.326423981027137	0.138165545693959
OPALIN	blue	-0.0103351403838446	0.963591242412517	0.0103351403838446	0.963591242412517	0.0156632199068081	0.944844337608018	0.150607757422708	0.503488830172214	0.430277721561775	0.0456236146704894	-0.0603651675415117	0.789581955722041	0.377915089344969	0.0829023657351413	0.351336408239717	0.108864231146285	0.625009947997465	0.00187045323683258	0.552181428737318	0.00770803231208019
LOC286367	blue	-0.0842960957196156	0.709171260792187	0.0842960957196156	0.709171260792187	0.0933608317082781	0.679427441104135	0.327619819765026	0.136642850684851	0.238676293472931	0.284754246476851	-0.579120265425952	0.00473995111983168	-0.18655046959438	0.405827971204744	-0.341691775261081	0.11961350791213	-0.502038534385395	0.0172737331714708	-0.408359050518732	0.0591899273188212
IL31RA	blue	0.0195366330806988	0.931232816101918	-0.0195366330806988	0.931232816101918	-0.158018695495454	0.48246607962209	0.237669830390275	0.28685108775054	0.171957837409025	0.444152219553217	-0.139591897983374	0.535540401289846	0.0108906829672275	0.961635527191176	0.265638522366702	0.232149091088985	0.439774846703865	0.0405570595816362	0.423619966472698	0.0494590788944075
POPDC3	blue	-0.518079498854885	0.0135151683104359	0.518079498854885	0.0135151683104359	0.132913169482322	0.555422716704404	-0.0475842029417996	0.833448946104142	0.088717128738558	0.69461040879601	-0.449025913334776	0.0360554454260144	-0.161208866550291	0.473554160535722	-0.747123294898054	6.46269984068376e-05	-0.859926513994072	2.90626427973957e-07	-0.545425341140364	0.00865450573005528
ANKRD33B	blue	0.231612967650677	0.299672259848331	-0.231612967650677	0.299672259848331	-0.0697715410115852	0.757678336875172	-0.329132104504502	0.134734368373569	-0.301124948569653	0.173256437098048	0.606169836416769	0.00278640790319652	-0.126149404309917	0.575890415458296	0.284234178376066	0.199844860058966	0.548993039081291	0.00814344675066326	0.355743199276969	0.104194673124801
SHD	blue	0.204899301926449	0.360337671260475	-0.204899301926449	0.360337671260475	-0.226590003893847	0.310567887739897	-0.295333387796236	0.182082175954466	0.0270415144237422	0.904915977619231	0.264115341155621	0.234938134577215	0.111468219807494	0.621406935380297	0.263165716722885	0.236687986861454	0.424360796266822	0.0490203676731256	0.458468199765756	0.0318755572893535
ARHGEF16	blue	0.253097531679973	0.255762843714323	-0.253097531679973	0.255762843714323	0.170477288925857	0.448143883081477	0.221399489854512	0.322076832596756	0.139002948621728	0.537280277999768	0.13619788436518	0.5456027849489	0.491356593720038	0.0202151440333974	0.275558181516503	0.21451675857125	0.420153724068718	0.0515522285906798	0.0607026505008028	0.788431336931569
MYOD1	blue	-0.44959081485003	0.0357938529310754	0.44959081485003	0.0357938529310754	0.167878539037547	0.455195515130519	-0.226997701183831	0.309674647139714	0.0246860005315753	0.913166795679538	0.227918086503259	0.307663901472161	-0.0124711465443804	0.956072912661131	-0.0597524569399703	0.791672020199188	0.418371900156178	0.0526544747373929	0.57040313184246	0.00557225515806737
ESX1	blue	0.181189225598924	0.419691072217182	-0.181189225598924	0.419691072217182	0.0900284198662142	0.69031126873617	0.112889690738562	0.616937351824873	-0.0116688436405929	0.958896474580214	0.301996852088195	0.171953766638604	-0.157495186490417	0.483936516010768	0.151089860735696	0.502107815279972	0.448432124425193	0.0363320324316339	0.0730765014887875	0.746555872205563
KRTAP4-2	blue	-0.247841538931229	0.266101062477991	0.247841538931229	0.266101062477991	0.252128079137766	0.257650042787131	-0.130536507437697	0.562577207788852	0.104140181985177	0.644650921315081	0.0883922409002105	0.695676980043413	-0.107606427920219	0.63361459099325	-0.0918831892929759	0.684246042827519	0.336815644329749	0.125330818374074	0.487101647130233	0.0214934736840575
ANKUB1	blue	0.183544774250672	0.413568748700749	-0.183544774250672	0.413568748700749	-0.142840343821749	0.525991180613483	-0.328435938117473	0.135610545684989	-0.361355651687075	0.0984621595076689	0.54824029624048	0.00824914842113867	-0.177199091934328	0.43017310183626	0.319100133984964	0.14775495327973	0.4203234871691	0.0514481485584703	0.292511984732606	0.186491179924601
MAGEA6	blue	0.121217757885415	0.591017644275725	-0.121217757885415	0.591017644275725	0.13285616755452	0.555593829015579	-0.0244186209816283	0.914103925787621	0.315576177167892	0.152532323291324	0.163842786680611	0.466259648982144	0.417599886273271	0.0531376482276975	0.223369848495723	0.317678094836701	0.512147959778977	0.0148184450872165	0.504707392501094	0.0165957143695969
TFPI2	blue	-0.430169699672331	0.0456839421986405	0.430169699672331	0.0456839421986405	-0.0172906909457009	0.939123234966137	-0.104990374509828	0.641937147917304	0.0322576684149332	0.8866798470307	-0.429962044847895	0.0458000862731896	-0.153623640447807	0.494880172450781	-0.662901798485556	0.000773188588051661	-0.861236112985562	2.66079906551737e-07	-0.508085704577615	0.0157685182583301
PPP1R3A	blue	0.139958684204211	0.534458165301104	-0.139958684204211	0.534458165301104	0.403151106411721	0.0628256770460822	0.272098722180751	0.220561666357701	0.590524641133113	0.00380991193108448	-0.0721066777151953	0.749814763945109	0.335498997877556	0.126907715489713	0.224399636400459	0.315393669117626	0.606776682933777	0.00275191427989617	0.327667640954436	0.136582208047728
SH3BP5	blue	-0.203930560737628	0.362662554222587	0.203930560737628	0.362662554222587	-0.461112827005356	0.0307763558343003	-0.161157634192922	0.473696617498944	-0.322257979639676	0.143564382259107	-0.260559538095565	0.2415339118692	-0.193788301372908	0.387519303940553	-0.287716460181636	0.194150996037958	-0.787304375266113	1.37405398162217e-05	-0.565965207180092	0.0060405635810768
LYSMD4	blue	-0.469178550135777	0.0276081663017531	0.469178550135777	0.0276081663017531	-0.0393352605243145	0.862025900075464	-0.223284346226635	0.317868217116995	-0.171904996778741	0.444294358523385	-0.172617651837432	0.442379366007993	-0.17815032151002	0.427661592486151	-0.64632360767631	0.00115452650985563	-0.800186792142313	7.79316258487292e-06	-0.500863024363403	0.017579387022831
ISLR2	blue	-0.0837848365506538	0.710861568230167	0.0837848365506538	0.710861568230167	-0.29986670045995	0.17514829587412	-0.416237668176703	0.0539985292099397	-0.118310330856352	0.600013985477902	0.39682456648161	0.0674685362447906	0.231630023975655	0.299635667835664	0.393770781649747	0.0698006553076568	0.520564441858478	0.0129976861328762	0.531335168059265	0.0109379001506479
LOC100505534	blue	0.137906375743201	0.54052674317494	-0.137906375743201	0.54052674317494	0.250481085749443	0.26087656347097	0.122386299955759	0.587418075312462	0.0310985185201008	0.890727874923811	0.277816544726051	0.210630617857628	0.0506314135493723	0.822941654244022	0.0999868464957395	0.657970519173034	0.399028340244007	0.0658226332219497	0.0323397321289189	0.886393363181339
OR5H1	blue	0.288806688614581	0.192391183023444	-0.288806688614581	0.192391183023444	0.0504467440832496	0.823577610839991	0.250552182092191	0.260736753180336	0.359861951186435	0.0999645841226228	0.012466878485687	0.956087932015595	0.302672669365489	0.170948721697622	0.475603397421237	0.0252748589741681	0.660811575842491	0.000814350883314717	0.358603821177834	0.101243087139226
LOC100132354	blue	-0.116772477742223	0.604795489506957	0.116772477742223	0.604795489506957	0.057806646157356	0.79831862965033	0.14432659850293	0.521649103082931	0.398023583801853	0.0665692143287328	-0.201484353683762	0.368571643631449	-0.0484138305377395	0.830585453565804	0.0110259921638144	0.961159220652118	0.38912026500916	0.0734687169722761	0.47632820394093	0.0250218273121529
PLEKHG1	blue	-0.473602839466473	0.0259838645714967	0.473602839466473	0.0259838645714967	0.01602171594349	0.943583869622577	-0.137591348070516	0.541461070369768	-0.0668716995642833	0.767475777867669	-0.276052202595843	0.213662612613745	-0.155573446971252	0.489353479283355	-0.710697509024738	0.000209834774354096	-0.781187692294493	1.77496078406907e-05	-0.49486393653421	0.0192080334311421
POM121L10P	blue	-0.0719807308166933	0.750238286189732	0.0719807308166933	0.750238286189732	-0.186432375126424	0.406130592049842	-0.154452242616731	0.4925277608419	0.0909976908882112	0.687139367608324	0.138199942582174	0.539656735890722	0.233203933464571	0.296270896105394	0.279822460093141	0.207218525670369	0.41682130941921	0.0536283809545057	0.520166622694753	0.0130794271967402
TMEM179	blue	0.239497638898027	0.28305018296674	-0.239497638898027	0.28305018296674	-0.0505467441988262	0.823233221537182	0.286133165121179	0.19672605613882	0.128274496719752	0.569424429874694	0.0135373212077787	0.952321493660244	-0.0781889100636673	0.729446914873676	0.25390234361609	0.254202894176424	0.36038576212608	0.0994358069100606	0.374426017208205	0.0860168728669747
LOC100130078	blue	-0.311834804364778	0.157721999323232	0.311834804364778	0.157721999323232	-0.0182928301779685	0.935601806213141	-0.524100574562646	0.0122892477606919	-0.156105390950285	0.487851037665468	0.55490421328709	0.00735158906575643	0.0747319003642839	0.741002924677392	0.1569283797643	0.48553109223625	0.656971041116404	0.000894872503807552	0.628154686630006	0.00174574329788506
DAB1	blue	0.0762026531772581	0.736079774663371	-0.0762026531772581	0.736079774663371	0.0369847637346883	0.870200954707765	-0.147125062210711	0.513519891541405	0.134930055827596	0.549383630740605	0.401063435637519	0.0643299782335932	0.579693902041198	0.00468903316396988	0.402744791630329	0.0631163302856345	0.541314551497768	0.00927581696157501	0.405344196613704	0.0612744537028608
PARD6A	blue	0.0502841798082827	0.824137531052824	-0.0502841798082827	0.824137531052824	0.230755584690953	0.301515200341742	0.289417576725121	0.191409849692725	0.276113805549095	0.213556262136428	-0.057972074793816	0.797753017493982	0.0518209228148493	0.818847862269094	0.133654001488363	0.553200999275498	0.547487542929381	0.00835598016878352	0.237612567587306	0.286970676086267
ABCC11	blue	-0.00163856642173863	0.994225835048845	0.00163856642173863	0.994225835048845	0.482399882585773	0.0229806572389845	0.0158718438994875	0.944110802335579	0.297458588819141	0.178808592695562	0.28084764740268	0.205489036450647	0.146188884330638	0.516232588394522	0.0753258453595765	0.739013582450076	0.62871527609027	0.0017242688330798	0.223503191577384	0.317381731314678
LOC284950	blue	0.148440061138035	0.50972111269187	-0.148440061138035	0.50972111269187	0.206539164318377	0.356421894834886	0.262460566679784	0.237992835987038	0.163131986734414	0.468222482587256	-0.06088832046348	0.78779849276489	-0.108550001842641	0.630623159787219	0.0144980120106379	0.948942060500365	0.293814100280993	0.184447413492699	-0.0652976749073128	0.772808294591534
ETV4	blue	-0.181480688335731	0.418930876575479	0.181480688335731	0.418930876575479	0.0959412047989848	0.671041832429975	-0.0456916301746765	0.839988816554992	0.249496413544449	0.262817830482574	0.145429511996051	0.518437991757392	0.331070513482325	0.132316013610618	0.188972388383352	0.399649189788819	0.390384848677158	0.0724572111200866	0.296360457126901	0.18049503445947
RDH8	blue	0.333591558785324	0.129217370339966	-0.333591558785324	0.129217370339966	-0.0263463953016941	0.907349870971959	0.118168579435201	0.600454059073926	0.107859467508603	0.632811829637548	0.0503072510932827	0.82405806157896	0.154583352355077	0.492156046343181	0.259133631831664	0.244212305579086	0.401350449660773	0.0641215564311797	0.195769123718225	0.382590992049747
ATP2B2	blue	-0.216816084878068	0.332450068470875	0.216816084878068	0.332450068470875	0.16356962158588	0.467013479725708	0.0650139198997663	0.77377066777921	0.354282002145495	0.105726429022971	-0.0501147144493069	0.824721308604366	0.0955933987843086	0.672169945386028	0.0199776143902938	0.929684274998069	0.470672585081285	0.0270508747027078	0.537419162374506	0.00989796551384156
SLC7A13	blue	0.0384868631169027	0.864975107234003	-0.0384868631169027	0.864975107234003	0.334442485272637	0.128183320560564	0.409173470779817	0.0586362443826059	0.558455077036532	0.00690731422863634	-0.206452319889758	0.356628645107275	0.279107738447317	0.208430007271792	0.277777477220421	0.21069744219515	0.466290506216674	0.0287112965141882	0.192379912035229	0.391045001676063
LOC100506929	blue	-0.491355481394855	0.0202154700333063	0.491355481394855	0.0202154700333063	-0.162044452170366	0.471233798611181	0.0443617300755414	0.844590477797669	0.0922394436125928	0.683083201043759	-0.213866886380472	0.339228716868476	0.0364178730159756	0.872174556033716	-0.202550891231829	0.365988539712459	-0.279718161767847	0.207395021084422	0.0735728968836343	0.744889451307476
USH1G	blue	0.106245942130664	0.637937502048661	-0.106245942130664	0.637937502048661	0.343981100578351	0.116995278703213	0.122618408784428	0.586704205093892	0.320248328842589	0.146221404688575	0.084411720568705	0.708789168686498	0.505617664461934	0.0163694504970844	0.154114843868624	0.493484971766883	0.511297751580712	0.0150133409364275	0.242391928788993	0.277096262028523
TAS2R3	blue	0.0784476766576649	0.728584158274572	-0.0784476766576649	0.728584158274572	0.303441526915098	0.169810254667067	-0.17539292484621	0.434963550259358	0.327832584360525	0.136373188277151	0.265775755677258	0.231898877440746	0.52211541440954	0.0126829697996108	0.133204048887026	0.554549904912902	0.550586579136284	0.0079233610893528	0.4783394365505	0.0243302756367053
RTN4RL1	blue	-0.536569157843529	0.0100381757959871	0.536569157843529	0.0100381757959871	-0.290438183276906	0.189777932289758	-0.481139755254336	0.0233929224328762	-0.310517168890803	0.159578725031348	0.057372875123134	0.799802186608884	-0.0270853504893247	0.904762517213657	-0.376622412298932	0.08404628111985	-0.511286038774444	0.0150160403575825	-0.139193714050702	0.536716431113999
NPAS2	blue	-0.248833044419998	0.264130826189933	0.248833044419998	0.264130826189933	0.0787920602767476	0.727436437048633	0.0180079042862936	0.936602895149277	0.190543385931558	0.39566936046802	-0.465717590174869	0.0289342315334285	-0.0763267853160349	0.73566471303637	-0.642345310688966	0.00126675539880265	-0.791467964351968	1.14883944426429e-05	-0.447900614536845	0.0365810212979456
FZD9	blue	-0.0493251141323677	0.827442514056139	0.0493251141323677	0.827442514056139	0.342734525243781	0.118415749132385	0.136434526914893	0.544898404654041	0.500350656406088	0.0177139720331826	0.0783082451283474	0.729048999154788	0.385681650607763	0.0762730211119991	0.110490933209212	0.624487360420913	0.680628463825566	0.000489946100357164	0.620617385901572	0.00205720375416049
TRIM78P	blue	-0.105790870170564	0.639386030532538	0.105790870170564	0.639386030532538	0.346711232302404	0.113927476893643	-0.187635221962652	0.403054077762055	0.212985904848306	0.341269376775554	0.379003495207402	0.0819482699662471	0.262221629198711	0.238436040020714	0.0455090761641845	0.840620186525968	0.691495337992344	0.000364761339360022	0.522245318020923	0.0126568950072205
MYBPH	blue	0.347969412124239	0.112533521569054	-0.347969412124239	0.112533521569054	-0.0763395081494347	0.735622175617086	-0.298451042051081	0.17729377409241	-0.314228918404192	0.154387107647376	0.457216708123232	0.0324064216641076	0.250408204284266	0.261019933828654	0.355622647642297	0.104320427079174	0.461697330130784	0.0305375132630431	0.244918226972977	0.271964200532701
DCDC2B	blue	0.180821784806424	0.420650499629349	-0.180821784806424	0.420650499629349	0.112302623094483	0.618781714965596	-0.123157257728082	0.58504836192687	-0.229218968211054	0.304835526270652	0.549962672251363	0.00800893744139836	-0.18669601965461	0.405455165545906	0.262897394657609	0.237183953962468	0.508380856605739	0.0156978664201189	0.0253967648795644	0.910676205126522
ARGLU1	blue	-0.328999896733145	0.134900450447724	0.328999896733145	0.134900450447724	-0.0843665958508334	0.708938279099393	-0.0168331331864123	0.94073142172436	-0.238259163574541	0.285622121141059	-0.322210861492594	0.14362628481034	-0.508481319741248	0.0156738767467704	-0.583554340757044	0.00435809472324726	-0.874511063911844	1.031042878309e-07	-0.624678151950832	0.00188403987762398
LINC00277	blue	-0.176931459533268	0.43088114663326	0.176931459533268	0.43088114663326	-0.0318673125829144	0.888042763014142	0.267207176317062	0.229299537874636	0.121419855763954	0.590394434418684	-0.0488595048505168	0.829048045307235	-0.0124720974687006	0.956069566347949	0.240757083252033	0.280449595447807	0.328372913079553	0.135690067265857	0.261791878102232	0.23923453508689
ACSM5	blue	0.285784294965353	0.197296542905334	-0.285784294965353	0.197296542905334	0.0272403516762695	0.904219918571083	-0.171773208370071	0.444648967891048	0.0529052196706554	0.815120130531216	0.435569309945586	0.0427433876709353	0.434667013168084	0.0432242119476605	0.603363580535782	0.00295068537037027	0.789493805893704	1.25122471715098e-05	0.53668406446297	0.0100191269502288
KLHL14	blue	0.0041917482779606	0.985229304818727	-0.0041917482779606	0.985229304818727	0.0515333540745581	0.819837139845607	0.089789074027885	0.691095294262472	0.355712719227984	0.104226458023499	-0.0208415711434508	0.926651138868025	0.135618920855345	0.547327858415661	0.249042490111194	0.263715823828098	0.367773206604574	0.0921958648376366	0.464493383843073	0.029415202346342
SLC7A14	blue	-0.0145756209026906	0.948669091043553	0.0145756209026906	0.948669091043553	0.0563738652539217	0.803221467415573	-0.237187265300606	0.287859854122217	0.0735097249601075	0.745101461193879	0.168424364555838	0.453709671316761	-0.0552236846958947	0.8071624604294	-0.0982806190201353	0.663471783540796	0.331386630117852	0.131924588136142	0.437935771513267	0.041502120490392
PODXL	blue	-0.649617199503353	0.00106812524258518	0.649617199503353	0.00106812524258518	0.0870957608551988	0.699938699035163	-0.0680993983336733	0.763323578729459	0.0514587174808516	0.820093943708878	-0.402372860235441	0.0633832850655409	-0.165946668724392	0.460474689146454	-0.732569869681082	0.000105784416594024	-0.786561364695228	1.41807475692803e-05	-0.49001710285696	0.0206107959937081
ABHD1	blue	-0.211513973099284	0.344695016396394	0.211513973099284	0.344695016396394	-0.13584064383027	0.546666920938351	-0.0730810253580896	0.746540680428624	0.184143824809572	0.41201957359976	0.0624261786180113	0.782561804979868	0.264633406717054	0.233987078358297	0.0467790500295783	0.836229914343263	0.29258133643455	0.186381939837949	0.149494701174963	0.506684301420435
GZMA	blue	0.0596289961648727	0.792093334601084	-0.0596289961648727	0.792093334601084	-0.0780559596769158	0.729890309269042	-0.365057655628772	0.0948102938028183	-0.102819673951043	0.648874584746634	0.564150916666112	0.00624119611726312	0.406145405470322	0.0607150952605622	0.579887186118376	0.00467197969162087	0.678521052619098	0.000518074606828844	0.579328087780321	0.00472145110370056
HIST1H1T	blue	-0.0342560868583233	0.879707349872686	0.0342560868583233	0.879707349872686	-0.0692132796303671	0.759561746414767	0.0455302097307698	0.840547090434379	0.184236827845301	0.411779348161242	0.153188710413839	0.49611715710075	0.12932236024421	0.566247932450538	0.208928131276271	0.350761853077809	0.490368309437528	0.0205064615282488	0.376342251855461	0.0842957464214927
PRIMA1	blue	-0.041205470559763	0.855530975793286	0.041205470559763	0.855530975793286	-0.182868260363239	0.415322066468303	-0.474115104019276	0.0258008244788776	-0.304879007683397	0.167695826968413	0.63795988263586	0.001401084951957	0.159638832036573	0.477929663787843	0.424015923432092	0.0492242213671443	0.709788463769758	0.000215608397268206	0.651846255912949	0.00101282836835451
CDC45	blue	0.133536322787253	0.553553643007113	-0.133536322787253	0.553553643007113	0.396712006943614	0.0675534323421505	0.170645197203965	0.447690247695694	0.461041208707601	0.0308057222511613	-0.0171475762478091	0.939626218518684	0.405471731122137	0.0611851540349918	0.0310828538602363	0.890782597880426	0.479074583354675	0.0240813442179272	0.430970872269226	0.0452379786819037
PRCD	blue	0.171438201820409	0.445551056306594	-0.171438201820409	0.445551056306594	0.209496869127037	0.349422168524489	0.173675221004362	0.439545595488033	0.215454384238431	0.335569800348934	0.0526524754816237	0.815988704155411	-0.150939904622977	0.502537175642441	0.00646356495683433	0.977225632635342	0.347600768464982	0.112940655965899	0.11580429158546	0.607813842179829
ZNF417	blue	0.205877595446784	0.357998646554417	-0.205877595446784	0.357998646554417	-0.132590056965195	0.556392972178185	-0.0565992838947839	0.802449627835213	-0.346136673748123	0.114568191583188	0.253912001940252	0.254184210829657	-0.254618223245678	0.25282046417315	0.163926188718818	0.466029615664082	0.204875278045304	0.360395221597925	0.183643831461717	0.413312362431372
LINC00028	blue	-0.0362677950895508	0.87269716816052	0.0362677950895508	0.87269716816052	0.141657625460177	0.529458611831289	0.00991735763915814	0.965062125852027	0.12265945480049	0.586578003230453	0.153247533827604	0.495949768461479	0.455890424102913	0.0329766073798821	0.147682285449455	0.511908522466648	0.398052349824892	0.0665477508034721	0.309036851853314	0.161682818248403
CRH	blue	-0.00219030770309114	0.992281595881007	0.00219030770309114	0.992281595881007	0.137753610251574	0.540979730951818	-0.112395943513819	0.618488386034704	0.0799584981775178	0.723553272868301	-0.0739492566996255	0.743626728578939	0.0977529201274309	0.66517661584129	-0.217052968584003	0.331909125582267	-0.342173930050648	0.119058595840576	-0.396314950305796	0.0678535527813433
DKK1	blue	-0.0192330528018603	0.932299002459693	0.0192330528018603	0.932299002459693	0.386688159417373	0.0754439811201689	0.241813275755302	0.278280278803327	0.599845732715846	0.00316804700022429	-0.388430279466343	0.0740250886067887	0.235341194210157	0.291739275078131	-0.19688329402793	0.379834575364345	-0.213364019027028	0.340392646356963	-0.178576881404901	0.426537920562475
F2	blue	0.402881843406057	0.0630181773563625	-0.402881843406057	0.0630181773563625	0.0885773741032425	0.695069139746	0.0686060758747923	0.761611767683144	-0.0641285886893717	0.776775382119121	0.362138308924784	0.0976816031693533	-0.0181937215437048	0.935950014449569	0.284775091238801	0.198953119563099	0.564003452250619	0.00625774337235771	0.239114583213272	0.283844122104176
TDRG1	blue	-0.316213015616896	0.151661048512745	0.316213015616896	0.151661048512745	0.0202953419449313	0.92856870124196	-0.224566386956547	0.315024697769716	-0.0933501992363354	0.679462070801403	0.369683905854337	0.0903885895719241	-0.028886769718073	0.898459044862062	0.145844140290959	0.51723325293736	0.395849385617199	0.0682067427266606	0.153196663463636	0.49609452417747
OSBPL6	blue	-0.361396650964167	0.0984211566360652	0.361396650964167	0.0984211566360652	0.0110992183539827	0.960901459955867	-0.176980729389526	0.430750752119915	-0.00364448652766541	0.987157556090255	-0.291649593080103	0.187853231693886	-0.0202820292428834	0.92861544090678	-0.624088713582502	0.0019083825561169	-0.750917839813318	5.65305689803658e-05	-0.41644925372025	0.0538641140965278
LOC338963	blue	-0.07410648677416	0.743099394979351	0.07410648677416	0.743099394979351	0.0401418147571865	0.85922379270676	0.19264241859805	0.390386495868543	0.249615722788949	0.262582125527586	0.101544477414824	0.652963233970816	0.115011340945142	0.610290497988391	0.328399590415888	0.135656403193816	0.624637900848623	0.00188569377387301	0.454769823039532	0.0334645122887404
DEFB129	blue	-0.257969253336473	0.24641366443733	0.257969253336473	0.24641366443733	0.0399804487686483	0.859784275931103	0.192662527652095	0.390336077340106	0.115634280087915	0.60834449779029	-0.133714681649034	0.553019200829468	-0.164044922404257	0.465702233565544	0.0944373553575144	0.675924471831981	0.199228043114964	0.374070689864427	0.309102289791223	0.161589400010998
EFCAB1	blue	0.147202174251603	0.513296755057027	-0.147202174251603	0.513296755057027	0.198468840980843	0.375931476894224	0.135805136335839	0.54677274125071	0.297419393394717	0.178868599832251	0.00852210377570642	0.969975150819188	0.114410864931976	0.612168734605239	0.160940334817548	0.474301082869689	0.4399151641404	0.0404856500951077	0.323676402175732	0.141709723605935
FBXW11	blue	-0.359897580944064	0.0999285511487668	0.359897580944064	0.0999285511487668	0.00691193409822557	0.975646242355372	-0.00382495256164266	0.986521684270893	-0.195353579979078	0.38362192046473	-0.315765213239838	0.152273332463734	-0.428992348779152	0.0463454891255159	-0.730953909528707	0.000111519888434967	-0.862376365733043	2.46223055248533e-07	-0.670735174899332	0.000634345151761065
FEV	blue	-0.141005365524144	0.531375449171688	0.141005365524144	0.531375449171688	-0.206184633653066	0.357266363463585	-0.0568288568631628	0.801663746478619	-0.268434797629403	0.22708557622558	0.229402639768617	0.304437474770453	-0.233671723105756	0.295275350737078	0.328243575637148	0.135853362263785	0.395971585654641	0.0681139038693117	0.202045954369079	0.367210171251723
ATAD3C	blue	0.0796240288350554	0.724666081204092	-0.0796240288350554	0.724666081204092	0.242425922912332	0.277026803242623	0.31172196717782	0.157880408338887	0.6587752833459	0.000856236657464008	-0.173782038390849	0.439259912613367	0.39272771314063	0.0706110461836255	0.158764386567488	0.4803754519608	0.54614056387114	0.00854999068647729	0.366537986380459	0.0933783831652052
DAND5	blue	0.157710076978942	0.483332658629569	-0.157710076978942	0.483332658629569	0.394963873672817	0.0688823605774527	-0.0869404998985548	0.70044965250527	0.195554807058669	0.383122497520287	0.207817232487446	0.353387268626064	0.242238683793369	0.277409517081632	-0.0040411554853884	0.985759904005056	0.452753648392739	0.0343566670761619	0.287770561155024	0.19406341183623
HES5	blue	0.0366567538122396	0.871342814448552	-0.0366567538122396	0.871342814448552	0.119386109994393	0.596678580752006	-0.16784316161111	0.455291906547122	0.0724042725410531	0.748814317061579	0.315550837871851	0.152567063142589	0.479572620688954	0.0239138612564398	0.152959767060524	0.496768905805064	0.335779251611806	0.126570879336137	0.280312484264608	0.206390644338421
ATOH1	blue	-0.219442933367375	0.326480846031703	0.219442933367375	0.326480846031703	0.0467089174542394	0.836472239595703	0.217351253966769	0.331228714023759	0.320764340437141	0.145535882864648	-0.0536230174780806	0.812654512826205	0.215013989976046	0.336582476908643	0.17712688914483	0.430364059177733	0.339013183980053	0.12273036284405	0.189410332896597	0.398537512549737
FLVCR1-AS1	blue	0.190349333864916	0.396159755489265	-0.190349333864916	0.396159755489265	-0.107470728834431	0.63404525679102	-0.200686524573219	0.370510772130131	0.011284915600787	0.960247811183772	0.400350466615157	0.0648499483912003	0.153704941275486	0.494649113584231	0.378936262934669	0.0820069666317755	0.726193857734484	0.000130011104853967	0.627629920467415	0.0017660502504883
LOC100271832	blue	0.0960936896899162	0.670547461317692	-0.0960936896899162	0.670547461317692	0.175823269407913	0.433819588524604	-0.105570087086362	0.640089257619092	-0.016621244089512	0.941476228193357	0.393252240127526	0.0702026408922595	0.0788390700820188	0.7272798119925	0.123485745343453	0.584039927997281	0.600500873160037	0.00312657890553148	0.520388083589899	0.0130338714449187
GAD2	blue	0.0323790231599392	0.886256203315586	-0.0323790231599392	0.886256203315586	-0.121955949091996	0.588742635913131	0.0260974307155206	0.908221793142643	0.218967804527445	0.327555733933058	0.14361018436584	0.523739973417384	0.258778110709924	0.244883093528748	0.497305462046464	0.0185311337394484	0.649080469663062	0.00108181754070227	0.522473807804108	0.0126111376980893
ZNF563	blue	0.178623409256734	0.426415450019611	-0.178623409256734	0.426415450019611	0.401475492085791	0.0640309149600945	0.0638753467196502	0.777635425976714	0.293241811547657	0.185343770649785	0.161883620315492	0.471679966988625	0.226278540487582	0.311251341513251	0.187432907800925	0.403570632142062	0.669503076729604	0.000654651228785516	0.469359525265322	0.027540178759773
GPHA2	blue	-0.135091670607415	0.548901010262439	0.135091670607415	0.548901010262439	-0.0353352665645256	0.875945626911697	0.0834492541359875	0.711971773458298	0.131069929132531	0.560967876149456	0.232494328476571	0.297785021039107	0.194800508548452	0.384996474379179	0.507439592163693	0.0159240809562771	0.720829232176412	0.000153983686784597	0.549577611672665	0.00806213262892724
STX1B	blue	0.107315829945396	0.63453699646988	-0.107315829945396	0.63453699646988	0.421252858287328	0.050881231621818	0.288879681901638	0.19227374718403	0.347735755086042	0.112791451110994	0.0101159533010603	0.964362918171081	0.124318576826389	0.58148654693168	0.0660671014755908	0.770200360889914	0.40446059809926	0.0618958854687504	0.28440931871587	0.199555832179941
UBQLN3	blue	0.156970012570431	0.485413879005447	-0.156970012570431	0.485413879005447	0.206928224296431	0.355496516770736	0.142951027066049	0.525667234344912	0.267047587029766	0.229588387172019	0.0649672688312221	0.773928918608867	-0.259509642727761	0.243504154403817	0.137711667669578	0.541104131781137	0.525357153968813	0.0120452259034084	0.320734324986845	0.14557569612647
PLEKHA6	blue	-0.346585975029269	0.114066934296069	0.346585975029269	0.114066934296069	0.0543904818728917	0.810020186608754	-0.131408809938536	0.559946543151601	0.0961113603377859	0.670490179832647	-0.139011415986106	0.537255245120528	0.523931075021431	0.0123224704773851	-0.248707290011005	0.264380199474628	-0.349968931369197	0.110343803310153	-0.290353101319134	0.189913613142315
PACRG	blue	-0.0707702492264445	0.754312304929064	0.0707702492264445	0.754312304929064	-0.233207805735655	0.296262646680873	-0.122044905266969	0.588468736769873	0.085554295121826	0.705017082001569	0.129308287444766	0.566290540752996	0.364752537000275	0.0951074379333124	0.415266906642075	0.054618542069612	0.497965854085133	0.0183513890518696	0.554164893343301	0.00744699870380354
NAT8B	blue	0.0494909763910026	0.826870742016975	-0.0494909763910026	0.826870742016975	-0.0567386651797026	0.801972471427413	-0.476069399070548	0.0251119435823059	-0.335592556635049	0.126795196018841	0.691954895950408	0.00036013984763752	0.169620012328677	0.450463725426928	0.304419424294685	0.168369846313421	0.583338978913603	0.0043760281835295	0.374942783853457	0.0855501665513684
MAB21L3	blue	0.0700530113762801	0.756729241120315	-0.0700530113762801	0.756729241120315	0.181336047125707	0.419308037566423	-0.10350167484878	0.646691884040794	0.204343621536336	0.361670191622327	0.407906744955901	0.0594991500086527	0.408013977475035	0.0594257280323724	0.329287520556016	0.13453931805232	0.67179133393366	0.000617370377303477	0.528526395316618	0.0114473088375515
EVX1	blue	0.06378435778087	0.777944498133494	-0.06378435778087	0.777944498133494	0.154909965124616	0.491230657484374	-0.0358576481992941	0.874125672016507	-0.0582021403509859	0.796966570060865	0.351701967740864	0.108471169302567	-0.209254232606455	0.349993341460149	0.21075429534494	0.346470908894231	0.58225790675847	0.00446698417206092	0.486702387362107	0.0216166786959472
ACAT2	blue	-0.379446910127848	0.0815619364262773	0.379446910127848	0.0815619364262773	0.0325187378502064	0.885768503044773	-0.179361469675144	0.424475260958517	-0.123626896241789	0.583606834143608	-0.226910577783376	0.309865397669633	-0.142471584357344	0.527071139879856	-0.696191994938918	0.000319849738728293	-0.836120286770469	1.25847137102915e-06	-0.616781578870109	0.00223293835066299
TUBAL3	blue	0.0662873515171514	0.769454274044063	-0.0662873515171514	0.769454274044063	0.110240852150405	0.625276597092953	-0.0297487634009375	0.895444849306005	0.120103402493913	0.594458985861096	0.244011092329072	0.273800047828133	0.0675853377762811	0.765061425198599	0.0791354055306199	0.726292737752381	0.443435467463673	0.0387260589269993	0.270338929415122	0.223679461725689
VWA3B	blue	-0.0852721762817203	0.705947848894013	0.0852721762817203	0.705947848894013	-0.1211976566902	0.591079645653349	-0.0582084863160176	0.796944879944989	0.157760694735709	0.483190474117385	0.198835017211323	0.375033330092702	0.148839900821514	0.508568750196843	0.375376264367098	0.0851601361608607	0.587970722497818	0.00400364538461053	0.402141864309024	0.0635495155532907
ETV3	blue	-0.401072281780383	0.0643235467125789	0.401072281780383	0.0643235467125789	-0.343704647286388	0.1173092265536	-0.232974383639734	0.296760178745837	-0.36590170468824	0.0939918785729412	-0.177354718776974	0.429761664258955	-0.399247825923252	0.0656603953760093	-0.460858284052159	0.0308808294757209	-0.709401616219338	0.00021810670245221	-0.479800014936058	0.0238377020643674
GRM4	blue	-0.20019962513443	0.371697050245599	0.20019962513443	0.371697050245599	-0.0154419556240604	0.945622364093603	-0.343493405163944	0.117549529584426	-0.205617497362483	0.358619659062987	0.378666516765405	0.0822427828427126	-0.206622439191207	0.356223708068364	-0.0285558762070116	0.899616465484901	0.433015895522207	0.0441149754411258	0.476777451388645	0.0248660116188992
LOC401052	blue	0.392894692279958	0.0704808390180005	-0.392894692279958	0.0704808390180005	0.283735204406711	0.200669844847088	0.220405210036287	0.324310366832067	0.317885497711271	0.14938954451661	0.0507636411693175	0.822486360472065	0.10496362344489	0.642022469050892	0.376514702910157	0.0841421242809038	0.467277733803607	0.0283303440485412	0.335393549785365	0.127034619698987
ZMYND10	blue	-0.0163085598168732	0.942575423557549	0.0163085598168732	0.942575423557549	-0.0892666843912502	0.692807547926785	-0.0968916302639835	0.667962609033641	-0.0597192389849232	0.79178537216735	0.3796143781869	0.0814163818575949	0.0755175415088545	0.738371864125204	0.311845217453113	0.157707386275423	0.644656579446251	0.00120047810563831	0.387226672345516	0.0750032142929696
SEMA6C	blue	0.211411808257672	0.344933533960742	-0.211411808257672	0.344933533960742	0.176364251186714	0.432383805339002	0.176288936734575	0.432583540070714	0.469534035884941	0.0274747459029664	-0.026541459422775	0.906666790587304	0.335553816750705	0.12684177827615	0.241355765622488	0.27921866292508	0.456283657862972	0.032806732047417	0.379478185535306	0.0815347386861346
LOC728073	blue	-0.250190514645393	0.261448465977737	0.250190514645393	0.261448465977737	0.287267464817493	0.194878908527377	-0.138576683320645	0.538541185293949	0.250728520046126	0.260390192652383	0.163332540485418	0.467668237683745	0.487453943140693	0.0213852295048634	-0.00630333176742822	0.977790077892183	0.342449774316566	0.118741964726337	0.403468496191886	0.0625993461627262
TRIM71	blue	0.35139005143044	0.108806487235091	-0.35139005143044	0.108806487235091	0.154814265226227	0.491501713750969	-0.330743556090656	0.132721734614074	-0.121928741150873	0.588826420951167	0.668906110014393	0.000664688199155467	0.33375103533522	0.129023120169785	0.366645090438123	0.0932754067291234	0.674037334825571	0.000582561321702561	0.168228250359201	0.454243241730481
COL28A1	blue	0.120048199242068	0.594629683446613	-0.120048199242068	0.594629683446613	0.275165640695434	0.215197065480691	0.311450243804389	0.158262329358458	0.521568027150995	0.0127933254258098	-0.0820576560486	0.716581581663722	0.183197107765271	0.4144692887165	0.190934143825498	0.394682891465934	0.515020870832421	0.0141750240584194	0.176620697516096	0.431704076584362
DTNB	blue	0.113287037024015	0.615690290791487	-0.113287037024015	0.615690290791487	0.0179209361362591	0.936908476789924	-0.373855248243154	0.0865345519625499	-0.288594178111224	0.192733359152355	0.625742443018372	0.0018407516701296	0.0107811849696107	0.962020984101713	0.235659777838666	0.291067485450907	0.516625744152987	0.0138256046553214	0.310290730413546	0.159899336092585
LOC285191	blue	0.0196187658760759	0.93094438186058	-0.0196187658760759	0.93094438186058	-0.066764075796578	0.767840067718624	-0.196047017091045	0.381902437561777	-0.0301379444797034	0.894084425518576	0.35153806985243	0.108647269531755	0.175246046460108	0.435354356551487	0.285831142597868	0.197219870884804	0.587321109291016	0.004054216274854	0.521004023342034	0.0129078488200568
LPCAT3	blue	0.0355139231086855	0.875323126706026	-0.0355139231086855	0.875323126706026	-0.512585302159004	0.0147189950098454	0.334415346634533	0.12821620766912	-0.264182119610444	0.234815402256343	-0.495466965281855	0.0190390235071574	-0.272349839329577	0.220119122629422	-0.0125642767331336	0.955745189898422	-0.716093654607153	0.000178235444226832	-0.582779641527605	0.00442289298711333
CLEC4F	blue	-0.0867313146110966	0.701138265153606	0.0867313146110966	0.701138265153606	-0.215286766733997	0.335955019417797	-0.231076853975235	0.300823819792863	-0.23493571944969	0.292595679063969	0.14987617874589	0.505588011467679	-0.245977040784779	0.269831244240243	-0.0498370467900768	0.825678016804646	-0.149545159800911	0.506539227326027	-0.163523418835646	0.467141043205009
TCAP	blue	0.291414837605499	0.188225171384099	-0.291414837605499	0.188225171384099	0.287984064481137	0.193718031889268	0.328438355098639	0.135607496730154	0.270420613567987	0.223534103247635	0.00580311568622255	0.979552228321745	0.0579169567710413	0.797941459026017	0.140942912315739	0.531559154495188	0.224820511299662	0.314462896735762	-0.180878556285353	0.420502185639752
ADARB2-AS1	blue	0.143794595624108	0.523201386373561	-0.143794595624108	0.523201386373561	-0.0373564953495327	0.868907194037806	-0.420426381091378	0.0513851443171005	-0.298100159120199	0.177828328794622	0.615650280742445	0.00228712453361785	0.216833766462253	0.332409673026028	0.277515651855359	0.21114565537867	0.582432394521061	0.00445219777193124	0.532439249557113	0.0107428131233662
PEBP4	blue	0.0625389226652863	0.782178245479358	-0.0625389226652863	0.782178245479358	0.246749651546118	0.268281537493843	0.217524891261903	0.330833017721242	0.449578695773489	0.0357994492797498	-0.129439348903293	0.565893780119747	0.351032382750457	0.109191920128683	0.14826267338125	0.510232758566356	0.261497913845351	0.239781733607625	0.405629794542738	0.0610746159811493
CCNO	blue	-0.194604309866871	0.385484755538503	0.194604309866871	0.385484755538503	0.231424449197054	0.300076883548802	0.198514408612448	0.375819643191518	0.473491545226212	0.0260237682378655	-0.385378781985134	0.0765238235628342	0.573800647723797	0.00523448788121426	-0.227713269679203	0.308110669049171	-0.306925929950334	0.164716541292701	-0.294486945258491	0.183397349570935
HEPH	blue	0.0232501479102941	0.918200547400728	-0.0232501479102941	0.918200547400728	0.287437598453917	0.194602870468043	-0.0692299799975833	0.759505385138679	0.0156103981199679	0.945030069251102	0.389771871901518	0.0729461930915312	-0.315667564758618	0.152407078196831	-0.0407392772470168	0.857149158294681	0.485923510283105	0.0218586581533236	0.258013489621706	0.246329798260788
NGEF	blue	-0.0277135174938556	0.902563806017065	0.0277135174938556	0.902563806017065	0.262481885261298	0.237953318342343	0.187645760765031	0.403027179806456	0.371313215041444	0.088868351898326	-0.20126313238956	0.369108738547853	0.286151152608201	0.196696672504915	-0.121814262411283	0.589179006216553	-0.175774218355301	0.433949897203063	-0.257730162978575	0.246867267775076
ADAMTS8	blue	0.259520379360902	0.243483953387995	-0.259520379360902	0.243483953387995	0.510255327338378	0.0152551334938829	0.433138359541742	0.0440484206919848	0.540944896017202	0.0093334389510492	-0.12616799599764	0.575833708426403	0.266209204312887	0.231109742985455	0.0796386776769909	0.724617331985227	0.495938993151507	0.018907566866183	0.198518926688677	0.375808555800928
MKRN3	blue	0.0858118590365941	0.704167682366226	-0.0858118590365941	0.704167682366226	-0.172007318300831	0.444019139849302	-0.253721291225608	0.254553290409613	-0.029438682244515	0.89652897422524	0.171705827944575	0.444830329158832	-0.0196639500604128	0.930785707448404	0.201138819649563	0.369410749775259	0.306846945192453	0.16483081653687	0.362509373393833	0.0973131325102206
C16orf89	blue	0.253521951685801	0.254939436641972	-0.253521951685801	0.254939436641972	0.0529385678160978	0.815005542858319	-0.0429158109700784	0.849599136783164	0.129344644988211	0.566180463696164	0.136613531445856	0.544365864256736	0.156351228844482	0.487157461137481	0.193504360125737	0.388228666420438	0.384388120693167	0.0773485126124677	0.360127546309785	0.0996962130597005
MFAP2	blue	0.539190668138092	0.00961091504012514	-0.539190668138092	0.00961091504012514	0.428519323669759	0.0466133635198512	0.563802968725275	0.00628029834444201	0.363230363092313	0.0966001140383694	-0.171129197829617	0.446383978685552	-0.00816050408182879	0.971248608983577	0.154954062404104	0.491105783187755	0.413565647112402	0.0557183023260822	-0.0121824014143708	0.957089042752244
TMEM139	blue	0.299110134048822	0.176292663093779	-0.299110134048822	0.176292663093779	0.287885884400433	0.193876804046995	0.328296754703357	0.135786204095328	0.238230030578708	0.285682796400832	-0.0984424374449225	0.662949319605105	0.393411043199948	0.0700793474013399	0.0954380048202641	0.672674187969247	0.207449025616162	0.354259983664788	-0.0892575978446933	0.692837344044882
ADAMTS19	blue	0.0440130263253916	0.845797863469404	-0.0440130263253916	0.845797863469404	0.110998647047934	0.622886277241852	-0.140482399230175	0.532914664225144	0.0566539826745698	0.802262364501579	0.460439288207583	0.0310534115772742	0.291950099964513	0.187377847999462	0.324629011935526	0.140473708403895	0.645610730537547	0.00117399035529177	0.551624865013633	0.00778262100058444
LOC100127940	blue	-0.207590198332699	0.353925231148096	0.207590198332699	0.353925231148096	-0.166299444679171	0.459508316297327	-0.50303414139518	0.0170182304081914	-0.233349636083439	0.295960591288209	0.456952942937509	0.0325191926922318	0.283079035462523	0.201758215351427	0.207443900060627	0.354272140989217	0.446038321625845	0.0374640140422118	0.410784091724188	0.0575529509519855
DKFZP434F142	blue	0.230463951639198	0.302143647272245	-0.230463951639198	0.302143647272245	-0.361775850595924	0.098042519578492	-0.0195939348923551	0.931031582516033	-0.0427298562750068	0.850243694076385	0.275971666590711	0.213801702005847	0.340753461266198	0.120698766232108	0.81732081579667	3.4313072920542e-06	0.738552798736989	8.6717503233044e-05	0.706901062493002	0.000234867047002681
INSC	blue	0.178002348959049	0.428051762638558	-0.178002348959049	0.428051762638558	-0.0364912473494532	0.871919065387731	-0.433479708111184	0.0438633225774053	-0.210961407240288	0.345986213054583	0.567976497484958	0.00582443181349077	0.139888840801012	0.534664166063788	0.296922135522548	0.179631087956788	0.480917579231987	0.0234662196360345	0.202438908002778	0.366259266997781
GLYAT	blue	0.219542406717302	0.32625607465845	-0.219542406717302	0.32625607465845	0.100519623755773	0.656256203612172	0.164427475328768	0.464648230120223	0.352296111743905	0.107834536795256	-0.0462148953872654	0.838179611564526	0.113145621548194	0.616134002478271	0.15632326759143	0.487236322772872	0.449726991186883	0.0357310166817275	0.35106127571993	0.109160747411159
LOC100506302	blue	0.254224629696294	0.253579930550092	-0.254224629696294	0.253579930550092	0.279254564250046	0.208180746064832	-0.0490010109606143	0.828560028672515	0.116446576192788	0.605810805888842	0.176755702886477	0.431346465213934	-0.0182584904519068	0.935722454109296	0.0148674798135201	0.947642601870576	0.297121503765601	0.179325112374466	0.10421179210753	0.644422176094565
AGTR1	blue	0.0671624860361024	0.766491747773598	-0.0671624860361024	0.766491747773598	0.121114604886942	0.591335845054496	-0.0180985781852046	0.936284301724664	0.125028794785417	0.579312900887709	0.0551380958988547	0.807455904830606	0.0794086347520656	0.725383000267578	0.146894491430839	0.51418736415099	0.368047960845944	0.0919343483128249	0.401076274114219	0.0643206442768652
RETNLB	blue	0.0598490085360673	0.791342573468098	-0.0598490085360673	0.791342573468098	-0.0606086277929433	0.788751856482773	-0.0346983338296822	0.878165491270857	-0.0992714012328798	0.660275216804662	0.272899820471817	0.219151945006376	-0.0465628206102902	0.836977085994712	0.366054009420342	0.0938447575253165	0.57714612675485	0.00491871952705982	0.455567516672333	0.0331166204243994
RAB3C	blue	0.2988459047277	0.176693539592463	-0.2988459047277	0.176693539592463	0.20029344287443	0.371468304554317	0.125188573980719	0.57882437666819	0.322687057196914	0.143001540082094	0.0603184224492554	0.789741362494338	0.396094974085073	0.0680202594055832	0.183960418321041	0.412493534444785	0.391618027888662	0.071480984724338	0.187784567639104	0.402672998669197
TMSB4X	blue	0.239536571290589	0.28296956766243	-0.239536571290589	0.28296956766243	0.0973340430476087	0.66653101716813	0.0823828852080252	0.715503367059223	0.39021424260092	0.0725930572419658	0.15379845137739	0.494383421487963	0.508362900274102	0.0157021573611609	0.598219905647548	0.00327295521724526	0.847379371258699	6.48863359649777e-07	0.737631355878054	8.94433460601835e-05
CDC14B	blue	-0.425803835548586	0.0481744668540643	0.425803835548586	0.0481744668540643	-0.0315769061731576	0.889056906906393	-0.0544615279309616	0.809776420530084	0.0131418877998475	0.953712747427908	-0.406952724735455	0.0601554254979053	-0.26595780284421	0.231567228604359	-0.667626005530577	0.000686655796124001	-0.844024796548519	7.9469950025842e-07	-0.522891259730703	0.012527887413097
FOXP3	blue	-0.246407852007536	0.268966423612748	0.246407852007536	0.268966423612748	0.0999852635137913	0.657975615207514	-0.322655555977826	0.143042808578891	0.00540765634570456	0.980945409527986	0.38597128275436	0.0760337584158427	0.250187818141312	0.261453776982551	-0.0122294988664496	0.956923296517555	0.508061383484325	0.0157743515814906	0.455677544652842	0.0330688595801977
TRIM3	blue	-0.0151680587764854	0.946585527470522	0.0151680587764854	0.946585527470522	-0.0434903472177552	0.847608263465154	0.045814985878742	0.839562239927517	0.219401294433439	0.326574961503968	0.148013922525202	0.510950656794395	0.298685705706498	0.176936891009838	0.37592281872815	0.0846702576754386	0.581304803356882	0.00454847719928783	0.385814119010647	0.0761635199038173
WFDC9	blue	0.0107740682961774	0.962046036633779	-0.0107740682961774	0.962046036633779	0.181270427774902	0.419479204853408	-0.0783853265211698	0.7287920115972	0.160704044452879	0.474958819261516	0.252006267419733	0.257887797820475	0.0892755720815826	0.69277840431163	0.101561828589533	0.652907536158481	0.327000523979358	0.137429919013071	-0.108408117761783	0.631072622506232
LHFPL1	blue	0.0548960863888528	0.808285778698362	-0.0548960863888528	0.808285778698362	0.0672507465157516	0.766193140344299	-0.270220819459228	0.223889750852058	-0.171042809368987	0.446616985561737	0.251307289938442	0.259254791778829	0.361298189820376	0.0985196475814341	-0.108307541738887	0.631391305166483	-0.202849711185708	0.365266685664553	-0.359315604657729	0.100518310890663
SLMO1	blue	-0.241501833266396	0.278918852894942	0.241501833266396	0.278918852894942	0.114298836639012	0.612519410290496	0.299687590902278	0.175418750243365	0.214482710528538	0.337806552409719	-0.668024063281254	0.000679759239462262	-0.15244335833932	0.498240546310361	-0.589725748530515	0.0038696515323972	-0.846936638153324	6.66642072141615e-07	-0.621173291246762	0.00203273240892112
CLSPN	blue	0.245000657318826	0.271797765358953	-0.245000657318826	0.271797765358953	0.283792654091076	0.200574743098664	0.0490879615139447	0.828260189798544	0.162592934226456	0.46971385519843	0.176365576454583	0.432380291155647	0.0656229906988979	0.771705361983348	0.0612141024179066	0.786688398423817	0.561948357724579	0.00649216212968616	0.447168683226457	0.0369260901333374
CCDC102B	blue	-0.248353741930117	0.265082093778826	0.248353741930117	0.265082093778826	0.218671332340399	0.328227517771135	0.155937298799529	0.48832555480863	0.221198737707764	0.322527050983481	-0.434955723453136	0.0430699051630457	-0.0721294827081684	0.749738084922645	-0.53289205682421	0.0106636325483342	-0.615732427058917	0.00228315294951088	-0.301239975924499	0.17308419165544
TMEM176A	blue	0.255450575066814	0.251219202769443	-0.255450575066814	0.251219202769443	0.252285522764242	0.257342948426017	-0.274590644424482	0.216196169583251	-0.138076846454874	0.540021461698577	0.644083460688403	0.00121663122457635	-0.083441417356317	0.71199770657147	0.283868324176753	0.200449525756686	0.59240270846293	0.00367250776152817	0.27242332170124	0.219989735874217
DTHD1	blue	0.251450635954552	0.258974072555916	-0.251450635954552	0.258974072555916	-0.187630741394796	0.403065513718371	-0.176713951362555	0.431457042549674	-0.332749023066439	0.130247097868773	0.520168619610037	0.0130790158410283	-0.03702994781144	0.870043680572313	0.418969102546534	0.0522830373591767	0.575556730986531	0.00506669794370915	0.274262778422287	0.216767240962524
POLA2	blue	0.221128700917805	0.322684208613077	-0.221128700917805	0.322684208613077	0.309647464936543	0.160812576888883	0.505568037090119	0.016381721512124	0.619965918566474	0.00208619810290013	-0.28045240065291	0.206154666960238	0.330090630139205	0.133534606838847	0.178323431912357	0.427205382139237	0.538530468625419	0.00971708183963082	0.333350024164798	0.129511970027325
LRRC66	blue	0.0644840451881633	0.775568629945268	-0.0644840451881633	0.775568629945268	0.144879990345061	0.520036734218956	0.432545803334789	0.0443711805493308	0.270593940500797	0.223225871211132	-0.471636742632822	0.0266960113654256	-0.0750438120289332	0.739958016650252	-0.154728048746937	0.491745973015641	-0.541134641391602	0.00930382474840323	-0.610944953578201	0.00252455719573405
SPAG1	blue	0.405231865404096	0.0613531904225242	-0.405231865404096	0.0613531904225242	0.172006926765649	0.444020192807411	0.0386185310095789	0.864517287273749	0.0419133793572766	0.853074859184636	0.203153919019315	0.364532659481971	0.110943483301736	0.623060157461736	0.106695448270967	0.636507941160562	0.329154687723807	0.134706013460526	0.0228325771740558	0.919665025771258
LINC00470	blue	-0.145179994702647	0.519163630458443	0.145179994702647	0.519163630458443	0.176617374361376	0.431712881180266	-0.219145544260158	0.327153384048292	0.0680533454181731	0.76347922167407	0.26809367331707	0.227699363059207	0.179671159453045	0.423662579018765	0.100112446133159	0.657566227725519	0.328070748666427	0.136071783370998	0.385031294201326	0.0768123379790487
TBCB	blue	0.218885191341627	0.327742846435999	-0.218885191341627	0.327742846435999	0.20463866911907	0.360962313723325	0.522491912158709	0.0126075179022769	0.733595135371124	0.000102279766913121	-0.310114784459031	0.160148765465359	0.334290738915169	0.128367287294577	0.374954244756464	0.085539837331509	0.632417628333376	0.00158798299498927	0.535710033590798	0.0101815425082721
TMEM171	blue	-0.438894448122734	0.0410073558412736	0.438894448122734	0.0410073558412736	-0.208734487105758	0.351218674212642	-0.241507713909974	0.278906786856565	0.0697669874636218	0.757693693852984	-0.0971606655179004	0.667091911751539	0.292160059716405	0.18704619099682	-0.0995744377672752	0.659298666349254	-0.222948938315876	0.31861469195103	-0.022961629420632	0.919212394616568
SERHL2	blue	-0.143155587853274	0.525068776403147	0.143155587853274	0.525068776403147	0.210943503333272	0.346028097120172	0.093272315774302	0.679715754330838	0.380078355268073	0.0810141323303681	-0.278300263756791	0.209804395912916	0.3145451160259	0.153950382800094	-0.314438261063776	0.154097871400407	-0.36449895732714	0.0953549131221228	-0.203031549957115	0.364827822727938
SKI	blue	0.181213378914597	0.41962804691536	-0.181213378914597	0.41962804691536	-0.156947469705222	0.485477344557202	-0.164831949988022	0.463535161521739	0.04286293299599	0.849782413317453	0.430251392531238	0.0456383130694104	0.477960462340985	0.0244594024760495	0.607805903160642	0.0026942339664741	0.699386941296838	0.000292095777258587	0.657352758408884	0.000886576717097301
RASD1	blue	-0.230976599611986	0.301039465324574	0.230976599611986	0.301039465324574	0.0270191861304011	0.904994145313748	0.195483634013379	0.383299098983665	-0.0767356348077713	0.734298143694339	-0.480350836810926	0.0236540236870052	-0.380454058091332	0.0806895046970168	-0.593023936901963	0.00362798092910337	-0.87356397173693	1.10701585614926e-07	-0.660429649000778	0.000822070802403648
APLP1	blue	0.0596889247898376	0.791888818975848	-0.0596889247898376	0.791888818975848	0.226445119263626	0.310885698799791	0.0632177155820124	0.779870002093949	0.405114523401589	0.0614355218475707	0.0662765654354324	0.769490806817422	0.180371106739474	0.421828889113937	0.0280393859294159	0.901423471381425	0.378766686538938	0.0821551537900421	0.12519884930159	0.578792966030078
CYP4A11	blue	-0.107032305938658	0.635437453015333	0.107032305938658	0.635437453015333	0.0116777486093353	0.95886513245935	-0.481705889642645	0.0232069791195739	-0.216915441343651	0.332223116105185	0.587349639886858	0.00405198407586431	-0.277326437124626	0.211469963602188	0.14077351535108	0.532057583026421	0.611755801510168	0.00248222165724318	0.687950465433163	0.000402157041149687
CDC6	blue	0.122456850370227	0.587201052346146	-0.122456850370227	0.587201052346146	0.162423404778783	0.470183384944216	0.0334927272184562	0.882369729526892	0.244799591914967	0.272203849627395	0.149262732135875	0.507351497074381	0.297026064730567	0.179471540491112	0.147997503284089	0.510998060064408	0.591997457030312	0.00370180028598279	0.451613282606636	0.0348695096651356
C9orf135	blue	-0.323748583269745	0.141615799431029	0.323748583269745	0.141615799431029	0.0364420310365814	0.872090436045383	0.240996174349822	0.279957600385105	0.41297526633698	0.0561038963445339	-0.15488787616703	0.491293214718858	0.216443626045564	0.333301669682343	0.0966417352417448	0.668771731021654	0.348020504324174	0.112477179053331	0.379198785559395	0.0817779512934571
CD22	blue	0.515168564261229	0.0141425706626432	-0.515168564261229	0.0141425706626432	0.367017637691266	0.0929178713324605	0.472207563668117	0.0264876706227834	0.458359181734642	0.0319215260370448	-0.0436698581057228	0.846986408720295	0.300939590318686	0.173534246739568	0.303584605211738	0.169598975021475	0.571327014993366	0.00547866219998533	0.125768272289454	0.577053452733124
SLC34A3	blue	-0.15914921656201	0.479298323544807	0.15914921656201	0.479298323544807	-0.00259192927077447	0.990866378152263	-0.377249955334763	0.0834894936084337	-0.111506016466721	0.62128792207695	0.419959783967052	0.0516713300435761	0.104527784957079	0.643413166880925	0.11785963661922	0.601413651937783	0.468370740750929	0.0279132676600682	0.618069566689907	0.00217256986212291
DAAM2	blue	0.102042673457659	0.651364720229154	-0.102042673457659	0.651364720229154	0.167132480187733	0.457230514971412	-0.208440432101522	0.351913036782484	-0.00980331698437465	0.965463646875419	0.294582955959673	0.183247845911974	-0.111536337660005	0.621192453967576	-0.0987303427054396	0.662020132575024	0.372104346643215	0.0881370715267735	0.403658370486539	0.0624642442191097
MCF2L	blue	0.254043790976338	0.253929362316289	-0.254043790976338	0.253929362316289	0.218455058650736	0.328718097489824	-0.0750346965506685	0.739988547346979	0.197462829298693	0.378405292068536	0.360251654778364	0.0995709892932385	0.519075286095944	0.0133058206809337	0.414329293814606	0.0552225668215754	0.787211747818588	1.37947563696054e-05	0.494382883890423	0.0193437221569257
TMEM125	blue	0.564146388410618	0.00624170370055388	-0.564146388410618	0.00624170370055388	0.43833243310121	0.0412968448187204	0.314245605563765	0.154364038051317	0.533652948045902	0.0105316558561795	-0.0186340944652159	0.934402895739126	0.595829561812436	0.00343247775218775	0.21478547138446	0.33710866404577	0.407768727648087	0.0595937524124209	0.0260541546457608	0.908373364753512
SLC12A5	blue	-0.00831667172139738	0.970698619524976	0.00831667172139738	0.970698619524976	0.322683558383029	0.143006123323232	0.247687062215464	0.266408863549579	0.439000016561523	0.040953155759634	-0.00994349352584531	0.964970106237906	0.227724554960763	0.308086042126758	0.111882920697107	0.620101634700614	0.576316902975455	0.00499546731376805	0.274047324237209	0.217143060042421
AOX1	blue	-0.411199828489898	0.0572758365626378	0.411199828489898	0.0572758365626378	0.0725758792640321	0.74823759103749	-0.0450788500605657	0.84210851342543	0.111004973944465	0.622866335634802	-0.435880694327389	0.0425784255594046	-0.146372478199014	0.515700061508346	-0.710169356483612	0.000213172742326436	-0.842955608753516	8.46911883608918e-07	-0.507522498176243	0.015904050633
UFSP1	blue	0.00167850070766068	0.994085112463809	-0.00167850070766068	0.994085112463809	-0.111820181966204	0.62029903857544	-0.00603220456226967	0.978745187059759	-0.148174538725718	0.510487060642992	-0.223464582032031	0.31746752629052	-0.299299452211123	0.176005823199804	-0.419459578340401	0.0519794935923451	-0.714598703579718	0.000186547305410906	-0.551519651707589	0.00779678805734386
GRIA4	blue	0.109336856572225	0.628132840399346	-0.109336856572225	0.628132840399346	0.146695236143928	0.51476451758212	0.414981636513701	0.0548017771470972	0.305212937969122	0.167207262983518	-0.2635122814277	0.236048397534595	0.172616405511464	0.442382711232365	0.195360967341507	0.383603579363632	0.390505251183044	0.072361455470989	0.459223004405123	0.0315587182651897
PGAP2	blue	-0.280882662928058	0.205430136765412	0.280882662928058	0.205430136765412	-0.120259619513737	0.593976049021364	0.192703694318085	0.390232873395713	-0.0995144572838973	0.659491914001176	-0.530339780004645	0.0111162591540111	-0.252642892116091	0.256646768044529	-0.506363520357421	0.0161859226529532	-0.906757878248716	6.07304432199417e-09	-0.658728802935729	0.000857213810026046
HAO1	blue	0.229688916659637	0.303817692994013	-0.229688916659637	0.303817692994013	0.0234757096888194	0.917409577239811	0.38400061118437	0.0776729102745634	0.19326245023213	0.388833598450071	-0.234008509369151	0.294559886952932	-0.0681225911204555	0.763245198464169	0.248441794926361	0.264907172689484	0.284838615946996	0.198848570050954	0.364340403860756	0.0955098911509215
FOXF2	blue	-0.143259179718218	0.524765833414001	0.143259179718218	0.524765833414001	0.13075590197131	0.561915046209805	-0.374196212763947	0.0862250239045828	-0.144102169519185	0.522303677512489	0.578496705206294	0.00479582257286711	0.0852888277171958	0.705892901165165	0.176624373051752	0.431694338477868	0.710936184738599	0.000208341202909348	0.560270097637129	0.00668895260376366
LOC93444	blue	0.283605262599902	0.200885061442825	-0.283605262599902	0.200885061442825	-0.168944878086194	0.452295086789564	-0.3972415655674	0.0671547271626619	-0.127147822442967	0.572848561528439	0.638555320778701	0.00138216579929488	0.410054281965051	0.0580418989915989	0.604233844984745	0.00289889193276838	0.776363442466908	2.15999758770003e-05	0.615171180170871	0.00231040424069671
PYY2	blue	0.0919466609961554	0.684038815586483	-0.0919466609961554	0.684038815586483	0.322782882757852	0.142876054626646	0.0221127961321416	0.922189985280764	-0.00591847334197821	0.979145840400826	0.183022289172355	0.414922514949588	-0.0393550532033653	0.861957117604245	-0.0734726630070804	0.745225852283785	0.283536199609607	0.200999510479883	0.223678728575727	0.316991844195633
C16orf86	blue	0.0594690770832817	0.792639147584434	-0.0594690770832817	0.792639147584434	-0.392498703864056	0.0707899190337576	0.0580390772546237	0.797523959220411	-0.423026142466365	0.0498129225343958	-0.0784074089390445	0.728718394514265	-0.571576097628947	0.00545365410755762	-0.0577216370935777	0.798609319641863	-0.365658103677078	0.0942275430955658	-0.307766903263911	0.16350323090985
GALNTL6	blue	0.228774284425268	0.305800560331729	-0.228774284425268	0.305800560331729	0.0795782576318421	0.724818407758662	-0.14377765789035	0.523250843365762	0.213483995818155	0.340114735632863	0.234115400920119	0.294333032419957	0.381056343930281	0.0801711309229241	0.196754466658242	0.380152712287074	0.342669456858473	0.118490235399812	0.236395858366393	0.289519003796801
LRRC52	blue	0.113198952515215	0.61596665357551	-0.113198952515215	0.61596665357551	0.303046381100342	0.170394700460931	-0.136735507006507	0.544003122454467	0.133359022863772	0.554085143396041	0.311974238420967	0.157526405157251	-0.0332699392119895	0.88314698275609	-0.0453064933773541	0.8413209375242	0.526588605234887	0.0118099381074742	0.405079268531181	0.0614602744200622
OR2B2	blue	-0.00715304545492901	0.974796958299839	0.00715304545492901	0.974796958299839	0.0196197958546975	0.930940764831073	0.0450740636488991	0.842125074505875	0.313651558040502	0.155186783050044	0.115096396642532	0.610024642153877	0.202510074060006	0.366087204733393	0.331729065788325	0.131501508152414	0.678694725042639	0.000515705307240203	0.702698680323629	0.000265543331150462
AFF3	blue	0.573666971990059	0.00524744745542993	-0.573666971990059	0.00524744745542993	0.253284360434522	0.255400171936854	-0.0408132056755399	0.856892511539794	-0.0920002095199582	0.683864003368521	0.50641844890044	0.0161724729145298	0.0794680711984861	0.725185149397403	0.352580845163755	0.107530410413057	0.604042498880265	0.00291021377257635	0.241247377175347	0.279441265424012
CCKBR	blue	-0.351747489065475	0.108422295857074	0.351747489065475	0.108422295857074	-0.125540154917158	0.577750048749092	0.0898411978519225	0.690924526100994	0.165548920138379	0.461565513794152	-0.622442923345413	0.00197776320585839	-0.0430849684179434	0.849012882763856	-0.522001506846372	0.012705869838915	-0.790177248757472	1.21490913456231e-05	-0.385909328228274	0.0760848909986095
TEK	blue	-0.294671271236832	0.183110398801799	0.294671271236832	0.183110398801799	-0.11332401167381	0.615574298800377	-0.0782709264401339	0.729173428882354	0.0989343940933241	0.661361866567666	-0.396186307159291	0.0679510059486983	0.0291920355448348	0.897391443082854	-0.496319009738346	0.0188022671782384	-0.710337550979268	0.000212104796080681	-0.227148860455501	0.309343864426738
LOC284669	blue	-0.0700759209946446	0.756652006581549	0.0700759209946446	0.756652006581549	-0.00449720630435693	0.984153071656159	0.258298295139022	0.245790286393128	0.0532766007153975	0.813844233369008	-0.175356490616212	0.435060475113942	-0.131647899521506	0.559226465984854	-0.00212997001642059	0.992494213401494	0.0484437910117712	0.830482082404619	0.175747207725063	0.434021662362167
SLC6A19	blue	-0.245800798449812	0.270185543855831	0.245800798449812	0.270185543855831	-0.182238422440077	0.416958049679389	-0.299234155083564	0.176104719950211	-0.11378279598059	0.61413579911557	0.291201372820776	0.188563813497952	0.0656929063563002	0.771468379310539	0.200006657102485	0.372167796714713	0.500603578387427	0.0176474327361425	0.668536539949282	0.000670967655548925
MFAP5	blue	-0.332458014357166	0.130604122735233	0.332458014357166	0.130604122735233	-0.00122133864689277	0.995696093878444	-0.385990219622476	0.0760181345158305	-0.0469456872338968	0.835654199480499	0.28110223921497	0.205061045080283	0.140820133457058	0.53192039353328	0.0517923976013701	0.818945981218477	0.36847304753685	0.0915308259317112	0.559622935557886	0.00676614588379004
CASC5	blue	0.169171715491705	0.451679337649338	-0.169171715491705	0.451679337649338	0.308990681649435	0.161748752777096	0.0775199151702839	0.731678881373301	0.296770981199742	0.179863306831043	0.0979036453454008	0.664689505717742	0.315848963156812	0.15215868877523	0.122153946259822	0.588133069893851	0.602630473167775	0.00299491738716931	0.527905060050633	0.0115625768109223
CYP24A1	blue	-0.0909116777784106	0.687420637653475	0.0909116777784106	0.687420637653475	-0.156731966159682	0.48608426676112	-0.226696142026308	0.310335194487532	-0.126393715594118	0.575145428868469	0.141064946263611	0.531200220868862	0.137440902465226	0.541907532932839	0.269513998854485	0.225150936108594	0.264121187269033	0.234927388314793	0.599595090969141	0.00318403337801974
LOC158434	blue	-0.206522679899577	0.356461133881314	0.206522679899577	0.356461133881314	0.188203802544195	0.401604320024024	-0.249873379551398	0.262073563568049	0.154154508028265	0.493372395643075	0.37678285411488	0.0839036661430362	0.313315554947941	0.155653498519642	0.0876341293814884	0.698167935864822	0.5583217576676	0.0069235834751929	0.404219904610756	0.0620659949038634
HPS5	blue	-0.306196523912985	0.165773940788538	0.306196523912985	0.165773940788538	0.132105230624046	0.557850257418938	-0.0333003385568642	0.883040920695244	-0.107111161120054	0.635186963318268	-0.230200091009337	0.302712939085729	-0.292851566198585	0.18595670061161	-0.73641696403539	9.31493153980686e-05	-0.797334421810684	8.86619032760736e-06	-0.707825202345954	0.000228547744492399
ENTPD3	blue	-0.33829479984976	0.123576146389865	0.33829479984976	0.123576146389865	-0.0289299301684613	0.898308090104596	0.0920221991616696	0.683792221453358	0.216080815300308	0.334132458716891	-0.570012781536346	0.00561219658307591	0.161181043449492	0.473631522899329	-0.479351854305687	0.0239879866109242	-0.780216207117635	1.84725735947985e-05	-0.465025948173033	0.0292051933202713
PTX3	blue	-0.315616018207564	0.152477712963878	0.315616018207564	0.152477712963878	0.0556593701518635	0.805669085452232	-0.132596344219786	0.556374085280393	0.179403138477285	0.424365865570025	-0.390514090943448	0.0723544290102988	0.0172799637511884	0.939160935437321	-0.544159964187512	0.00884199134268267	-0.658796090332262	0.000855799542677843	-0.374829451048515	0.0856523586021747
CNBD1	blue	0.0498340651290456	0.825688291462578	-0.0498340651290456	0.825688291462578	0.361492428199931	0.0983254200065572	0.0480251852046738	0.831926622164009	0.410141542057499	0.057983270714074	-0.0178103190571	0.937297166507205	0.213770251204391	0.339452204197935	0.0149770623945715	0.947257212526301	0.385038696822634	0.0768061831710655	0.506493831612824	0.0161540295304533
PTCH2	blue	0.0586169375063574	0.795549124106215	-0.0586169375063574	0.795549124106215	0.308453151690338	0.162517764305045	0.268742635313982	0.22653261723086	0.689142444263947	0.000389230997551238	-0.234118181190298	0.294327133331336	0.278332166908316	0.209749979560416	0.163601040480246	0.46692674391598	0.543758046982473	0.00890223654951174	0.478831790595214	0.0241633312190879
ZNF521	blue	-0.455858279062154	0.0329905245344422	0.455858279062154	0.0329905245344422	0.3060804006382	0.165942715045979	0.0232214363677425	0.918301234609369	0.192728262380612	0.390171289084457	-0.425105938813971	0.0485821462850939	-0.121961882108696	0.588724366258924	-0.801007666994675	7.50631425646536e-06	-0.781397598194959	1.75966956428484e-05	-0.587832806643876	0.00401433746888118
HAUS8	blue	0.353207884482309	0.106862873600086	-0.353207884482309	0.106862873600086	-0.00300574209661582	0.989408229145121	0.446758307345057	0.037120676778634	0.0912742427813036	0.68623529076257	-0.203626147844177	0.363394900122694	-0.00556804012742119	0.980380379721772	0.305152204628684	0.167296046742541	0.26689382578793	0.229866913754446	0.0648973722338853	0.774166039681807
HIST1H1D	blue	0.262654167997233	0.237634119614456	-0.262654167997233	0.237634119614456	0.218351412857242	0.328953355533767	0.454449958858969	0.0336048190242888	0.423758775161236	0.0493766475935712	-0.0579743560654248	0.797745218349859	0.240850109042305	0.280258105194582	0.408174977018031	0.0593156220326239	0.670145841549596	0.00064398956184763	0.55513968512689	0.00732141430847705
DUOX2	blue	-0.377992695392023	0.0828340627687741	0.377992695392023	0.0828340627687741	-0.144150451933633	0.522162823101864	-0.0278843060028362	0.901966130344882	-0.00493645412416975	0.982605498376038	-0.394328715131551	0.069370080641506	-0.0363849130558856	0.872289327168095	-0.488074921371913	0.021195497413539	-0.865422903315806	1.99458121987979e-07	-0.599603831117797	0.00318347477847699
CYS1	blue	0.0662154654906536	0.769697763023221	-0.0662154654906536	0.769697763023221	0.236729646735273	0.288818508245573	0.133941413016604	0.552340150376619	0.147218311820193	0.513250064220335	0.0338882175733107	0.880990217615661	-0.00287046459340239	0.989884902048648	0.0166470171755366	0.941385631279121	0.19221869026284	0.391449739743621	-0.0460140866466002	0.838873820911997
HSF4	blue	-0.00683016488429447	0.975934269830399	0.00683016488429447	0.975934269830399	0.414094540838228	0.0553745988233331	0.228214087549911	0.307018932812297	0.438218870621164	0.0413555331705321	0.161383518814905	0.473068684944425	0.0855824022806868	0.704924373111408	0.206469760848349	0.356587117875054	0.695939788162958	0.000322134208409166	0.482162556495285	0.0230578532645407
EME2	blue	-0.449594114776404	0.0357923292098173	0.449594114776404	0.0357923292098173	-0.0500709980061994	0.824871918383717	-0.0717515913967408	0.751008992532885	-0.118528846086532	0.599335859155056	-0.246164255108712	0.269455209848531	-0.517685856221682	0.0135986612137802	-0.572908435597315	0.00532149262264351	-0.713114830230599	0.000195126970809778	-0.478069090414722	0.0244223340969283
TMEM174	blue	0.0294652295290459	0.896436150961598	-0.0294652295290459	0.896436150961598	0.0564787486407234	0.802862321760083	-0.419551248881779	0.0519229119588379	-0.219924670333916	0.325393170151023	0.572220961267896	0.00538934996775661	-0.087178977863127	0.699664888969652	0.182349293832085	0.416669810925664	0.567996525421461	0.00582231237165325	0.671292920336382	0.000625331848468472
GPR176	blue	-0.365716104058393	0.0941713927763731	0.365716104058393	0.0941713927763731	-0.274065361074136	0.217111581620174	-0.13095995238574	0.561299507334874	0.0467638771602148	0.836282339114083	-0.284036646476738	0.200171178182939	0.0119452326726833	0.957923717308958	-0.275519865503346	0.214583100435022	-0.423803746438887	0.0493499642826839	-0.242356056104186	0.277169571071328
LOC100131691	blue	0.21260143420966	0.342162211955107	-0.21260143420966	0.342162211955107	0.255316645700128	0.25147641159112	0.202111734471934	0.367050891860987	0.401559430932498	0.0639701236352143	-0.0884783781280884	0.69539414672368	0.145093551297119	0.519415135370595	0.136158344450145	0.545720518425093	0.386210541639158	0.0758365348741726	0.221495519476694	0.321861604868531
TFF2	blue	0.1429008434921	0.525814099305103	-0.1429008434921	0.525814099305103	-0.110877186217995	0.623269156447745	-0.392143723845614	0.0710678610962267	-0.372409507945238	0.0878561956802326	0.662768912536084	0.000775751474204145	0.048591924700014	0.829971023780194	0.319778588338964	0.146847434183195	0.47390858995538	0.0258744911017885	0.28576094479417	0.197334765900675
ZIC1	blue	0.0870562236555278	0.700068801442825	-0.0870562236555278	0.700068801442825	0.26578895303885	0.231874824374707	-0.22126086537039	0.322387679440942	0.186973703980119	0.404744440855197	0.360025333792188	0.0997994310695413	0.0764303509013958	0.735318474432509	0.0356857069295874	0.874724640527624	0.499958152297558	0.0178176340396628	0.353625073472382	0.10642042137561
SLC6A17	blue	0.244958805088548	0.271882261186522	-0.244958805088548	0.271882261186522	0.162024842125581	0.471288187911786	-0.213223499208653	0.340718312974651	-0.10489744850919	0.642233549307608	0.565307696008443	0.00611264640452327	0.0857995376119195	0.704208308472272	0.266976639723053	0.22971687518956	0.632772882230907	0.00157540018139778	0.307572186148638	0.163783603646546
SPATA19	blue	0.214842091044074	0.336978246118416	-0.214842091044074	0.336978246118416	0.386363283976449	0.0757108292663436	-0.0306434801897777	0.892317701511069	0.373523362039941	0.0868366326787604	0.284905677570431	0.19873823965657	0.449144475945627	0.0360004176864677	0.218269287117211	0.329139838250642	0.663307323420686	0.000765412172211785	0.389641477704857	0.0730505311570883
TUBA8	blue	0.119303572787312	0.596934207603224	-0.119303572787312	0.596934207603224	0.00876501468168552	0.969119722551305	-0.232463257578422	0.297851427600782	-0.310986368522184	0.158915819921413	0.526112919188144	0.0119003759691011	-0.190933904258791	0.394683495831713	0.161171376121083	0.473658404487475	0.393471557432991	0.0700324077563678	0.282858544228252	0.202124827903072
ACSL6	blue	0.172147299552137	0.443642771672232	-0.172147299552137	0.443642771672232	-0.0467669243353169	0.836271810566733	-0.339534744999158	0.122118926168379	-0.191121571818192	0.394210216656459	0.628986712471943	0.00171395158210348	0.282643726327249	0.202482437860902	0.51821470100668	0.013486587979061	0.619006288485119	0.00212953587480826	0.310274904539034	0.159921760510233
CDC20	blue	0.118993333155023	0.597895464939177	-0.118993333155023	0.597895464939177	0.330410991508319	0.133135324252629	0.0913496399337176	0.685988881442686	0.118881208397638	0.59824303573452	0.238670625328704	0.284766028496588	0.199728290255409	0.372847474362884	0.179174313363049	0.424966800193872	0.677574250578905	0.000531156108973635	0.494327917282066	0.0193592754019513
ZNF221	blue	-0.254848615318427	0.252376585602233	0.254848615318427	0.252376585602233	0.0825274670397533	0.715024210707267	0.306595304573243	0.16519525760087	0.301208390159689	0.173131477370886	-0.605374381278418	0.00283217236222049	-0.128131933171146	0.569857203205922	-0.370953160077601	0.0892026565213184	-0.499557355811005	0.0179239910632141	-0.348521918591595	0.111925326654407
CIB4	blue	-0.318021572884802	0.149205791664086	0.318021572884802	0.149205791664086	0.122373122224362	0.587458615657866	0.169347188083625	0.451203318305519	0.167593664776005	0.455972001258821	-0.317123520335548	0.150421445312421	-0.0517995948484785	0.818921224405828	-0.420405332922811	0.0513980277324887	-0.54076993888688	0.00936081372826672	-0.505180371812677	0.016477833357735
CBLN2	blue	-0.393633575781499	0.0699068505873428	0.393633575781499	0.0699068505873428	0.307355226787284	0.164096396385704	0.214908906294005	0.336824382136989	0.558964267392848	0.00684546755833291	-0.459816500629233	0.031311343551652	0.336586558483309	0.125604168419404	-0.297602387025124	0.178588559823485	-0.319344638241542	0.147427443265971	-0.117151265235296	0.603616297656352
HMCN2	blue	0.00272462081441558	0.990398810719462	-0.00272462081441558	0.990398810719462	0.14728300921135	0.513062895714205	0.405442313587378	0.0612057433701204	0.532818379946341	0.0106764834501969	-0.295680966030159	0.181543994415416	-0.0575271101998813	0.799274604648725	0.150907420289431	0.502630209688142	0.521749067410321	0.0127567406059258	0.570358538880444	0.00557680600948843
LONRF2	blue	-0.255384168141209	0.25134671484331	0.255384168141209	0.25134671484331	0.232391048563769	0.298005792233374	-0.139320205728564	0.536342710137761	0.0147971079650143	0.947890097540591	-0.293246215799356	0.185336861087812	-0.251149960824726	0.259563118292092	-0.787884599227515	1.3405154015914e-05	-0.811401098296228	4.59784712360485e-06	-0.514234840726262	0.0143487626156135
PROKR2	blue	0.0863649266008556	0.702344915927091	-0.0863649266008556	0.702344915927091	0.134745316167676	0.549935544032047	-0.0713069688392511	0.752505126091536	-0.000950924092005069	0.996649008656695	0.269333580128614	0.225473606919826	-0.369885399543515	0.090199546160681	0.0696875573277979	0.757961588571917	0.430800704432228	0.045332416458079	0.315931701742254	0.152045489005583
TP53I11	blue	0.426753094451373	0.0476242124614453	-0.426753094451373	0.0476242124614453	0.144739971498965	0.520444470539845	-0.272749957038404	0.219415210111251	-0.176392161865496	0.432309798435794	0.636978397163602	0.00143275004129417	0.1101184760483	0.625662951257257	0.278691318983118	0.20913803381045	0.687587922658067	0.000406160987279149	0.341369989075061	0.119984889908445
RIBC2	blue	0.0915436356584481	0.685355015661935	-0.0915436356584481	0.685355015661935	0.0372947522605463	0.869122060012825	-0.0353131461299325	0.876022706969372	0.170754395627198	0.447395357161418	0.252276102094148	0.257361316883808	0.449916118151282	0.0356438911893205	0.359743561781077	0.100084381947752	0.656913420137942	0.000896130504618721	0.401125502466032	0.0642848633466269
TMEM59L	blue	0.214464404272288	0.337848777250633	-0.214464404272288	0.337848777250633	0.132999357332091	0.555164037195522	0.00285956396160269	0.989923312394734	0.177416181864129	0.429599229688275	0.282828226604533	0.202175272263599	0.306414191417269	0.165457902517166	0.287509286378903	0.194486637677723	0.45041987985769	0.035412637285176	0.338265971505671	0.123610174546083
USP13	blue	-0.323739641006132	0.141627432974284	0.323739641006132	0.141627432974284	0.108809773579032	0.6298005774267	0.21972840975336	0.325836028630714	0.0747501599426928	0.740941742690308	-0.571256532697992	0.00548575596132363	-0.264373382020271	0.234464112306939	-0.679424498336823	0.000505850796081171	-0.911418875364698	3.70944038605042e-09	-0.659646234117873	0.000838101803830142
CHRNA1	blue	-0.130778950097255	0.561845504111372	0.130778950097255	0.561845504111372	-0.194510343990117	0.385718732710361	-0.158966336791169	0.479810047197736	0.035590332331649	0.875056912678044	0.330890980790724	0.132538685652184	0.428974322207523	0.0463556756326943	0.484935824573917	0.0221686288012336	0.690530005471043	0.000374635524471233	0.639118441941754	0.00136447349725637
ITIH6	blue	-0.0556171329631322	0.805813830993201	0.0556171329631322	0.805813830993201	-0.0466318780727393	0.836738446062181	0.231441204117459	0.30004090828215	0.380537795763232	0.080617283749527	-0.178072934094886	0.427865621758829	-0.0630990685421657	0.780273334222839	0.211326340329865	0.345133144919039	0.413839330701627	0.0555402440696152	0.499572190964625	0.0179200452310733
DDC	blue	-0.00634747157239326	0.977634587824804	0.00634747157239326	0.977634587824804	-0.0597491643729631	0.791683255476121	0.179801229640074	0.423321501993188	0.0671664273091386	0.766478412771359	0.00468867594954626	0.983478472024381	0.0309574288711149	0.891220775098974	0.200535825530501	0.370877702122256	0.402248877603899	0.0634724648507581	0.359028882978149	0.10080980615794
CTXN1	blue	0.191750446548071	0.392626568180159	-0.191750446548071	0.392626568180159	0.266354492181431	0.230845626936897	0.130549708825803	0.562537354436124	0.0660758026719683	0.770170882260633	0.300912136070513	0.173575420471738	0.05019044547427	0.824460417827292	0.281945624500311	0.20364751193677	0.561182333538814	0.00658138130859202	0.355485435699722	0.104463695548392
PRDM15	blue	-0.261411644497042	0.239942473679738	0.261411644497042	0.239942473679738	-0.204383168520733	0.361575263971993	0.195979808075353	0.382068901379688	0.0933275988488002	0.679535681775986	-0.570505719188831	0.0055617975167089	0.0140504640183471	0.950516303235921	-0.353825317356119	0.106208527918782	-0.813178989879951	4.21549816875715e-06	-0.677253587550357	0.000535650295595984
ESYT3	blue	0.052449073604755	0.816687860944029	-0.052449073604755	0.816687860944029	0.246040039655946	0.269704669101111	0.21903716068835	0.327398696976524	0.358727141838118	0.101117241289211	-0.0997851217159553	0.658620042273199	0.0358318395705644	0.874215573803001	0.134115361744225	0.551819437738342	0.45259705204037	0.0344267371350426	0.287400685086516	0.194662739098678
ANP32D	blue	0.1887869837779	0.400120338283864	-0.1887869837779	0.400120338283864	0.0406708403104493	0.85738675344515	-0.0528213570840971	0.815408307164971	0.103145297996098	0.647832097086622	0.395987908272455	0.0681015103681478	0.248844172963796	0.264108765294155	0.527415560204005	0.0116540540130775	0.827694199076733	2.002084109612e-06	0.574417704212813	0.00517501033667415
WNK4	blue	0.140520287690574	0.532803079532464	-0.140520287690574	0.532803079532464	-0.284408064884524	0.199557900331639	-0.389379115724991	0.0732608075881436	-0.347946252193867	0.112559068208895	0.479528220791799	0.0239287544037504	0.167339591133039	0.456665113187367	0.416571960537262	0.053786279530839	0.454803587474838	0.0334497286965562	0.478142119534756	0.0243974387846409
TMEM92	blue	-0.249957665813906	0.261907336024714	0.249957665813906	0.261907336024714	0.216663284292275	0.332799279391664	-0.136686969406447	0.544147454611219	0.21737879962956	0.331165922285153	0.192747550769386	0.390122943054209	-0.152479796557813	0.498136636051496	-0.0391229482185059	0.862763777192988	0.459354131677341	0.0315039306658178	0.266055052124201	0.231390189772235
HS6ST2	blue	-0.0788068891561439	0.727387029751539	0.0788068891561439	0.727387029751539	-0.0296463429779942	0.895802918089442	-0.0513821099089778	0.820357547674957	0.323984224504312	0.141309483182886	-0.306033892933937	0.16601034304268	0.592476857216713	0.00366716918166225	-0.124483127161211	0.580982621978608	-0.336415137147778	0.125808992029633	-0.0641470443777391	0.776712713970798
NMI	blue	0.188477115150983	0.4009084609039	-0.188477115150983	0.4009084609039	-0.123979505533813	0.58252552543992	-0.080052467741758	0.723240724930205	0.0964585649098919	0.669365034227714	0.349205673835009	0.111175969276539	0.448766417442133	0.0361761143578326	0.708232390699072	0.000225810317849966	0.875213058494207	9.77755754041047e-08	0.75339471213403	5.17356591855491e-05
C21orf58	blue	0.00695270545180433	0.975502628639219	-0.00695270545180433	0.975502628639219	-0.272588024348165	0.219699912599868	-0.0454240460822918	0.840914298612081	-0.299932075646376	0.175049651267825	0.305801192061104	0.166349006293724	-0.0364101931020833	0.872201298333057	0.468875582288406	0.0277222818811723	0.537080331256864	0.00995366254771581	0.593707478585516	0.00357951119402213
TPSD1	blue	-0.0186372775055052	0.93439171390352	0.0186372775055052	0.93439171390352	-0.0670553087474276	0.7668543985609	-0.0842810820953141	0.709220879539782	0.107905163701612	0.632666902184591	0.302501865169064	0.17120234986455	0.229782253262102	0.303615789052658	0.337560401306315	0.12444511385897	0.578320761304719	0.00481168620711417	0.42948657992394	0.0460668837925069
TNMD	blue	0.00310550957480802	0.989056683979179	-0.00310550957480802	0.989056683979179	0.228405996953077	0.306601215430334	0.305513748427277	0.166768001037513	0.457011988828669	0.0324939211395115	-0.136884525548521	0.543560108412994	0.240828399828997	0.280302785499584	0.30880606015854	0.162012593294889	0.40432242934974	0.0619934922829016	0.288430940294824	0.192996478305815
ADAMTS1	blue	-0.351435710926555	0.108757354933525	0.351435710926555	0.108757354933525	0.209842594193841	0.348609266225163	-0.11846166630566	0.599544306524021	0.15127525442018	0.50157723631773	-0.349981560406364	0.110330072372939	-0.166984718350463	0.457634118467066	-0.641094836187449	0.00130389237778072	-0.723779366760471	0.00014036675222471	-0.442580739075267	0.039147674306648
FAM90A1	blue	-0.165036003751661	0.462974149241271	0.165036003751661	0.462974149241271	0.0407449285399205	0.85712953901686	0.130263536197452	0.563401555820473	0.224944763335589	0.314188430048535	-0.380575984276432	0.080584363509377	0.0673149316424447	0.765976006021237	-0.388500475645442	0.0739683410650896	-0.492581773452199	0.0198586270073458	-0.409732294164577	0.0582586291349313
ADM2	blue	0.160540268190257	0.475414976750912	-0.160540268190257	0.475414976750912	0.0172020635075547	0.939434717769388	-0.358952570296496	0.100887493918492	-0.208323877245196	0.352188483699381	0.595078154754524	0.00348395045009233	0.202633285190512	0.365789420142186	0.33098134415677	0.132426575722851	0.560842542701198	0.00662128084550156	0.373212074727021	0.0871206772575314
SSBP3	blue	0.221756628668584	0.321276828319909	-0.221756628668584	0.321276828319909	0.506951284509309	0.0160424726552033	0.06547706670901	0.772200042065222	0.122170694456061	0.588081520237263	0.365918492669676	0.0939756536110119	0.189521593074322	0.398255363971661	0.0849813510820127	0.706907764884559	0.678086442367165	0.000524044672859402	0.274992097982192	0.215498286511355
ZNF204P	blue	0.34719914729685	0.113385428481253	-0.34719914729685	0.113385428481253	0.233020735660828	0.296661339829787	-0.0119403104246267	0.957941040767455	-0.0628236517077301	0.781209804269746	0.316946276109814	0.150662193428576	0.390221601363756	0.0725871938181088	0.279544315452499	0.207689430349803	0.348012493804735	0.112486011390364	-0.0735796756410216	0.744866702329883
MAMLD1	blue	-0.458226261059978	0.0319776444791913	0.458226261059978	0.0319776444791913	0.150687880253893	0.50325918519883	-0.279812837743677	0.207234804563847	-0.0386742592909131	0.86432352814294	-0.0860404313392163	0.703414176894269	-0.189261554666342	0.398914977971214	-0.613595872043215	0.00238836321412241	-0.67281489956065	0.000601292166760581	-0.543700070910527	0.00891095466136559
ANKAR	blue	0.227336885975672	0.308932707821942	-0.227336885975672	0.308932707821942	0.285199378361542	0.198255526762991	0.167781640717877	0.455459555238396	0.353420914860513	0.10663677533214	-0.00756942509134891	0.973330376632588	0.293911567953929	0.184295048566193	0.252577161829988	0.256774724592313	0.435831109656279	0.0426046607505583	0.236687215587712	0.288907496664906
SLC13A1	blue	0.0676957989622196	0.764687904857246	-0.0676957989622196	0.764687904857246	-0.0510646967415713	0.821449954490629	-0.15077576267803	0.503007358697831	0.288642552742857	0.192655431966053	0.134439971525412	0.550848319226875	0.383511612853422	0.078083724775416	0.265826235523672	0.231806883404034	0.454709833305625	0.0334907912092601	0.435479770607631	0.0427909150324627
TAS1R1	blue	-0.0706764138404004	0.754628384169078	0.0706764138404004	0.754628384169078	-0.0175582706775322	0.93818287327349	0.00994286945993387	0.96497230345333	0.0741731409074453	0.742875877378305	0.0479011191102089	0.832354854711127	-0.0679574788794502	0.763803245744274	0.106318713482256	0.637705983411116	0.348924279441092	0.111483918187216	0.27134849226286	0.221887300735975
KCNF1	blue	-0.0484611213687776	0.830422289555379	0.0484611213687776	0.830422289555379	0.0231951745929862	0.918393331896954	-0.227025782402196	0.309613180549589	0.125154958226715	0.578927141860893	0.179723484601502	0.42352535137438	0.209661772768793	0.349034292707596	0.0277500368414519	0.902436001991394	0.267659859663213	0.228481500292352	0.166604285020494	0.458674100115769
PKI55	blue	0.338748002622047	0.123042084821921	-0.338748002622047	0.123042084821921	0.205031246994954	0.360021685537906	0.492838106055919	0.0197846803413421	0.617992323567693	0.00217615102036586	-0.229839094198292	0.30349287214135	0.313427261264361	0.155498227165404	0.393113182482319	0.0703107389069249	0.607689601024007	0.00270070042586701	0.327793581967725	0.136422592363834
C20orf26	blue	-0.081000939919175	0.720088446347404	0.081000939919175	0.720088446347404	0.233466062828184	0.29571278000765	-0.0330326725044205	0.883974862801611	0.297585821188842	0.178613898568747	0.128813246264791	0.567790282368096	-0.0927347689373268	0.681467573627186	-0.0810720318814578	0.719852345948371	0.418984379758147	0.0522735620829162	0.358963298542414	0.100876569703496
SLC2A12	blue	-0.366150275558092	0.0937518556899482	0.366150275558092	0.0937518556899482	-0.0981761380018507	0.66380920217241	0.143060880951985	0.525345808546836	0.102044555239738	0.651358685133021	-0.537218367446575	0.0099309411972012	-0.169186516509396	0.451639175560048	-0.5257340897992	0.0119728034375556	-0.629238582689752	0.00170442484836652	-0.269447361544505	0.22527007849878
SLC7A3	blue	0.00615706475122779	0.978305334191395	-0.00615706475122779	0.978305334191395	0.12071225038993	0.592577700127503	0.0639324252597795	0.777441557576131	0.203607162838406	0.363440601846828	0.160989209596756	0.474165092993484	0.133969139406084	0.552257136982792	0.334747166274594	0.127814517482664	0.582634411599846	0.00443512954450445	0.377915624907795	0.0829018942291183
KIAA1661	blue	-0.0893250244286021	0.692616252840595	0.0893250244286021	0.692616252840595	0.332919285785821	0.130038534767875	0.119801901432316	0.595391528643993	0.485609164575378	0.021956931442017	-0.110468319512241	0.624558711189253	0.319854386765726	0.146746288890404	0.0617443942094321	0.784882297795234	0.500718621709467	0.0176172337544498	0.53794611283867	0.00981185397406204
SNAP25	blue	-0.171942325267471	0.444193944047718	0.171942325267471	0.444193944047718	0.139013829014345	0.537248111353356	-0.165517805298493	0.461650902295223	0.28039829270276	0.206245901816676	0.00384355817172693	0.986456127872602	0.388962831424287	0.0735953853639046	0.115649841881408	0.608295916963116	0.363344964845922	0.0964871352726302	0.573970552278159	0.00521805445553372
CROT	blue	-0.446845734298281	0.037079154496837	0.446845734298281	0.037079154496837	-0.261461708827686	0.239849183534831	-0.475056732681123	0.0254670479624285	-0.356448489951272	0.103461170727929	0.101517372819756	0.653050244138609	-0.137876164436477	0.540616313349191	-0.483649218283896	0.0225776854073376	-0.541945318683336	0.00917816832196642	-0.285382839379304	0.197954400503089
CXorf57	blue	-0.283699777739728	0.200728504997436	0.283699777739728	0.200728504997436	-0.177520625618575	0.429323281356706	-0.405806352227545	0.0609513247906311	-0.274430018221515	0.21647582057389	-0.0053411063376478	0.981179866874469	-0.0444265384826911	0.844366115924297	-0.386851880859112	0.0753097711995795	-0.558494768547386	0.00690247670598517	-0.396737996786223	0.0675338227576597
NOS1	blue	0.11345477205066	0.615164165706699	-0.11345477205066	0.615164165706699	-0.16900820238188	0.452123149246083	-0.312306973987565	0.157060338190815	-0.0822434247248002	0.715965648845813	0.528466123158949	0.0114584489887816	0.302452849510492	0.171275181473759	0.525194554732756	0.0120765771379215	0.752557019247474	5.3316040540144e-05	0.645366522891943	0.00118072188481262
NEIL2	blue	-0.0520606860331112	0.818023245838876	0.0520606860331112	0.818023245838876	0.163701159016036	0.466650409109331	0.408141959308323	0.0593381897847235	0.0700344244138064	0.756791904460894	-0.541937864640185	0.00917931732078143	-0.444439163513136	0.0382355116465248	-0.540713860000092	0.0093696021014622	-0.735435245487393	9.62420185779002e-05	-0.752376242185035	5.36625571367365e-05
PGAM5	blue	-0.222675794229858	0.319223375781523	0.222675794229858	0.319223375781523	-0.0481490815556801	0.831499021448526	0.32333426511109	0.142155522975309	0.0737767637069389	0.744205380103636	-0.630129199690407	0.00167109698437517	-0.476039519261904	0.0251223644339626	-0.514064380883446	0.0143866672992479	-0.675035590933464	0.000567638515190959	-0.494963704513437	0.019179988485221
C2CD2	blue	-0.331760399018631	0.131462844381322	0.331760399018631	0.131462844381322	0.0943395786608463	0.676242367831275	0.150398453985329	0.504088968415121	0.095160997425828	0.673573394497456	-0.576848288348897	0.00494617172129707	-0.217795946497094	0.330215883173896	-0.725627861142518	0.000132377230889304	-0.888245376623222	3.4321228685431e-08	-0.610873281439807	0.00252832838094452
ALPI	blue	-0.00588557015405328	0.979261752949545	0.00588557015405328	0.979261752949545	-0.215572128364956	0.335299357399108	-0.0362870073645883	0.872630262931422	-0.0269729844486849	0.905155892523804	0.200327637824987	0.3713849507285	0.208557111879122	0.351637420746093	0.273791532846646	0.217589800780278	0.373060425947877	0.087259304525291	0.330743347496452	0.132721993741615
GBA3	blue	-0.162032813455212	0.471266078701668	0.162032813455212	0.471266078701668	-0.0116433676817317	0.958986140640464	0.101643126115974	0.652646592341961	0.258451645122088	0.245500109772672	-0.0873839223643477	0.698990710942085	0.188415697331008	0.401064773613996	0.0704419800247813	0.755418226968526	0.339198347188774	0.122513040223731	0.459423950249519	0.0314747897674175
RIPK4	blue	-0.0580893073302258	0.797352250489074	0.0580893073302258	0.797352250489074	-0.0395997847165991	0.861106719550947	0.206484059754064	0.356553074023911	0.2012215354712	0.369209780285674	-0.292573568051303	0.186394174121477	0.523699218168977	0.0123680342274144	-0.0111380539607199	0.96076475775882	-0.353399989756951	0.10665896854119	-0.288370848567881	0.193093400005099
NPY6R	blue	0.0704128150892065	0.755516504544925	-0.0704128150892065	0.755516504544925	-0.0706086505295068	0.754856664669458	0.154842844689096	0.491420758753926	0.0615713609753548	0.785471508108488	-0.069736083651562	0.757797920222525	-0.462781425622581	0.0300984116257925	0.118795436433334	0.59850897373439	0.242881431627921	0.276097137135652	0.182427328200056	0.416467005521065
FCN2	blue	0.111663837153896	0.620791078518308	-0.111663837153896	0.620791078518308	-0.0381151608643273	0.866267771399158	-0.0185005955410037	0.934871880432638	0.107925138605444	0.632603555000426	0.162950189914396	0.468725181183344	0.301121018609028	0.173262324026993	0.403663235353059	0.0624607856272049	0.50821722990396	0.0157370026912235	0.623329225946171	0.00194013964392217
TUBB1	blue	0.0496410393755323	0.826353507307211	-0.0496410393755323	0.826353507307211	-0.00465669984731291	0.983591131782507	-0.473047547745066	0.0261834462803597	-0.313839247978338	0.154926504776201	0.752772900210406	5.29047917398764e-05	0.130384945876881	0.563034843415943	0.45217268825456	0.034617187395454	0.626651547418934	0.00180444470044447	0.493673989565304	0.0195450833574508
OR51M1	blue	-0.0698063025344051	0.757561105500052	0.0698063025344051	0.757561105500052	-0.0322988049420771	0.886536237992967	0.218564571548069	0.32846963150684	0.218533615852698	0.328539853276427	-0.179978393852084	0.42285717113188	0.189542462126393	0.398202453780639	0.240123731371431	0.281755506255603	0.369041711745537	0.090993064313	0.42757742945566	0.0471503355078918
PRSS55	blue	-0.106358942591329	0.637578010384736	0.106358942591329	0.637578010384736	0.00684013990261812	0.975899133231426	0.00340957095187233	0.98798529201591	0.228073635648569	0.307324866071855	-0.0108297725198139	0.961849944277772	0.116667140183527	0.605123581986984	0.11335398770472	0.615480268457101	0.424275298202828	0.0490708444074382	0.326304580451999	0.138318241244799
IL1RL1	blue	-0.146348648657323	0.515769165907095	0.146348648657323	0.515769165907095	-0.182916420557465	0.415197116147992	-0.36717899542495	0.0927633307916094	-0.242946532019848	0.275964431633407	0.0838995272890464	0.710482267175708	-0.102027131245159	0.651414566736012	-0.16854849684731	0.453372111664344	-0.460874196967257	0.0308742900260388	-0.377685362163315	0.0831048009012725
BPIFA3	blue	0.172633275471184	0.442337432236348	-0.172633275471184	0.442337432236348	0.265575965190985	0.232263208469557	0.153823450795694	0.494312402079376	0.346746723681285	0.113887984459854	0.0788480694341859	0.72724982957344	0.393229182509104	0.0702205562873559	0.185983216894471	0.407282709247965	0.609890164683677	0.00258053810351714	0.459198311671792	0.0315690438070711
RASSF6	blue	0.41563199548611	0.054384725517663	-0.41563199548611	0.054384725517663	0.370930132947537	0.0892240685383162	0.0782700625538108	0.729176309370779	0.29803992928683	0.177920197466452	0.283068491394277	0.201775736869427	0.26932112449425	0.225495894498174	0.288566308667814	0.192778264021985	0.76449851594667	3.43274481366557e-05	0.592998143826725	0.00362982061842279
CRYBA4	blue	-0.0678286208997183	0.764238839357007	0.0678286208997183	0.764238839357007	-0.307357168510782	0.164093595141549	-0.185270508375214	0.409114533238164	-0.138195915617776	0.539668665723155	0.34432179129888	0.116609218612659	0.317091248940064	0.15046525889733	0.414822558160411	0.0549041616270379	0.524313264325266	0.0122476630409408	0.44036758952104	0.0402560736482658
PRLHR	blue	0.00249037106189476	0.991224242491047	-0.00249037106189476	0.991224242491047	0.351278014149446	0.108927114545871	-0.332374234918672	0.130707037466483	-0.0500693736059763	0.824877514803612	0.6828460055894	0.000461772991693318	0.127969344288682	0.57035094308907	0.0978619439416406	0.664824262245594	0.661383647282856	0.000802903423878877	0.50081671658696	0.0175915167432251
COL6A3	blue	-0.320820315115791	0.145461657160187	0.320820315115791	0.145461657160187	0.179215937564661	0.424857453673056	0.043586058898383	0.847276691806907	0.174902843794216	0.436268260426571	-0.523815297297528	0.0123452055779082	-0.177871998270252	0.428395626232737	-0.667290562058116	0.000692513922885074	-0.839008784487299	1.06689368051514e-06	-0.507821593814304	0.0158319579325881
PCDHB1	blue	0.0127751191064184	0.955003266541867	-0.0127751191064184	0.955003266541867	-0.192431145298396	0.390916432602445	-0.408996837503204	0.0587559902266473	-0.411642444126928	0.0569819314973305	0.584149606118585	0.00430884515983149	-0.0467860324774673	0.836205789057539	0.322541418206787	0.143192406541641	0.512260284793893	0.0147928508591419	0.325974210719177	0.138741359845258
EGFL7	blue	0.0438186781551693	0.846470938637049	-0.0438186781551693	0.846470938637049	0.0997689102205822	0.658672251148222	0.311019900602867	0.158868518093704	0.2861961943718	0.1966231071029	-0.118043102202348	0.600843721027938	0.0815975498199695	0.718107837371622	0.263487230201295	0.236094592021002	0.354457773118933	0.105541303878478	0.468549814650293	0.0278454032112162
CHRD	blue	0.161380682676985	0.473076566451767	-0.161380682676985	0.473076566451767	-0.0839998053814535	0.710150685307825	-0.200258241770521	0.371554122169239	-0.0282108380774971	0.900823571877112	0.476515681498546	0.0249567086707253	0.134558614690779	0.550493574242294	0.340357363498755	0.121159021532561	0.641735096082978	0.00128476382207621	0.3619688808379	0.0978501884204787
C12orf76	blue	-0.246955049818281	0.267870499658327	0.246955049818281	0.267870499658327	-0.531683757928078	0.0108759947903589	-0.353954486726189	0.106072007666428	-0.57370287310996	0.00524396429945905	0.133468700385762	0.553756330699036	-0.0906819730316797	0.688171986920725	-0.132422898909795	0.556895220338414	-0.541394289824329	0.00926342576390064	-0.413447712391879	0.0557951655765194
WNT7A	blue	-0.235329264318388	0.291764450010745	0.235329264318388	0.291764450010745	0.0107281937112984	0.962207527872417	-0.31566753015152	0.152407125611586	-0.264613429445165	0.234023705577901	0.540831520161437	0.00935117085852647	-0.103554083730981	0.646524268451584	0.146797624194047	0.514467906412958	0.516958930114045	0.0137539482504875	0.196644092226537	0.380425400136624
POGLUT1	blue	-0.246607199424968	0.268566843686042	0.246607199424968	0.268566843686042	-0.0536380210972313	0.812602993962127	-0.106497715203614	0.63713663663445	-0.0355882504524936	0.87506416588927	-0.353637192861784	0.10640758813748	-0.224068504909652	0.316127144575242	-0.599570812572603	0.0031855854883015	-0.818185870479231	3.28480449254547e-06	-0.486262912854665	0.0217529477816392
PKDCC	blue	-0.136128806752086	0.545808477031566	0.136128806752086	0.545808477031566	0.113719617703912	0.614333810886439	0.443092910221357	0.0388946043119936	0.04305839634774	0.849104969287844	-0.585693396564871	0.00418328045769992	-0.464331591954397	0.0294792392330524	-0.50541391243162	0.0164198783357682	-0.750548588094509	5.72775552621586e-05	-0.59927264107129	0.00320469935521013
FBLN7	blue	-0.27869409755678	0.209133304158872	0.27869409755678	0.209133304158872	-0.316059454385572	0.151870818898322	0.214215743897211	0.338422642033714	0.0226921029282137	0.920157745152242	-0.363872822586533	0.0959680113781166	-0.159144740122706	0.47931084597742	-0.110757026197887	0.623648027606271	-0.245746462469368	0.270294834694009	-0.00985338633105604	0.965287358783488
LOC100131510	blue	0.363314408470483	0.096517249373211	-0.363314408470483	0.096517249373211	-0.0497912785083878	0.825835735095881	0.36378614953678	0.0960531085683971	0.299617703813893	0.175524357233672	-0.0631388345880535	0.780138146308084	-0.00343814810414633	0.987884598440597	0.490635007334001	0.0204275163712337	0.633178151412436	0.0015611491774257	0.414673805293704	0.0550000335067737
CCDC158	blue	-0.175286184841148	0.435247539899238	0.175286184841148	0.435247539899238	0.233129522308685	0.296429447988527	0.0883623753755217	0.695775053217545	0.221326261965474	0.32224101384057	-0.0581782375580755	0.797048269627033	0.180789760085418	0.42073417586741	0.0464606180079991	0.837330290052976	0.327244193803955	0.137119853134935	0.326236930365485	0.138404808834381
SPO11	blue	0.110349897349794	0.624932409990752	-0.110349897349794	0.624932409990752	-0.0218208607784466	0.923214289015618	-0.292301295402352	0.186823317146875	-0.0906216824531918	0.68836924057199	0.512367890806399	0.014768365579485	0.085133289116116	0.706406214876066	0.322655276389214	0.143043174894567	0.602846782156875	0.00298180883343622	0.371870911738355	0.0883523794485117
IL1RAPL1	blue	-0.196235204697565	0.381436551444254	0.196235204697565	0.381436551444254	0.297256410747288	0.17911827003605	-0.278104447297911	0.210138601338938	0.124298301795415	0.581548650974664	0.284586411761154	0.1992638683646	0.175713172468886	0.43411210042029	-0.12709214798729	0.573017998007207	0.506634740015638	0.0161196001033703	0.455541702498361	0.0331278336956842
ADAM22	blue	0.488030878593212	0.0212089094420574	-0.488030878593212	0.0212089094420574	-0.0513683067199511	0.820405045955838	-0.0319623508006642	0.887710911576089	0.0322464254817793	0.886719097096507	0.352023613041336	0.108126182868763	0.332431751181081	0.130636378201425	0.590622137906253	0.00380267445874465	0.735405303058555	9.63377306524863e-05	0.399021948889713	0.0658273620979046
HDAC5	blue	0.244829986148857	0.272142438965755	-0.244829986148857	0.272142438965755	0.117413589714166	0.602800222607258	0.333477442126337	0.12935649850047	0.21466923552533	0.337376495939268	0.150302501228545	0.504364211262024	0.199239771763298	0.374041984519525	0.540527515279718	0.00939885374305412	0.674914347473533	0.000569433303487114	0.240842141965142	0.280274501927914
TPX2	blue	-0.293636141989581	0.184725826038543	0.293636141989581	0.184725826038543	0.137293076527116	0.542346386371844	0.195882622025723	0.382309685143497	0.0539454907398045	0.811547381361615	-0.414090174703168	0.0553774294868062	0.123738956504725	0.583263097552155	-0.540805845199797	0.00935519024851745	-0.692587712426471	0.000353858515951104	-0.559940146049819	0.00672821746743442
TSPAN13	blue	-0.156668389359084	0.486263390275559	0.156668389359084	0.486263390275559	0.107292404947478	0.634611374078787	-0.323901119801385	0.141417459517159	0.132725720164202	0.555985504311751	0.380680968730418	0.0804939140067287	0.570109193240944	0.00560230948551275	0.13449489223565	0.550684092514421	0.385826655209793	0.0761531633420948	0.320548191509535	0.14582276008567
VIP	blue	0.21445563702966	0.337869000703142	-0.21445563702966	0.337869000703142	0.295423410213451	0.181942682850759	0.312429008794304	0.156889644377699	0.298911082271619	0.176594597074122	-0.11786603000672	0.601393787265833	0.217733633983436	0.3303576944824	0.0900488125560809	0.690244482531554	0.438453791938164	0.0412341992671759	0.320730957393182	0.145580163468769
WDR87	blue	-0.211557224240928	0.344594070043032	0.211557224240928	0.344594070043032	0.160647152256236	0.475117252999127	-0.0399678849957885	0.859827917258218	0.153061073043379	0.49648045920629	0.104827394651646	0.642457031342001	0.0284683278153887	0.899922730939231	0.0116842589218114	0.958842218659675	0.380578017348687	0.0805826111906802	0.138472451724614	0.538849714120696
LRFN5	blue	0.0152068591925186	0.946449080673224	-0.0152068591925186	0.946449080673224	0.264090873236682	0.234983114725091	0.296976732764385	0.179547260596077	0.563152092657053	0.00635398900794362	-0.134362646866691	0.551079577050197	0.302406481127287	0.171344099230363	0.166551324249876	0.458818974589793	0.474334459915136	0.0257227601921698	0.406710479979769	0.0603229445286975
PRB3	blue	-0.382434733215697	0.0789941762305708	0.382434733215697	0.0789941762305708	0.136599063775978	0.544408896861562	0.00744262915542294	0.973776971513537	0.239518545417295	0.283006891127282	0.0882069345580448	0.696285569535629	0.397711526298494	0.0668023913900831	0.179938343229683	0.422962115992319	0.437184612529291	0.0418930333321284	0.471347410718837	0.0268021100436893
FBXO44	blue	0.0239272639957969	0.915826353787749	-0.0239272639957969	0.915826353787749	0.334712485881588	0.12785645815721	-0.159250917483875	0.479013868844211	0.194794063626896	0.385012508360978	0.302008867438673	0.171935862422564	-0.103921820857933	0.645348626920335	-0.0984703460652861	0.662859226193662	0.545854313196711	0.00859169481314111	0.372710895299574	0.0875794474231783
LOC100506107	blue	0.107288039213699	0.634625236263823	-0.107288039213699	0.634625236263823	0.0735667336662802	0.744910134759257	-0.0556729061486587	0.805622699309168	0.407020584793931	0.0601085621973389	0.00569603087495474	0.979929476622851	0.406432684471757	0.0605154865492698	0.199226790437256	0.374073755811691	0.373136330611719	0.0871898970054438	0.382666368723219	0.0787976703072262
BRIP1	blue	-0.00788386036666688	0.972222920567402	0.00788386036666688	0.972222920567402	0.238796178009196	0.284505121196434	-0.0858241412411548	0.704127186351638	0.0336874138480503	0.881690600714431	0.276948071349514	0.212119466726984	0.229832578059224	0.303506961558686	-0.0503424316790057	0.823936884596035	0.493201676448844	0.0196801780039018	0.340499411148149	0.120993820466752
PTER	blue	-0.423326580615965	0.04963365578532	0.423326580615965	0.04963365578532	0.0981302247436696	0.663957497702567	-0.113124895794436	0.616199043435424	-0.0434064173695193	0.847899040092202	-0.0666027155743928	0.768386335834101	-0.0263580112383952	0.907309192220987	-0.391520237741414	0.0715580338954633	-0.551226804449241	0.00783633230793636	-0.416677499723316	0.0537194039004417
DKFZP434L187	brown	0.260396920707422	0.241838401446018	-0.260396920707422	0.241838401446018	0.706453579018356	0.0002379807782864	0.203617909818545	0.363414730732382	0.573706713446774	0.00524359182079343	0.0165394045231762	0.941763913238975	0.124922682584751	0.579637437136945	-0.189311048676464	0.398789384626431	0.41961991692972	0.0518805592411267	0.141827710558366	0.528959305958207
LGSN	brown	0.00750708487156499	0.973549947564344	-0.00750708487156499	0.973549947564344	0.729349198291198	0.000117480532253792	0.217485714080611	0.330922272648603	0.477964924259797	0.0244578790007878	-0.0727835650543252	0.74753978639973	0.0878757576532805	0.697373681476693	-0.259378095700083	0.243751748827274	0.375736683603793	0.0848368545440123	0.224732957657677	0.314656385781954
MGC15705	brown	0.0883550183105978	0.695799213256439	-0.0883550183105978	0.695799213256439	0.282322732203378	0.203017592740305	0.115039553046018	0.610202311079864	0.439452522977978	0.040721467380244	-0.131406187695492	0.559954442981357	0.237294130482654	0.287636270363328	-0.0810620539994855	0.719885481567828	0.14027061183582	0.533538596673591	0.107319002505468	0.634526923414543
LRRC17	brown	0.141742041026285	0.529210771842987	-0.141742041026285	0.529210771842987	0.908926845416671	4.84393465557581e-09	0.202616524554303	0.365829920128432	0.405145835848317	0.0614135436475542	0.0836386330669491	0.711345182887356	-0.0131655353001131	0.953629544705129	-0.3334950991524	0.129334964484676	0.247549813033135	0.266682527603917	-0.0811112866244087	0.719721989306694
CCDC160	brown	0.278749077744084	0.209039732305964	-0.278749077744084	0.209039732305964	0.301647866464	0.172474355848278	-0.0203223138771311	0.928474005981461	0.17046691119221	0.448171928357939	0.135955692160032	0.546324115365451	0.307578986996715	0.163773805492045	-0.0214510080827426	0.924512147249501	0.147901706852101	0.511274671996915	-0.171603430354352	0.445106017200691
FBXO40	brown	0.200498184736996	0.370969384385345	-0.200498184736996	0.370969384385345	0.787585406048574	1.35771886973366e-05	0.208589600925038	0.3515606989547	0.366239261853833	0.093666039801326	0.0440118816621951	0.845801827414028	-0.0501237800572745	0.824690076954668	-0.275362317454347	0.214856028761981	0.346404254283746	0.11426947659876	0.0263290086377914	0.907410759099733
HAPLN1	brown	0.087872376947969	0.697384792058393	-0.087872376947969	0.697384792058393	0.770180939789322	2.75898843474734e-05	0.32254183944076	0.143191854235712	0.584262617916851	0.0042995477808242	-0.104082839118158	0.644834114824961	0.249065332023976	0.263670589244953	-0.196947614944708	0.379675792531328	0.349372398550847	0.110993803548817	0.0332108044016825	0.883353307206864
ZBBX	brown	0.0268620492390169	0.905544279795238	-0.0268620492390169	0.905544279795238	0.332745605349178	0.13025128684682	0.150405839634156	0.504067785530732	0.27496083138792	0.215552586240788	0.0184027646602605	0.935215575746305	-0.061938221945296	0.784222413410226	-0.0322653330740586	0.886653089180421	0.367502654645135	0.0924539196135657	0.251205099272245	0.259455033795449
SFRP4	brown	0.136974465551586	0.543292807892006	-0.136974465551586	0.543292807892006	0.918700205260503	1.62258987654543e-09	0.291193044082233	0.18857703466651	0.475020956752392	0.0254796660979849	-0.0354363873687029	0.875593278891705	0.0292634256635541	0.897141796109893	-0.393219892802528	0.0702277752160358	0.143552855523782	0.523907460080798	-0.185510705254709	0.40849666760158
ASPN	brown	-0.0966975878916663	0.668590857811921	0.0966975878916663	0.668590857811921	0.49789737964217	0.0183699607192898	-0.0401745712467216	0.859110025395602	0.309780958278729	0.160622758844528	0.00242387581562454	0.991458555085318	0.133168266282769	0.554657240680927	-0.27057897166131	0.223252479636078	0.17519459140458	0.435491309658104	0.411049471037195	0.0573759407852086
CRHBP	brown	0.290869678433975	0.189090837959901	-0.290869678433975	0.189090837959901	0.727148827471321	0.000126101953160371	0.224193571792662	0.315849992871377	0.228885547129947	0.305558927584836	0.0665204472070508	0.768664887639958	-0.143168668557104	0.525030518771159	-0.255657906124685	0.250821361478785	0.134993735988571	0.54919344346418	-0.293796482736049	0.1844749630396
PRSS50	brown	0.123026506679295	0.585449966100987	-0.123026506679295	0.585449966100987	0.446585928326086	0.0372026528439506	0.288068197358517	0.193582046286182	0.458907501454569	0.0316908504275633	-0.184969175103182	0.409890386910452	0.0880246367430246	0.696884454436409	-0.078243450893328	0.729265043351791	0.363125689163907	0.0967033908255969	0.142857963650081	0.52593960483049
VWC2	brown	0.248164205913567	0.265458864309795	-0.248164205913567	0.265458864309795	0.74516313161273	6.91914913895028e-05	0.442831417285909	0.0390236505720979	0.443378613320807	0.0387539926939066	-0.185696418280626	0.408019304064015	-0.0934244215133645	0.679220343719004	-0.266882372673211	0.229887669052729	0.0597353301454199	0.791730462659392	-0.302225134014297	0.171613821027209
FIBIN	brown	0.141379356750846	0.530275980628333	-0.141379356750846	0.530275980628333	0.814593966705021	3.93149123209571e-06	0.0178202076668983	0.937262419041487	0.216009979568347	0.334294806865988	0.124335113790118	0.581435895006932	-0.127647247878447	0.571329620625579	-0.449531477155027	0.0358212604614944	0.129340214828907	0.566193876056307	-0.00902123435502806	0.968217462046661
PALM2	brown	-0.188004916076145	0.402111108876781	0.188004916076145	0.402111108876781	0.566375355305455	0.00599595746654314	-0.0361387529408183	0.87314656899626	0.369699575253581	0.0903738778504308	0.087776758249358	0.697699064692256	0.550380247285975	0.00795157807643873	-0.253956754404802	0.254097651849595	0.209748137471085	0.348831251877718	0.187662363709794	0.402984806485659
DAPL1	brown	0.154778383184079	0.491603363594585	-0.154778383184079	0.491603363594585	0.768910253751908	2.89866272743307e-05	0.214423325702876	0.337943539633754	0.42632401007125	0.0478723321252935	0.0710424334031966	0.753395682751762	0.411984732137939	0.0567554401950758	-0.0922473280989259	0.683057473303212	0.249717755892279	0.262380657835126	-0.152684086707701	0.497554262315846
MEX3B	brown	0.0159180942686738	0.9439481889877	-0.0159180942686738	0.9439481889877	0.83395108692157	1.42170903319568e-06	0.469397970935114	0.0275257529030382	0.537830500706671	0.00983069384193697	-0.308401101416695	0.162592364344273	-0.0282192904442314	0.90079399896521	-0.456384977242737	0.0327630746138343	-0.0780679142216998	0.729850437013739	-0.294388949826902	0.183550029702283
GPC5	brown	0.0635629913699208	0.778696573121974	-0.0635629913699208	0.778696573121974	0.633228163535289	0.00155939813716998	0.346812270194749	0.113815074817728	0.242396053703802	0.277087833177222	-0.184346698746405	0.411495652086939	-0.289701547288174	0.190954836819216	-0.378898569711751	0.0820398881896968	-0.0693051944158668	0.759251562181695	-0.399100267701143	0.0657694328769513
GABRB1	brown	0.228264638775619	0.306908867354502	-0.228264638775619	0.306908867354502	0.609598117916739	0.0025962214224266	-0.201617876936214	0.36824768477328	0.166542372549404	0.458843464352457	0.405495746074593	0.061168349889437	0.0230526456426361	0.91889318355835	-0.132018037884046	0.558112521963554	0.505318852541378	0.0164434482794876	0.271778710699677	0.221126474981422
LOC100506289	brown	0.247898505088981	0.265987612134114	-0.247898505088981	0.265987612134114	0.599330290650197	0.00320099632216911	0.260917527495177	0.240864479547751	0.343228568036022	0.117851303887933	0.0524960402240763	0.816526409797755	0.0126097406805127	0.955585205929828	-0.181452967528623	0.419003146043206	0.362095525138186	0.0977241539072352	-0.000291008625904168	0.998974503020707
FSHR	brown	0.0481458860609311	0.831510049410685	-0.0481458860609311	0.831510049410685	0.736989478043269	9.13858808103306e-05	0.218221747198107	0.32924781590582	0.249262961975877	0.263279422417693	-0.0650300676703209	0.773715892960834	-0.31214087919341	0.15729286862474	-0.451707232777885	0.0348270321974151	0.076506725954644	0.735063170511513	-0.205062257343684	0.359947444395735
AVPR1A	brown	-0.217598354365479	0.330665690054472	0.217598354365479	0.330665690054472	0.865679756926927	1.95901876475e-07	0.128885557187921	0.567571104975885	0.519334093722257	0.0132518454529027	-0.034695579439377	0.87817509291793	0.0388109018637617	0.863848473665841	-0.468329111067622	0.027929063064221	0.0397692569188446	0.860517921093587	-0.100657317185569	0.655813418988723
RADIL	brown	-0.0841504713454085	0.709652584929877	0.0841504713454085	0.709652584929877	0.603897090307867	0.00291884235003335	0.0540514764370834	0.811183581726711	0.318954183454942	0.147950696207821	-0.0841794922035376	0.709556655365598	0.0760728176179679	0.736513982925578	-0.410445284670755	0.0577795460806401	0.0326263355702915	0.885392940272623	-0.0712617132231724	0.752657457283373
ZNF385B	brown	-0.179523803179999	0.424049163710996	0.179523803179999	0.424049163710996	0.872111260531626	1.23322238117201e-07	0.179266073712867	0.424725766459923	0.43312214197484	0.0440572298588466	0.0357564155049025	0.874478314604566	0.00380226309256515	0.986601630157048	-0.477539833615582	0.0246033624880433	0.178070981544881	0.427870770266262	-0.152814820769255	0.497181751894381
NEXN-AS1	brown	-0.0632388014979707	0.779798327748717	0.0632388014979707	0.779798327748717	0.400101706562586	0.0650321201099954	-0.0421195905277194	0.852359647770808	0.369954442865596	0.0901348365651229	0.0549308888341847	0.808166425493306	0.193760263038396	0.387589318867724	-0.163384797332159	0.467523877194349	0.0912670962295878	0.686258648374027	-0.114712805459822	0.611223995991172
ANXA10	brown	-0.250895600892453	0.26006209672557	0.250895600892453	0.26006209672557	-0.514584898082299	0.0142711758508045	0.0388470085088971	0.863722952114084	-0.0698437400081766	0.757434855378465	-0.299637210512682	0.175494876090451	0.263179097908858	0.236663270767238	0.118166740967662	0.600459767562584	-0.464414646324553	0.0294463526960415	-0.252353020032655	0.257211366545955
DOC2A	brown	0.00492826851801836	0.982634337654256	-0.00492826851801836	0.982634337654256	0.458354772880542	0.0319233861843286	0.0398442237734264	0.860257486031144	0.343551068099444	0.117483898543574	-0.00162083789834712	0.99428830782666	0.29772484536333	0.17840132671162	-0.185411816908516	0.408750978949404	0.151423739116139	0.501152484975407	-0.0156028143755609	0.945056735393274
FAM162B	brown	-0.366501146367121	0.0934138228582187	0.366501146367121	0.0934138228582187	0.599509008503735	0.00318953946953714	-0.116721954617277	0.604952843539991	0.315689067373053	0.152377619734817	0.0178704623491976	0.937085831429668	0.156588792804134	0.48648769482441	-0.461979498267506	0.0304227387934561	0.0493120839113032	0.827487436330035	0.210218319208489	0.347727083445773
C6orf10	brown	0.0958938870609783	0.671195267945411	-0.0958938870609783	0.671195267945411	0.492648731636451	0.019839289528307	0.217364197431182	0.331199207854006	0.400070477653157	0.0650550171055277	-0.0277394449488895	0.90247306940444	0.0120235167700502	0.957648205157098	-0.0124342501055156	0.956202752187984	0.392300857281376	0.070944727258151	0.144440730554123	0.521316372508474
RHBG	brown	0.230922413340926	0.301156058664235	-0.230922413340926	0.301156058664235	0.766266881405567	3.20915914882732e-05	0.41564913619454	0.0543737669212818	0.413140694055787	0.0559956449255759	-0.019997424617135	0.929614715528682	0.100806164198955	0.655334892982661	-0.164376925141904	0.46478743489911	0.361491497734634	0.0983263497473047	-0.0832191424771458	0.712733376346232
CHP2	brown	-0.0170997176401558	0.939794424886378	0.0170997176401558	0.939794424886378	0.708515334649236	0.000223924871793583	-0.0114918084514839	0.95951958357709	0.3535170831362	0.106534822459209	0.108599096950608	0.630467664851153	0.455218206481502	0.0332686094319957	-0.261760948438229	0.239292070698263	0.140539581913949	0.532746260618651	-0.000454743401705936	0.998397512058184
DDIT4L	brown	-0.0433760717906334	0.848004177657566	0.0433760717906334	0.848004177657566	0.886684207739837	3.91652045250538e-08	0.176167891728583	0.43290465594553	0.339279981245708	0.122417315982774	-0.0200316427890858	0.929494566741695	-0.157425145263422	0.484133418336921	-0.621172621238262	0.00203276175444548	-0.0970578132278083	0.667424730918338	-0.325839832686322	0.138913726313639
C4orf22	brown	-0.0317253875846511	0.888538365926057	0.0317253875846511	0.888538365926057	0.506034610512388	0.0162666488051568	-0.0466513522369326	0.836671152245136	0.403239508003338	0.0627625752237859	0.11856178256089	0.599233673977348	0.540128271019864	0.00946177823332685	-0.148544567348184	0.509419797714629	0.27617362293716	0.213453027959205	-0.000949382856894181	0.996654439834225
SKA3	brown	0.241850794148488	0.278203414009593	-0.241850794148488	0.278203414009593	0.459320747626724	0.0315178720487575	-0.0788971257921684	0.727086399220699	0.164711610857437	0.46386617790986	0.24310504810813	0.275641468473907	0.192744577310596	0.390130395760859	-0.0254962708476476	0.910327590190588	0.262387632985347	0.238128063418473	0.187708940302466	0.402865948858527
SGCG	brown	-0.138241456148925	0.539533759562719	0.138241456148925	0.539533759562719	0.494789893214269	0.0192288684808998	0.123308466115098	0.584584070044484	0.340430402769424	0.121074056726807	-0.0609387626472321	0.787626586125364	-0.0185933871058243	0.93454589937989	-0.168771150715523	0.452766964755919	0.136646886203344	0.544266659885365	-0.0954373545534648	0.67267629832528
LINGO1	brown	-0.0639991709284855	0.777214870798951	0.0639991709284855	0.777214870798951	0.685239028038704	0.000432942204425588	0.149206821850206	0.507512371400484	0.438606688501608	0.0411553795844988	-0.0782189295943882	0.729346810188855	0.005405683406348	0.980952360221037	-0.41890186064869	0.052324758065347	0.285039474661269	0.198518238822062	0.123004644896035	0.585517126482843
SHC3	brown	0.245141625915079	0.271513284691296	-0.245141625915079	0.271513284691296	0.509229904531604	0.0154960559389096	0.225445010113925	0.313084880580987	0.589067813908262	0.00391943728844076	-0.0523493700544511	0.817030622887338	0.662084480021975	0.000789066983499721	0.0462948841586846	0.837903117327506	0.31923527543485	0.147573869878585	0.108453845628058	0.630927751261196
FAM155A	brown	-0.0036987135131142	0.986966486574404	0.0036987135131142	0.986966486574404	0.632398428887063	0.00158866544366402	0.0435489126464642	0.847405373709238	0.517134034803523	0.0137164108262316	0.0262954401395234	0.90752831746024	0.357807215241027	0.102058778226821	-0.243827240912203	0.274173073834574	0.241696115557495	0.278520393417603	0.161373580345859	0.47309630382213
CHODL	brown	-0.373100997330417	0.08722220078195	0.373100997330417	0.08722220078195	0.769585664088595	2.82367111305614e-05	0.156408524778844	0.486995884136141	0.330714406444492	0.132757949459177	-0.122478577182682	0.587134224524179	-0.125771544725684	0.577043462438214	-0.646098488263783	0.00116064310712177	-0.0691859453611763	0.759653998084024	-0.197724431220645	0.377761116631425
RGS22	brown	-0.209541876389249	0.349316280275595	0.209541876389249	0.349316280275595	0.57689570827618	0.00494179243440051	0.227252679068781	0.309116802376372	0.591642406888357	0.0037276246952218	-0.157252317344455	0.484619449605804	0.17220292905397	0.443493247097305	-0.1984687823706	0.375931620749774	0.147618944455833	0.512091568203011	0.0554115444987281	0.806518463900002
ZNF645	brown	-0.146767033592589	0.514556516701974	0.146767033592589	0.514556516701974	0.497479576974922	0.0184836061088867	-0.249067135663094	0.263667017650083	0.0868890281700686	0.700619070158838	0.181665651730931	0.418448841403076	-0.17626623296101	0.432643760386471	-0.279387884966958	0.207954584755765	0.124816721915822	0.579961588442279	0.212618752373446	0.342121965310741
TSPAN7	brown	-0.120408354430233	0.59351639667939	0.120408354430233	0.59351639667939	0.918775182445055	1.60819852701606e-09	0.110798534799415	0.623517138306741	0.361342289944339	0.0984755251394688	0.0137499561625347	0.951573435061635	-0.152540065883937	0.49796479037302	-0.676110282063643	0.000551940504628937	-0.0277985993889231	0.902266054895683	-0.270399192612891	0.223572216207111
ADARB2	brown	0.250393814073527	0.261048247785513	-0.250393814073527	0.261048247785513	0.728208011716078	0.00012188578367313	0.0929460447662663	0.680778854075608	0.283083040316855	0.201751560586102	0.179456980180924	0.424224534518811	-0.0664505341213115	0.768901627462062	-0.148166898421439	0.51050910871275	0.420860858976186	0.0511197601900718	0.108349072176175	0.631259705198633
PTPRZ1	brown	0.18439932923115	0.411359793587865	-0.18439932923115	0.411359793587865	0.751562025425035	5.52476990320507e-05	0.0643066019581647	0.776170976087716	0.180197952292451	0.42228211102231	0.106922107787205	0.635787570614376	0.143446639055763	0.524217839275891	-0.404811652778663	0.0616484167459234	-0.00184199422896966	0.993508987012059	-0.307819782473309	0.163427147908983
SEMA3D	brown	0.151103923904211	0.502067558238197	-0.151103923904211	0.502067558238197	0.524892718380652	0.0121349517780274	0.0855984663864598	0.704871388945163	0.438603974059623	0.0411567778792992	0.0447137750287791	0.843371864889959	0.0979634656523748	0.664496216090992	-0.137641036757547	0.541313651397098	0.280824914733022	0.205527281179764	0.22668833530263	0.31035230603631
GCM2	brown	-0.00485939105323067	0.98287700546592	0.00485939105323067	0.98287700546592	0.471485316550719	0.0267514978738164	0.0247862541409783	0.912815448633678	0.170341178080576	0.448511788515083	0.0684143964103216	0.762259231008971	0.0349221473480112	0.877385345530223	-0.165598661471404	0.461429025488275	0.263707524811275	0.23568857065389	0.317039700029767	0.150535263409109
TET1	brown	-0.134508472803936	0.550643486634379	0.134508472803936	0.550643486634379	0.834500714743937	1.37867278989526e-06	-0.0342565799274047	0.87970563059145	0.198255713008144	0.376454794757713	0.142046461893899	0.52831745954227	-0.0973862850766505	0.666362042403637	-0.704975934469933	0.000248517213736551	-0.121715014686073	0.589484753903092	-0.420599813635555	0.0512790825007334
FLJ25917	brown	0.043919700135789	0.846121061920985	-0.043919700135789	0.846121061920985	0.640389861189964	0.00132523377552641	0.255271910589071	0.251562362270318	0.606151831594376	0.00278743684044131	-0.19140115611985	0.393505720486674	0.141095351686308	0.531110808255041	-0.301325371007388	0.17295639486698	-0.0156654502522024	0.944836495342025	-0.107095068660855	0.635238079155145
DMRTA2	brown	-0.147331993435656	0.512921206971107	0.147331993435656	0.512921206971107	0.58974990181588	0.00386783397674078	0.0621893314711228	0.783367726697987	0.455389215968735	0.0331941325725969	0.026142814371645	0.908062843160411	0.107052774809866	0.635372428332536	-0.164466574728688	0.464540573124813	0.38994608633926	0.0728069667367091	0.355932708757527	0.103997210062165
B4GALNT4	brown	-0.121042329745326	0.591558838769515	0.121042329745326	0.591558838769515	0.527936047598419	0.0115568057104846	-0.293362808101418	0.185154010435324	0.0410000591025111	0.856243901508237	0.287268819802375	0.194876709048391	0.124644279353975	0.580489286503829	-0.267392036446882	0.228965247852942	0.0926057234206554	0.681888358365761	0.0340909212750109	0.880283294697222
LOC93463	brown	-0.0554146770216799	0.80650772641726	0.0554146770216799	0.80650772641726	-0.310595897038882	0.159467360099864	-0.162208084503663	0.470780081886739	-0.0218722579371503	0.923033944969656	0.111449413485627	0.621466155725187	-0.0422963273051098	0.851746752826724	0.0257552210922637	0.909420443822101	0.140235990200252	0.533640625504582	0.206553822736124	0.35638700445982
GPR182	brown	-0.211319677249418	0.345148709446082	0.211319677249418	0.345148709446082	0.384939060056014	0.0768890558855857	0.227595869632055	0.308366932576019	0.531200106019622	0.0109619629624652	-0.326690281666742	0.137825418528571	0.209485050843727	0.349449976427322	-0.128253163021347	0.569489182349365	0.0372295370700994	0.869349018586906	0.363946984536647	0.0958952420058191
FGF17	brown	0.207098712807654	0.355091451420485	-0.207098712807654	0.355091451420485	0.301563314824798	0.172600646761066	0.110731038305757	0.623729980950704	0.278855851801127	0.208858091397294	-0.140287328808236	0.533489335557777	0.10683327889186	0.636069849268782	-0.16718042977612	0.457099582905801	0.0367302967673663	0.871086776995765	0.175875511633826	0.433680825151361
CPXM1	brown	0.184422747859184	0.411299349454989	-0.184422747859184	0.411299349454989	0.471286834751542	0.0268243658228683	0.53932426935118	0.00958954697287336	0.368828710487883	0.0911942154147588	-0.266740143239829	0.230145519229578	-0.152102864495124	0.499212040817936	-0.140242536995098	0.533621331616241	0.0576429258930542	0.798878496949422	-0.00540639386840066	0.980949857253098
SMAD5-AS1	brown	-0.00463317294326824	0.983674023107697	0.00463317294326824	0.983674023107697	0.558326315989923	0.00692302669025978	-0.22582980046989	0.312237633340193	0.14574666479363	0.517516356223108	0.241792908210728	0.278322011843348	0.257719154001632	0.246888167043186	-0.405027379657721	0.0614967196353321	0.0514679266204015	0.820062256645101	-0.031809213059419	0.888245642012673
KCNJ16	brown	-0.037455940057517	0.868561145199531	0.037455940057517	0.868561145199531	0.540963753736346	0.00933049229942699	0.268293948035925	0.227338875620861	0.641827034614787	0.0012820367270533	-0.256535415911236	0.249142028727472	0.350237851168476	0.110051688796574	-0.210451850500127	0.347179424862536	0.191760037487356	0.392602443615639	0.124864402965663	0.579815714477659
CA3	brown	-0.266670229347748	0.230272336842056	0.266670229347748	0.230272336842056	0.281216697411107	0.204868825662257	0.114149965645399	0.612985539277772	0.332661989397641	0.130353802071981	-0.0826015528524206	0.714778724228394	0.125809456125306	0.576927729664588	-0.0390051943261061	0.863173070589971	0.212631159175039	0.342093134171857	0.382605164406231	0.0788495567580116
SPRR2B	brown	0.136618212542372	0.544351941147797	-0.136618212542372	0.544351941147797	0.728314055546838	0.000121470480269467	0.312171633783187	0.157249794476882	0.563449742895406	0.00632020128699553	-0.178552863455244	0.426601147978841	-0.0655625741088097	0.771910162917801	-0.343259257762155	0.117816305137592	0.247068205295645	0.267644226431013	0.118690911567924	0.598833122431029
ALDOAP2	brown	-0.0391222783090735	0.862766105593283	0.0391222783090735	0.862766105593283	0.478227412102922	0.0243683885849981	0.0156473812218779	0.944900029204882	0.350829585909507	0.109410901011522	-0.00254466277748166	0.991032932599637	0.0409742759970334	0.856333395114298	-0.190853495241418	0.394886376474827	0.189589878488489	0.398082251596125	0.201936452892924	0.367475405326887
ARC	brown	-0.0628191011212377	0.781225279599084	0.0628191011212377	0.781225279599084	0.43205208278221	0.0446415081995881	0.420994322229501	0.0510384521038872	0.545375859438891	0.00866177519883191	-0.423564791381477	0.0494918740740611	0.222884311402946	0.318758645456797	-0.172114869420669	0.443729951735349	-0.192497387562695	0.390750233793471	-0.249129245327566	0.263544045890425
DEPDC1B	brown	-0.158850934055437	0.480133101919409	0.158850934055437	0.480133101919409	0.738771702590381	8.60806505107016e-05	-0.0778775433614879	0.730485465137762	0.161078680910496	0.473916197973791	0.105913994115617	0.638993992189516	-0.0525610021161463	0.816303110444485	-0.57936279381226	0.0047183675026712	0.0543231357362672	0.810251273590866	-0.0306215684391443	0.892394267571212
BUB1	brown	-0.070453279237081	0.755380152803375	0.070453279237081	0.755380152803375	0.915643709685721	2.31665724805874e-09	0.122955681380285	0.585667556580954	0.431431747889687	0.0449829750257513	0.0272185774367675	0.904296139196798	0.119383337439214	0.596687166915402	-0.519153051829516	0.0132895835803946	0.160755046740389	0.474816810528687	-0.11307708979277	0.616349077441264
C7	brown	-0.26330664186502	0.236427771615732	0.26330664186502	0.236427771615732	0.832337481584984	1.55498857346433e-06	-0.0704814599843867	0.755285196499968	0.25959887063199	0.243336304764228	0.116697916993768	0.605027714549949	-0.0924843047120807	0.682284357388464	-0.59509495064939	0.00348279287315296	-0.0526606257115115	0.815960692041952	-0.160019784369589	0.476866124096351
WIF1	brown	0.216874494913412	0.332316635710963	-0.216874494913412	0.332316635710963	0.617281905492601	0.00220932186192422	-0.0431478904917158	0.848794831497702	0.245087486101367	0.271622518894201	0.297918571415108	0.178105403817576	0.337489201756559	0.124529592922834	-0.0680388410005435	0.763528243421784	0.273051007066622	0.218886567600495	-0.127069050724267	0.573088297344964
STL	brown	0.180572123045865	0.421303070619614	-0.180572123045865	0.421303070619614	0.566609436963685	0.00597062244445119	0.106413352435026	0.637404942809508	0.332075763221749	0.131074151883336	0.0446778406492305	0.843496236885764	0.0227812786980081	0.919844954064106	-0.168009454161458	0.454838908309758	0.292880868639355	0.185910629468373	0.255299622744053	0.251509115991424
MUC19	brown	-0.0921322210234924	0.683433111059491	0.0921322210234924	0.683433111059491	0.623220573713321	0.00194471913292276	-0.0903071951970081	0.689398470432251	0.237536118685849	0.287130381294903	0.347402321867072	0.113160265476326	0.186270643018696	0.406545237370894	-0.201639805705419	0.368194496053237	0.381268166358181	0.0799894145458667	0.104070639511859	0.644873091528115
KIAA1210	brown	0.132212730818198	0.557526986837146	-0.132212730818198	0.557526986837146	0.586222547385518	0.00414095184416557	0.0355196068750905	0.875303323695806	0.335514714545257	0.126888808658792	0.166006548056209	0.460310585511722	0.264787855104371	0.233704032295577	-0.208462340608874	0.351861275811471	0.308691177774819	0.16217692157524	-0.0651003374223231	0.773477543193553
S100B	brown	0.189586471914341	0.398090886711602	-0.189586471914341	0.398090886711602	0.85607302545597	3.74900625013188e-07	0.340423683155225	0.121081871694213	0.440870647192755	0.0400020010437521	-0.0567656375972014	0.801880142204041	-0.162604713967882	0.469681238845125	-0.362997327794232	0.0968301500359797	0.200601851913607	0.370716911988275	-0.140086981959392	0.534079851730874
RPRM	brown	0.00508140948418752	0.98209479957454	-0.00508140948418752	0.98209479957454	0.817772410854915	3.35412432760491e-06	0.198329303789879	0.376274051908648	0.329057622292277	0.134827916495147	0.0291709444236445	0.897465199266122	-0.0633976467000648	0.779258443472922	-0.507376729740725	0.0159392823157594	-0.0344516477939323	0.879025490114049	-0.39119615955038	0.0718138247811386
ADRA1B	brown	0.00850356763698331	0.970040428488613	-0.00850356763698331	0.970040428488613	-0.393661964348249	0.0698848682367126	0.0226050187844279	0.920463210697956	-0.106227956280146	0.637994728211011	-0.1827894041922	0.415526700920426	-0.118874570971621	0.598263613463658	0.115139383250756	0.609890298363814	-0.120136859845838	0.59435554025379	0.149281747201497	0.507296789412679
AMELX	brown	0.0266302159897661	0.906356001694335	-0.0266302159897661	0.906356001694335	0.580770204846117	0.00459472736202434	-0.0328008288663146	0.884783933423846	0.195839502043011	0.382416544748964	0.138952290350452	0.537430055188185	-0.124764973837041	0.580119922916119	-0.344306292785921	0.116626760981056	0.124518980377042	0.580872848810412	-0.0221518472668333	0.922052976876078
PLCD4	brown	0.0196530326284462	0.930824046230562	-0.0196530326284462	0.930824046230562	0.441737545780904	0.0395671126938859	0.269083947743176	0.225920565316473	0.377404840978062	0.0833524962151644	-0.0305862861885165	0.892517556010531	0.300391889959839	0.174356917897845	-0.0187712333926194	0.933921145508454	0.0884510277479084	0.695483948011649	-0.255808329333115	0.2505329730263
VN1R5	brown	0.289715316778139	0.190932792318225	-0.289715316778139	0.190932792318225	0.484798445579041	0.022212020902284	0.462968382091925	0.0300231951665629	0.494336828763304	0.0193567531426414	-0.221888835080855	0.320980984963026	0.278790276678356	0.208969633377525	-0.0501215585064498	0.824697730328016	-0.0563683209128325	0.803240453625517	-0.358518930787508	0.101329782628869
GJA5	brown	-0.278817103359856	0.208923996914538	0.278817103359856	0.208923996914538	0.761743988431425	3.80812932129101e-05	0.200507588634718	0.370946477950085	0.338626473370322	0.12318513345296	-0.188434478576746	0.401016970427122	-0.0689804682591297	0.760347573043355	-0.582478354466128	0.00444830985059972	-0.116507631705931	0.605620539451627	-0.247125542104071	0.267529618211052
LOC100289094	brown	0.129833011100218	0.564702792858593	-0.129833011100218	0.564702792858593	0.444107250080173	0.0383971892295492	0.146175798307847	0.516270555362723	0.32435326615928	0.14083070041174	-0.0384510612327125	0.865099600532225	0.127558399474441	0.571599712747139	-0.0819285405612639	0.717009775980731	0.290140699264361	0.190252619978078	0.191038127574907	0.394420615716465
VAT1L	brown	0.145736603295542	0.517545582581225	-0.145736603295542	0.517545582581225	0.763948117461305	3.505055196513e-05	0.147918765338834	0.511225410384109	0.455853600212185	0.0329925506229514	-0.0768337038611714	0.733970465564773	-0.0618970776604965	0.784362476720627	-0.391193055112238	0.0718162784108957	0.021802820991418	0.923277588479477	-0.188492969459672	0.400868116046252
CCR8	brown	0.236906371212445	0.288448057422592	-0.236906371212445	0.288448057422592	0.227248156266243	0.309126692095756	-0.0732214646500683	0.746069111153893	-0.127951223936484	0.570405981504891	0.257581617775344	0.247149360009787	-0.0847795296321763	0.707574162445102	-0.116232239086319	0.606478936973477	0.241666137148267	0.278581853724243	0.0750603670851608	0.73990256935793
GYS2	brown	0.265595584881652	0.232227414095351	-0.265595584881652	0.232227414095351	-0.616855924302138	0.00222941567046854	-0.156152478061369	0.487718153884009	-0.235036974837328	0.292381671632286	0.114221859241603	0.612760415663415	0.444245028159105	0.0383300115578313	0.46205886192672	0.0303905185298501	0.0111941692499427	0.960567232577461	0.0193623710255503	0.931844817760338
CSMD3	brown	-0.135451380315115	0.547827524451001	0.135451380315115	0.547827524451001	0.652256732142038	0.00100291629095236	0.419187675494356	0.0521475994120366	0.463472635418544	0.0298210659897791	-0.243529569650849	0.274777713854686	-0.266914620908832	0.229829232045012	-0.356936482305693	0.102955879029276	0.0679098100022566	0.763964378361126	-0.166347533226469	0.459376666686987
CYTL1	brown	0.118533442182016	0.59932159936418	-0.118533442182016	0.59932159936418	0.43219334369117	0.0445640329055682	0.336621465243065	0.125562489295516	0.415523616904527	0.0544540547057387	-0.22414822995479	0.315950454636062	0.023832269320508	0.916159395304632	-0.0839375217341039	0.710356627908014	0.154026849244762	0.4937347663034	0.310186079239531	0.160047661911661
AZGP1	brown	0.023326700365516	0.917932094981891	-0.023326700365516	0.917932094981891	0.75820147693589	4.34323620402448e-05	0.271197878086076	0.222154064736308	0.61338573202309	0.00239892833694325	-0.0943966794941375	0.676056712557977	0.0260293770637955	0.908460148003899	-0.196585610239445	0.380569928952187	0.259776719815095	0.243001970423078	0.0645151536706987	0.77546304237861
SYTL5	brown	-0.274289496236681	0.216720666897351	0.274289496236681	0.216720666897351	0.736667184032096	9.23749950766772e-05	-0.0210142266098294	0.926045105296143	0.327422228309364	0.136893622012438	0.0817140487743325	0.717721290827512	-0.0630047858714126	0.780593880339302	-0.426752979838889	0.0476242786031938	0.0255588673146463	0.910108294283876	-0.142462604138856	0.52709745261443
PPY2	brown	-0.00606275961884841	0.978637548277584	0.00606275961884841	0.978637548277584	0.46455077646479	0.0293925129926627	0.00471411300448916	0.98338885117264	0.265101501683319	0.23312992479428	0.191426435689735	0.393442055759684	-0.117598052781865	0.602226644135599	-0.177637044001427	0.429015807198448	0.502800938072454	0.0170778015330623	0.308378278834858	0.162625081877696
CHAT	brown	-0.151167683066161	0.501885061865901	0.151167683066161	0.501885061865901	-0.577191526655851	0.00491454612533584	-0.108459412742876	0.630910114881783	-0.348458522334611	0.111994991056704	-0.0500813839380773	0.824836136733618	-0.175658634093372	0.434257040057852	0.235689709934998	0.291004417721761	-0.051701390297854	0.819259038987588	0.375245895650408	0.0852772976108922
DACH1	brown	-0.154749362832356	0.49168558264624	0.154749362832356	0.49168558264624	0.705265623549571	0.000246420421403597	-0.0592231975695955	0.793478531292449	0.260461131284728	0.241718141918507	0.233359924289579	0.295938687946817	-0.0809375408187627	0.720299019101765	-0.273607347936198	0.217911857759685	0.216167889262064	0.333932958506826	0.0250554517872303	0.911872101245708
LINC00299	brown	-0.00321078217712318	0.988685742837753	0.00321078217712318	0.988685742837753	-0.720028122973215	0.000157873162537693	-0.607584810334211	0.00270653802389376	-0.608627683312361	0.00264891281909494	0.338105510354362	0.123799701598684	0.0208503824985439	0.926620209400368	0.260850932360214	0.240988919624949	-0.0634056174081945	0.779231355156575	0.179539692488705	0.42400746944089
NDP	brown	-0.256519024475063	0.249173331182834	0.256519024475063	0.249173331182834	0.899393311995633	1.25866780410223e-08	0.142870221465096	0.525903725842096	0.46779137193357	0.0281337346987214	-0.115890910569531	0.607543552265503	-0.0705088015406445	0.75519307114964	-0.63102870453974	0.00163799854344357	-0.0862132178625316	0.702844751648775	-0.131385741534379	0.560016041266919
PRSS12	brown	-0.0299279153744406	0.894818569086982	0.0299279153744406	0.894818569086982	0.752413932732998	5.35901497852805e-05	0.460497604212665	0.0310293459243657	0.480035568652613	0.023759014703666	-0.263435806388985	0.2361894360631	-0.00226087914163344	0.992032917379613	-0.480563503831876	0.023583410846453	0.0193189331432536	0.931997375740672	-0.186017026902394	0.407195922069844
NTNG1	brown	0.365748920171469	0.0941396343730209	-0.365748920171469	0.0941396343730209	0.648927264569237	0.00108575320485403	0.144554995750787	0.520983354771437	0.326827138781421	0.137650852297057	0.190907592309225	0.394749877321241	0.0738030540069352	0.744117177051212	-0.0382734041103771	0.865717410344989	0.604543295475858	0.00288066029339055	0.255265800813061	0.251574102601604
ANK2	brown	-0.0285709451073664	0.899563752216049	0.0285709451073664	0.899563752216049	0.74113393069345	7.94625882490822e-05	0.0682006433688829	0.762981436528864	0.192948334150169	0.389619882359117	0.105087205516811	0.641628346916799	-0.350099410663205	0.110201999528309	-0.467695738422968	0.0281702587331233	0.200854107678846	0.370102976278164	0.105401491543733	0.640626460572515
CNTNAP3	brown	0.0613949467324618	0.78607234816311	-0.0613949467324618	0.78607234816311	-0.561100680849305	0.00659095104884882	-0.486732113278216	0.0216074862872042	-0.336962868614712	0.125155373140855	0.340949801593735	0.120471092295582	0.280346371098721	0.206333475564282	0.35950899552647	0.100322050467017	0.0688415695778294	0.76081651751463	0.0694069736253156	0.75890813023764
GUCA2B	brown	-0.196561581132824	0.380629322039345	0.196561581132824	0.380629322039345	0.700848339132664	0.000280109460336742	0.385196813003725	0.0766748081469381	0.46931387334392	0.0275573164037885	-0.321919884214312	0.144008981288206	0.00983835895867343	0.965340268173458	-0.390588423029106	0.0722953650389246	-0.0852010663458253	0.706182519023862	-0.0255332849095045	0.910197917057458
C3orf79	brown	0.287256738012124	0.194896321405249	-0.287256738012124	0.194896321405249	0.451608019154828	0.0348718906229501	0.191022781746486	0.394459316015583	0.25432479250665	0.2533865205304	0.0268125929213215	0.905717434470654	0.0571660845890067	0.800509673897173	-0.0326852403297734	0.885187347137721	0.33786860342132	0.124079904069581	0.0133112683313814	0.953116799564309
SMAD9	brown	0.0879081089807701	0.697267362884475	-0.0879081089807701	0.697267362884475	0.881762825513415	5.86602841191764e-08	0.167411458755694	0.456469003196049	0.44497144019698	0.0379773500986649	0.0807689187719864	0.720859172909867	0.0594228546023058	0.792796925038629	-0.322842180175437	0.142798442544528	0.212161138263841	0.343186378438324	-0.218310180786227	0.329046973197448
TBC1D29	brown	0.0852993107495485	0.705858309148459	-0.0852993107495485	0.705858309148459	0.415749821203222	0.0543094301046965	-0.108389591040406	0.631131321056905	0.0310585540848252	0.890867487718229	0.373816231597933	0.0865700240160502	-0.20627750638752	0.357045034463086	-0.106298207798668	0.637771217981532	0.318567303078526	0.148470448571162	-0.0649220202617837	0.774082420131821
PRR19	brown	-0.174024428686508	0.438612005359597	0.174024428686508	0.438612005359597	0.666332789315437	0.000709476203164864	0.275800096114845	0.214098213010157	0.582731950772489	0.0044269081287097	-0.165761615615687	0.46098203132647	0.199137307065208	0.374292804794248	-0.445425828668566	0.0377580485186764	-0.0528746518409516	0.815225167957629	-0.101619523588795	0.65272234624809
CDH3	brown	0.495174205794155	0.0191209244480823	-0.495174205794155	0.0191209244480823	0.479228488954751	0.0240294881476361	0.325818228355483	0.138941452337773	0.529936340120484	0.0111892243609029	-0.0870904802498754	0.699956075098376	0.404080407569163	0.062164747174288	0.100379283177602	0.656707615432314	0.335222733970206	0.127240385610183	0.0203316926703994	0.928441078367687
SPINK13	brown	0.195063947705453	0.384341400327439	-0.195063947705453	0.384341400327439	0.468470454965789	0.0278754623127946	0.0496234303442454	0.826414198239929	0.15401285945455	0.49377448554047	0.0795488046572803	0.72491643256679	0.269960016677001	0.224354559500765	-0.0739779125779065	0.743530611415474	0.073316219012986	0.745750993021082	-0.190625806022696	0.395461176518552
SOX4	brown	0.101655826796656	0.652605830016765	-0.101655826796656	0.652605830016765	0.916725949846679	2.04539536520792e-09	0.313010854494406	0.156077582711344	0.478673296145847	0.0242169723360126	-0.0293939954807364	0.896685225595857	-0.037566926320318	0.868174961363094	-0.359990640385456	0.0998344836260624	0.218567381530936	0.328463257616528	-0.141642810279818	0.529502114095572
GSTA3	brown	-0.0896130671257405	0.691672035506149	0.0896130671257405	0.691672035506149	0.717913790342858	0.000168549645982076	0.207182679318409	0.354892053371841	0.435063802916641	0.0430122505558683	-0.0729789068257184	0.746883630663189	0.0633204500100829	0.779520807910152	-0.323902553144197	0.1414155967071	0.172825310924188	0.441822181263892	0.0769620035838029	0.733541845206118
[truncated: 3,960 more rows]
