# Supplementary material for: Bioinformatics searching of diagnostic markers and immune infiltration in polycystic ovary syndrome
Source: Front Genet. 2022 Aug 31;13:937309. doi: 10.3389/fgene.2022.937309 (PMC9471256; doi:10.3389/fgene.2022.937309)
Supplement: Supplementary file 8 [file Table4.XLSX]

## Sheet: Sheet1
Rank	Score	Type	ID	Name	Description
14	93.66	cp	BRD-K69840642	ISOX	HDAC inhibitor
18	92.18	cp	BRD-K64606589	apicidin	HDAC inhibitor
25	90.74	cp	BRD-K22503835	scriptaid	HDAC inhibitor
27	90.18	cp	BRD-K56450366	NSC-94258	Antineoplastic
30	89.78	cp	BRD-K81418486	vorinostat	HDAC inhibitor
31	89.52	cp	BRD-A48237631	mitomycin-c	DNA alkylating agent
34	87.91	cp	BRD-K17743125	belinostat	HDAC inhibitor
36	87.56	cp	BRD-K12867552	THM-I-94	HDAC inhibitor
37	87.43	cp	BRD-K74761218	WT-171	HDAC inhibitor
40	87.05	cp	BRD-K47983010	BX-795	IKK inhibitor
42	86.54	cp	BRD-A15914070	4-hydroxy-2-nonenal	Cytotoxic lipid peroxidation product
46	84.67	cp	BRD-K65285700	BRD-K65285700	Cannabinoid receptor agonist
48	84.04	cp	BRD-A39646320	HC-toxin	HDAC inhibitor
55	81.36	cp	BRD-M30523314	vinorelbine	Tubulin inhibitor
56	80.54	cp	BRD-A13122391	triptolide	RNA polymerase inhibitor
60	78.9	cp	BRD-A20697603	thiostrepton	FOXM1 inhibitor
61	78.84	cp	BRD-K11663430	pyroxamide	HDAC inhibitor
63	78.55	cp	BRD-K62221994	T-98475	Gonadotropin releasing factor hormone receptor antagonist
65	78.44	cp	BRD-K84895041	BMY-45778	IP1 prostacyclin receptor agonist
69	77.7	cp	BRD-A34205397	suloctidil	Adrenergic receptor antagonist
77	75.81	cp	BRD-K68202742	trichostatin-a	HDAC inhibitor
79	75.72	cp	BRD-K52522949	NCH-51	HDAC inhibitor
80	75.4	cp	BRD-K82577285	dipropyl-dopamine	Dopamine receptor agonist
84	74.23	cp	BRD-U86922168	QL-XII-47	BTK inhibitor
90	72.17	cp	BRD-K98490050	amsacrine	Topoisomerase inhibitor
91	71.59	cp	BRD-K68190965	GR-46611	Serotonin receptor agonist
92	71.57	cp	BRD-K28120222	parthenolide	NFkB pathway inhibitor
97	70.67	cp	BRD-K50387473	XMD-892	MAP kinase inhibitor
104	69.05	cp	BRD-K61829047	7b-cis	Exportin antagonist
105	68.85	cp	BRD-K97309399	thiothixene	Dopamine receptor antagonist
109	68.11	cp	BRD-K82823804	SA-792987	PKC inhibitor
112	67.73	cp	BRD-K80970344	pyrrolidine-dithiocarbamate	NFkB pathway inhibitor
115	67.54	cp	BRD-K60476892	YC-1	Guanylyl cyclase activator
118	67.44	cp	BRD-A64479082	quinidine	Sodium channel blocker
120	66.94	cp	BRD-K50836978	purvalanol-a	CDK inhibitor
121	66.92	cp	BRD-K54708045	nTZDpa	PPAR receptor agonist
122	66.56	cp	BRD-K14693417	cinchonine	P-glycoprotein inhibitor
129	63.59	cp	BRD-M86331534	pyrvinium-pamoate	AKT inhibitor
130	63.43	cp	BRD-A36630025	SN-38	Topoisomerase inhibitor
132	62.78	cp	BRD-K33551950	radicicol	HSP inhibitor
137	61.49	cp	BRD-K51941867	LM-1685	Cyclooxygenase inhibitor
138	60.82	cp	BRD-K82036761	sertraline	Serotonin receptor antagonist
140	60.04	cp	BRD-A32349859	methyl-angolensate	Apoptosis inhibitor
142	59.45	cp	BRD-A15297126	fluocinonide	Glucocorticoid receptor agonist
146	58.82	cp	BRD-K82255054	propofol	GABA receptor agonist
147	58.8	cp	BRD-A65145453	ATPA	Glutamate receptor agonist
149	58.64	cp	BRD-K56957086	dacinostat	HDAC inhibitor
154	57.65	cp	BRD-K03557653	sappanone-a	Tyrosinase inhibitor
155	57.17	cp	BRD-A14208071	oxyphenonium	Cholinergic receptor antagonist
160	56.34	cp	BRD-A06352508	SB-218078	CHK inhibitor
161	56.18	cp	BRD-K41445866	alfaxalone	Chloride channel agonist
164	55.43	cp	BRD-K26015241	ODQ	Guanylyl cyclase inhibitor
165	55.38	cp	BRD-K08547377	irinotecan	Topoisomerase inhibitor
167	55.07	cp	BRD-K64835161	BRD-K64835161	-666
173	54.52	cp	BRD-K49294207	BIBU-1361	EGFR inhibitor
174	54.19	cp	BRD-K74733595	APHA-compound-8	HDAC inhibitor
175	54.17	cp	BRD-K36737713	AG-957	Protein tyrosine kinase inhibitor
177	54.15	cp	BRD-K81916719	triclabendazole	Microtubule inhibitor
178	53.74	cp	BRD-K59753975	vindesine	Tubulin inhibitor
183	52.66	cp	BRD-K63150726	JTE-907	Cannabinoid receptor inverse agonist
187	52.08	cp	BRD-K74133369	oligomycin-a	ATP synthase inhibitor
200	48.52	cp	BRD-K39120595	bithionol	Autotaxin inhibitor
201	48.26	cp	BRD-K70914287	BIBX-1382	EGFR inhibitor
204	47.55	cp	BRD-A02481876	importazole	Importin-beta transport receptor inhibitor
206	47.02	cp	BRD-A19248578	latrunculin-b	Actin polymerization inhibitor
210	45.58	cp	BRD-K33583600	isoliquiritigenin	Guanylate cyclase activator
211	45.55	cp	BRD-K41903098	diphenoxylate	Opioid receptor agonist
212	45.52	cp	BRD-K69328504	L-690488	Inositol monophosphatase inhibitor
215	45	cp	BRD-K40645748	mefloquine	Adenosine receptor antagonist
216	44.83	cp	BRD-A10420615	cyclopiazonic-acid	ATPase inhibitor
222	44.1	cp	BRD-K91145395	prostratin	PKC activator
223	44.02	cp	BRD-K35377380	I-OMe-AG-538	IGF-1 inhibitor
226	43.37	cp	BRD-K89930444	AG-592	Tyrosine kinase inhibitor
227	43.21	cp	BRD-U51951544	ZG-10	JNK inhibitor
228	42.86	cp	BRD-K91623615	ABT-751	Tubulin inhibitor
229	42.41	cp	BRD-K31912990	CGP-71683	Neuropeptide receptor antagonist
231	41.61	cp	BRD-K85015012	NNC-05-2090	GAT inhibitor
232	41.6	cp	BRD-A11007541	BCI-hydrochloride	Protein phosphatase inhibitor
233	41.43	cp	BRD-K00317371	RITA	MDM inhibitor
236	41.08	cp	BRD-K39520573	GW-5074	Leucine rich repeat kinase inhibitor
238	40.56	cp	BRD-K67439147	SIB-1893	Glutamate receptor antagonist
239	40.53	cp	BRD-K83289131	CAY-10618	NAMPT inhibitor
241	40.25	cp	BRD-K28907958	CD-437	Retinoid receptor agonist
242	40.15	cp	BRD-K37798499	etoposide	Topoisomerase inhibitor
244	39.69	cp	BRD-K25079130	avrainvillamide-analog-4	nucleophosmin inhibitor
246	39.33	cp	BRD-K05926469	lenalidomide	Antineoplastic
247	39.02	cp	BRD-A02990301	lofexidine	Adrenergic receptor agonist
248	38.35	cp	BRD-K96720755	relcovaptan	Vasopressin receptor antagonist
252	37.97	cp	BRD-K59456551	methotrexate	Dihydrofolate reductase inhibitor
259	36.3	cp	BRD-K85133207	HDAC1-selective	HDAC inhibitor
261	36.23	cp	BRD-K60219430	serdemetan	MDM inhibitor
265	35.64	cp	BRD-K14821540	FCCP	Mitochondrial oxidative phosphorylation uncoupler
267	35.47	cp	BRD-K03109492	NSC-663284	CDC inhibitor
268	35.08	cp	BRD-A11678676	wortmannin	PI3K inhibitor
270	34.92	cp	BRD-K26997899	SA-792574	Microtubule inhibitor
271	34.17	cp	BRD-K15600710	obatoclax	BCL inhibitor
273	33.99	cp	BRD-A35033682	eriodictyol	Cytochrome P450 inhibitor
276	33.51	cp	BRD-K86204871	terconazole	Sterol demethylase inhibitor
284	32.4	cp	BRD-K66792149	quinoclamine	Algicide
285	32.37	cp	BRD-A80928489	1-monopalmitin	P-glycoprotein inhibitor
286	32.29	cp	BRD-A22713669	BVT-948	Tyrosine phosphatase inhibitor
288	31.97	cp	BRD-K08219523	5-nonyloxytryptamine	Serotonin receptor agonist
290	31.77	cp	BRD-A56020723	CA-074-Me	Cathepsin inhibitor
291	31.75	cp	BRD-K54095730	CMPD-1	p38 MAPK inhibitor
293	31.1	cp	BRD-K09549677	mibefradil	T-type calcium channel blocker
294	30.94	cp	BRD-K36395411	SB-206553	Serotonin receptor antagonist
295	30.77	cp	BRD-K76840893	RS-17053	Adrenergic receptor antagonist
296	30.57	cp	BRD-K51730347	diphencyprone	Immunostimulant
298	30.32	cp	BRD-K68488863	ENMD-2076	FLT3 inhibitor
302	30.04	cp	BRD-K64517075	heliomycin	ATP synthase inhibitor
305	29.78	cp	BRD-K92991072	PAC-1	Caspase activator
306	29.7	cp	BRD-A16311756	profenamine	Butyrylcholinesterase inhibitor
311	29.22	cp	BRD-A11605036	thiocolchicoside	GABA receptor antagonist
312	29.19	cp	BRD-K09537769	NU-7026	DNA dependent protein kinase inhibitor
313	29.1	cp	BRD-A65767837	hydrocortisone	Glucocorticoid receptor agonist
314	29.01	cp	BRD-K70490179	rimcazole	Sigma receptor antagonist
316	28.92	cp	BRD-U08759356	EI-346-erlotinib-analog	EGFR inhibitor
317	28.8	cp	BRD-A65671304	candesartan	Angiotensin receptor antagonist
319	28.62	cp	BRD-A45543382	metrizamide	Radiopaque medium
320	28.51	cp	BRD-K53561341	KIN001-220	Aurora kinase inhibitor
323	28.04	cp	BRD-K81376179	TCS-359	FLT3 inhibitor
324	27.95	cp	BRD-A73581086	ergometrine	Adrenergic receptor agonist
326	27.67	cp	BRD-A80383043	BRD-A80383043	Glutamate receptor agonist
327	27.62	cp	BRD-K17743697	KB-R7943	Sodium/calcium exchange inhibitor
330	27.3	cp	BRD-K06593056	LE-135	Retinoid receptor agonist
331	26.95	cp	BRD-A81772229	simvastatin	HMGCR inhibitor
332	26.82	cp	BRD-A41555725	chlortetracycline	Protein synthesis inhibitor
333	26.77	cp	BRD-M64432851	sunitinib	FLT3 inhibitor
337	26.25	cp	BRD-A37492983	iocetamic-acid	Radiopaque medium
341	25.95	cp	BRD-A15415227	GW-1929	PPAR receptor agonist
345	25.1	cp	BRD-A52650764	ingenol	PKC activator
349	24.65	cp	BRD-K17140735	SCH-79797	Proteasome inhibitor
351	24.46	cp	BRD-K11911061	GR-127935	Serotonin receptor antagonist
352	24.35	cp	BRD-K74305673	IKK-2-inhibitor-V	IKK inhibitor
353	24.33	cp	BRD-A55484088	BNTX	Opioid receptor antagonist
355	24.13	cp	BRD-K72034655	peucedanin	Apoptosis stimulant
361	23.51	cp	BRD-K10573841	tunicamycin	GLCNAC phosphotransferase inhibitor
366	22.78	cp	BRD-K26669427	WR-216174	PFMRK inhibitor
368	22.75	cp	BRD-A55393291	testosterone	Androgen receptor agonist
370	22.68	cp	BRD-K28168037	fenretinide	Apoptosis stimulant
371	22.58	cp	BRD-K13646352	midostaurin	FLT3 inhibitor
374	22.17	cp	BRD-K94070024	depomedrol	Glucocorticoid receptor agonist
377	21.97	cp	BRD-K72783841	tyrphostin-AG-555	EGFR inhibitor
380	21.82	cp	BRD-K22385716	LY-303511	Casein kinase inhibitor
381	21.78	cp	BRD-K76872913	benzanthrone	Aromatic hydrocarbon derivative
382	21.66	cp	BRD-K42452249	EO-1428	p38 MAPK inhibitor
387	21.34	cp	BRD-K74402642	NSC-632839	Ubiquitin specific protease inhibitor
394	21.17	cp	BRD-A30435184	metergoline	Dopamine receptor agonist
396	21.08	cp	BRD-K59851896	calycanthine	GABA release inhibitor
399	20.9	cp	BRD-K55424922	anpirtoline	Serotonin receptor agonist
400	20.53	cp	BRD-K01567962	pyrazolanthrone	JNK inhibitor
402	20.39	cp	BRD-K44849676	capsazepine	TRPV agonist
403	20.35	cp	BRD-U44618005	WH-4023	SRC inhibitor
406	20.07	cp	BRD-K30990140	FR-122047	Cyclooxygenase inhibitor
407	20.06	cp	BRD-K32744045	disulfiram	Aldehyde dehydrogenase inhibitor
411	19.64	cp	BRD-K11742128	triprolidine	Histamine receptor antagonist
413	19.49	cp	BRD-K59058766	chlorprothixene	Dopamine receptor antagonist
414	19.23	cp	BRD-K20995441	U-54494A	Opioid receptor agonist
415	19.12	cp	BRD-K89152108	liothyronine	Thyroid hormone stimulant
418	18.94	cp	BRD-K78373679	RO-3306	CDK inhibitor
424	18.25	cp	BRD-A71765365	mepireserpate	Catecholamine depleting sympatholytic
427	18.19	cp	BRD-K59331372	SB-366791	TRPV antagonist
431	17.68	cp	BRD-K83988098	alvespimycin	HSP inhibitor
433	17.61	cp	BRD-K94832621	Y-134	Estrogen receptor antagonist
437	17.32	cp	BRD-K05653692	DL-PDMP	Glucosyltransferase inhibitor
439	17.23	cp	BRD-K84709232	caffeic-acid	Lipoxygenase inhibitor
443	16.9	cp	BRD-K31542390	mycophenolic-acid	Dehydrogenase inhibitor
444	16.75	cp	BRD-K40255344	tyrphostin-A9	Protein tyrosine kinase inhibitor
446	16.64	cp	BRD-K70330367	amantadine	Glutamate receptor antagonist
447	16.61	cp	BRD-K50168500	canertinib	EGFR inhibitor
449	16.46	cp	BRD-A82371568	clofarabine	Ribonucleoside reductase inhibitor
452	16.29	cp	BRD-K78122587	NNC-55-0396	T-type calcium channel blocker
457	16.01	cp	BRD-K62609077	scoulerine	Adrenergic receptor antagonist
460	15.92	cp	BRD-K35458079	edaravone	Nootropic agent
463	15.83	cp	BRD-K10065684	dantron	Laxative
464	15.82	cp	BRD-K14807180	SB-221284	Serotonin receptor antagonist
466	15.79	cp	BRD-A87848830	bimatoprost	Prostanoid receptor agonist
468	15.65	cp	BRD-K92492521	LY-255283	Leukotriene receptor antagonist
469	15.51	cp	BRD-K91601245	mercaptopurine	Immunosuppressant
470	15.5	cp	BRD-M47937986	cefatrizine	Bacterial cell wall synthesis inhibitor
471	15.49	cp	BRD-K64890080	BI-2536	PLK inhibitor
478	15.13	cp	BRD-K18518344	digitoxigenin	ATPase inhibitor
479	15.12	cp	BRD-A83237092	fulvestrant	Estrogen receptor antagonist
481	14.92	cp	BRD-K12502280	TG-101348	FLT3 inhibitor
484	14.72	cp	BRD-K66707493	lawsone	Coloring agent
486	14.62	cp	BRD-K13211965	L-741742	Dopamine receptor antagonist
489	14.53	cp	BRD-A72596465	GW-6471	PPAR receptor antagonist
492	14.28	cp	BRD-A09539288	homatropine	Acetylcholine receptor antagonist
495	14.2	cp	BRD-K22009844	phenprobamate	Muscle relaxant
498	14.12	cp	BRD-K34092021	arvanil	TRPV agonist
499	14.02	cp	BRD-A43150328	penicillic-acid	other antibiotic
503	13.84	cp	BRD-A06390036	hydroquinidine	Antiarrhythmic
506	13.83	cp	BRD-K02123250	JNJ-38877605	Tyrosine kinase inhibitor
512	13.46	cp	BRD-A28422058	L-689560	Glutamate receptor antagonist
514	13.33	cp	BRD-K94919853	10H-phenothiazin-10-yl)(p-tolyl)methanone	Butyrylcholinesterase inhibitor
515	13.33	cp	BRD-A24429032	HEAT	Adrenergic receptor antagonist
518	13.18	cp	BRD-A95696820	acadesine	AMPK activator
519	13.12	cp	BRD-K91263825	nortriptyline	Tricyclic antidepressant
520	13.12	cp	BRD-A68039575	liquiritigenin	Aromatase inhibitor
521	13.05	cp	BRD-A49225603	alimemazine	Histamine receptor agonist
525	12.55	cp	BRD-K70557564	zosuquidar	P-glycoprotein inhibitor
531	12.36	cp	BRD-K99595596	salsolinol	Monoamine oxidase inhibitor
532	12.35	cp	BRD-K83837640	JNJ-26854165	HDAC inhibitor
533	12.34	cp	BRD-K35559145	levomepromazine	Dopamine receptor antagonist
536	12.26	cp	BRD-K13390322	AT-7519	CDK inhibitor
538	12.18	cp	BRD-K51476772	ST-638	Tyrosine kinase inhibitor
549	11.68	cp	BRD-K63533170	AM-630	Cannabinoid receptor antagonist
551	11.68	cp	BRD-K71289571	zafirlukast	Leukotriene receptor antagonist
555	11.46	cp	BRD-K37814297	acepromazine	Dopamine receptor antagonist
557	11.26	cp	BRD-K62289640	lylamine	Cannabinoid receptor agonist
559	11.22	cp	BRD-K11107424	tiotidine	Histamine receptor antagonist
561	11.14	cp	BRD-K25504083	cytochalasin-d	Actin polymerization inhibitor
562	11.12	cp	BRD-K29673530	hypericin	Tyrosine kinase inhibitor
564	11.06	cp	BRD-A50675702	fipronil	GABA gated chloride channel blocker
567	10.98	cp	BRD-A77299732	salubrinal	Eukaryotic translation initiation factor inhibitor
572	10.77	cp	BRD-K37516142	idebenone	Calcium channel modulator
576	10.7	cp	BRD-A74980173	gatifloxacin	Bacterial DNA gyrase inhibitor
580	10.64	cp	BRD-K96037667	norethindrone	Progesterone receptor agonist
584	10.52	cp	BRD-K87932577	CDK1-5-inhibitor	CDK inhibitor
588	10.28	cp	BRD-A82238138	budesonide	Glucocorticoid receptor agonist
589	10.26	cp	BRD-K82143716	flucytosine	Antifungal
590	10.17	cp	BRD-K40213712	SAL-1	Adenosine receptor antagonist
593	10.04	cp	BRD-A70407468	PSB-36	Adenosine receptor antagonist
595	9.9	cp	BRD-A56012032	thiorphan	Membrane metalloendopeptidase inhibitor
596	9.89	cp	BRD-K15601958	SEW-2871	Lysophospholipid receptor agonist
598	9.81	cp	BRD-K76723084	isotretinoin	Retinoid receptor agonist
599	9.71	cp	BRD-A62035778	scopolamine	Acetylcholine receptor antagonist
604	9.57	cp	BRD-K15842202	eudesmic-acid	-666
607	9.41	cp	BRD-K80396088	gliquidone	Sulfonylurea
610	9.32	cp	BRD-A52326238	isogedunin	HSP inhibitor
613	9.13	cp	BRD-A46186775	hydrocortisone	Glucocorticoid receptor agonist
617	9.04	cp	BRD-K63784565	BRD-K63784565	Topoisomerase inhibitor
620	8.94	cp	BRD-A52660433	tetrindole	Monoamine oxidase inhibitor
621	8.93	cp	BRD-K06750613	GSK-1059615	PI3K inhibitor
623	8.91	cp	BRD-K44779798	miglitol	Glucosidase inhibitor
625	8.67	cp	BRD-K82941592	rosuvastatin	HMGCR inhibitor
626	8.64	cp	BRD-K61269089	daphnetin	Protein kinase inhibitor
627	8.63	cp	BRD-K20285085	fostamatinib	SYK inhibitor
632	8.36	cp	BRD-K72726508	arcyriaflavin-a	CDK inhibitor
638	8.23	cp	BRD-K17075857	chloroxine	Opioid receptor antagonist
641	8.17	cp	BRD-K17294426	clebopride	Dopamine receptor antagonist
644	8.07	cp	BRD-K82731415	olomoucine	CDK inhibitor
645	8.07	cp	BRD-K60230970	MG-132	Proteasome inhibitor
646	8.04	cp	BRD-K62012036	acitretin	Retinoid receptor agonist
647	8	cp	BRD-K38055836	etamivan	Respiratory stimulant
648	7.99	cp	BRD-A15079084	phorbol-12-myristate-13-acetate	PKC activator
649	7.97	cp	BRD-K95785537	PP-2	SRC inhibitor
652	7.82	cp	BRD-K68103045	CGS-20625	Benzodiazepine receptor agonist
658	7.73	cp	BRD-A18579359	wiskostatin	Neural Wiskott-Aldrich syndrome protein inhibitor
661	7.71	cp	BRD-K60690191	MPEP	Glutamate receptor antagonist
664	7.5	cp	BRD-A06352418	terfenadine	Histamine receptor antagonist
665	7.43	cp	BRD-K13810148	givinostat	HDAC inhibitor
666	7.4	cp	BRD-K46742498	alosetron	Serotonin receptor antagonist
667	7.32	cp	BRD-A93206962	L-755507	Adrenergic receptor agonist
669	7.3	cp	BRD-K99946902	hexylresorcinol	Local anesthetic
671	7.26	cp	BRD-K86003836	flubendazole	Tubulin inhibitor
681	6.96	cp	BRD-A49765801	fludroxycortide	Glucocorticoid receptor agonist
682	6.94	cp	BRD-K78280988	anandamide	Cannabinoid receptor agonist
685	6.77	cp	BRD-A98283014	calmidazolium	Calcium channel blocker
688	6.69	cp	BRD-K28360340	TW-37	BCL inhibitor
689	6.68	cp	BRD-K89839824	raltitrexed	Thymidylate synthase inhibitor
690	6.68	cp	BRD-K07303502	arachidonyl-trifluoro-methane	Cytosolic phospholipase inhibitor
692	6.66	cp	BRD-K36529613	PU-H71	HSP inhibitor
693	6.66	cp	BRD-K90382497	GW-843682X	PLK inhibitor
697	6.52	cp	BRD-A54880345	etomidate	GABA receptor modulator
698	6.5	cp	BRD-K01902415	pirinixic-acid	PPAR receptor agonist
701	6.47	cp	BRD-A34706053	CGP-12177	Adrenergic receptor agonist
706	6.43	cp	BRD-K59962020	CHEMBL-374350	NFkB pathway inhibitor
709	6.38	cp	BRD-A35588707	teniposide	Topoisomerase inhibitor
712	6.26	cp	BRD-K24681473	YM-155	Survivin inhibitor
713	6.26	cp	BRD-K21672174	RO-28-1675	Glucokinase activator
717	6.18	cp	BRD-K29950728	clomifene	Estrogen receptor antagonist
718	6.17	cp	BRD-K04548931	pidorubicine	Topoisomerase inhibitor
720	6.13	cp	BRD-K84639753	safinamide	Dopamine uptake inhibitor
721	6.13	cp	BRD-A68930007	ouabain	ATPase inhibitor
724	6.09	cp	BRD-K01253243	SB-590885	RAF inhibitor
725	6.06	cp	BRD-K19220233	JNK-9L	JNK inhibitor
729	5.99	cp	BRD-K73824630	skatole	Thrombin inhibitor
731	5.96	cp	BRD-A38749782	fludrocortisone	Glucocorticoid receptor agonist
734	5.89	cp	BRD-A20589515	dihydroxyphenylglycine	Glutamate receptor agonist
737	5.82	cp	BRD-K76908866	CP-724714	EGFR inhibitor
738	5.82	cp	BRD-A78295502	hydroquinine	Antiarrhythmic
740	5.81	cp	BRD-K11373525	ZD-7155	Angiotensin receptor antagonist
743	5.75	cp	BRD-K66788707	fludarabine	DNA synthesis inhibitor
744	5.74	cp	BRD-A96107863	nisoldipine	Calcium channel blocker
746	5.67	cp	BRD-A08003242	rhodomyrtoxin-b	sodium fluorescein uptake inhibitor
749	5.58	cp	BRD-K21350491	phenamil	TRPV antagonist
750	5.57	cp	BRD-A74771556	nikkomycin	Chitin inhibitor
752	5.55	cp	BRD-K13566078	BMS-345541	IKK inhibitor
754	5.53	cp	BRD-K28912512	nicotinamide	Protein synthesis stimulant
755	5.52	cp	BRD-K55344148	BU-224	Imidazoline receptor ligand
757	5.51	cp	BRD-A73741725	exemestane	Aromatase inhibitor
763	5.43	cp	BRD-K96471533	nitazoxanide	Pyruvate ferredoxin oxidoreductase inhibitor
765	5.36	cp	BRD-K08554278	bisbenzimide	DNA binding agent
766	5.36	cp	BRD-K02581333	protein-tyrosine-phosphatase-inhibitor-IV	Tyrosine phosphatase inhibitor
772	5.23	cp	BRD-K50311478	tosyl-phenylalanyl-chloromethyl-ketone	Chymotrypsin inhibitor
774	5.21	cp	BRD-K93461745	buspirone	Serotonin receptor agonist
775	5.18	cp	BRD-A39172021	ampiroxicam	Cyclooxygenase inhibitor
777	5.14	cp	BRD-K79877282	PF-543	Sphingosine kinase inhibitor
778	5.14	cp	BRD-A19500257	geldanamycin	HSP inhibitor
784	5.01	cp	BRD-K39569857	avrainvillamide-analog-3	nucleophosmin inhibitor
786	4.99	cp	BRD-K07762753	aminopurvalanol-a	Tyrosine kinase inhibitor
787	4.97	cp	BRD-K47780086	penciclovir	DNA directed DNA polymerase inhibitor
788	4.97	cp	BRD-K88625236	nonoxynol-9	Membrane integrity inhibitor
789	4.97	cp	BRD-A17065207	brefeldin-a	Protein synthesis inhibitor
791	4.96	cp	BRD-K63675182	triflupromazine	Dopamine receptor antagonist
797	4.89	cp	BRD-K15409150	penfluridol	T-type calcium channel blocker
801	4.86	cp	BRD-K43887077	dopamine	Dopamine receptor agonist
802	4.85	cp	BRD-K76133116	benzydamine	Membrane integrity inhibitor
804	4.84	cp	BRD-K73589491	nizatidine	Histamine receptor antagonist
808	4.78	cp	BRD-K73982490	BI-78D3	JNK inhibitor
809	4.77	cp	BRD-K68867920	quetiapine	Dopamine receptor antagonist
813	4.69	cp	BRD-K79437791	acetyl-farnesyl-cysteine	Inhibitor of methylation of endogenous isoprenylated proteins
814	4.69	cp	BRD-A07780951	orciprenaline	Adrenergic receptor agonist
816	4.64	cp	BRD-K02867583	minaprine	Serotonin reuptake inhibitor
820	4.59	cp	BRD-K63630713	etacrynic-acid	Sodium/potassium/chloride transporter inhibitor
823	4.55	cp	BRD-K39823328	VU-0366037-2	Glutamate receptor modulator
824	4.53	cp	BRD-A71157293	fursultiamine	Vitamin B
826	4.51	cp	BRD-A68281735	REV-5901	Leukotriene receptor antagonist
827	4.51	cp	BRD-K10705233	GW-405833	Cannabinoid receptor agonist
828	4.51	cp	BRD-K01555864	dibenzoylmethane	Antineoplastic
830	4.51	cp	BRD-K72093121	vidarabine	Antiviral
835	4.45	cp	BRD-K62056274	quipazine	Serotonin receptor agonist
836	4.44	cp	BRD-K35573744	erbstatin-analog	EGFR inhibitor
838	4.43	cp	BRD-K68174511	torin-2	MTOR inhibitor
841	4.38	cp	BRD-K40624912	ZM-39923	JAK inhibitor
842	4.37	cp	BRD-K35960502	niclosamide	DNA replication inhibitor
848	4.3	cp	BRD-K20152659	gamma-homolinolenic-acid	Cholesterol inhibitor
849	4.28	cp	BRD-K50891186	GR-103691	Dopamine receptor antagonist
852	4.23	cp	BRD-K88741031	methyl-2,5-dihydroxycinnamate	EGFR inhibitor
856	4.2	cp	BRD-A64933752	CV-1808	Adenosine receptor agonist
860	4.15	cp	BRD-K56429665	calcipotriol	Vitamin D receptor agonist
862	4.12	cp	BRD-K28137194	loreclezole	GABA receptor agonist
866	4.09	cp	BRD-K07403598	CAY-10470	NFkB pathway inhibitor
869	4.07	cp	BRD-A84389091	L-655708	GABA receptor inverse agonist
871	4.04	cp	BRD-K24201553	SB-269970	Serotonin receptor antagonist
873	4.02	cp	BRD-A03816571	CP-55940	Cannabinoid receptor agonist
875	3.95	cp	BRD-K09416995	lovastatin	HMGCR inhibitor
878	3.93	cp	BRD-A25775766	securinine	GABA receptor antagonist
880	3.9	cp	BRD-A44448661	pentobarbital	Barbiturate antiepileptic
883	3.88	cp	BRD-A36267905	buphenine	Adrenergic receptor agonist
884	3.88	cp	BRD-A68723818	brompheniramine	Histamine receptor antagonist
892	3.77	cp	BRD-K89626439	sirolimus	MTOR inhibitor
897	3.68	cp	BRD-A41722204	sulmazole	Adenosine receptor antagonist
901	3.66	cp	BRD-K88868628	iodoacetic-acid	Cysteine peptidase inhibitor
902	3.64	cp	BRD-A10070317	propranolol	Adrenergic receptor antagonist
904	3.63	cp	BRD-K28470988	L-690330	Inositol monophosphatase inhibitor
905	3.61	cp	BRD-K14618467	IKK-16	IKK inhibitor
906	3.6	cp	BRD-K62310379	fluticasone	Glucocorticoid receptor agonist
907	3.58	cp	BRD-K08619574	thioproperazine	Dopamine receptor antagonist
911	3.56	cp	BRD-K61691971	avrainvillamide-analog-1	nucleophosmin inhibitor
912	3.56	cp	BRD-A94756469	digoxin	ATPase inhibitor
914	3.54	cp	BRD-K02965346	SU-11274	Hepatocyte growth factor receptor inhibitor
915	3.54	cp	BRD-A64092382	mexiletine	Sodium channel blocker
916	3.52	cp	BRD-A71657825	2-(biphenyl-4-ylsulfonamido)pentanedioic-acid	Matrix metalloprotease inhibitor
918	3.49	cp	BRD-A81795050	U-18666A	Oxidosqualene cyclase inhibitor
919	3.49	cp	BRD-A94413429	NTNCB	Neuropeptide receptor antagonist
925	3.46	cp	BRD-K37991163	paroxetine	Selective serotonin reuptake inhibitor (SSRI)
926	3.45	cp	BRD-K84085265	CG-930	JNK inhibitor
927	3.45	cp	BRD-K63606607	bufalin	ATPase inhibitor
928	3.45	cp	BRD-K41337261	ZM-306416	ABL inhibitor
929	3.45	cp	BRD-K95435023	PHA-665752	c-Met inhibitor
930	3.45	cp	BRD-A08709697	heliotrine	Pyrrolizidine alkaloid
933	3.42	cp	BRD-K64157027	ZD-2079	Adrenergic receptor agonist
935	3.39	cp	BRD-K53545112	CNQX	Glutamate receptor antagonist
937	3.38	cp	BRD-K73395020	SA-1478088	-666
944	3.32	cp	BRD-A62025033	temsirolimus	MTOR inhibitor
947	3.31	cp	BRD-K44432556	VU-0418946-1	HIF modulator
949	3.29	cp	BRD-K29458283	chlorambucil	DNA inhibitor
950	3.28	cp	BRD-K92093830	doxorubicin	Topoisomerase inhibitor
952	3.21	cp	BRD-K10670311	sulfasalazine	Antirheumatic
955	3.16	cp	BRD-A98702003	carbenoxolone	11-beta-HSD1 inhibitor
958	3.15	cp	BRD-K44084986	Y-27632	Rho associated kinase inhibitor
962	3.11	cp	BRD-A09094913	strychnine	Acetylcholine receptor antagonist
963	3.1	cp	BRD-K14643723	4-(2-Amino-ethyl)-benzenesulfonamide	carbonic anhydrase inhibitor
964	3.1	cp	BRD-K30097969	pitavastatin	HMGCR inhibitor
967	3.07	cp	BRD-K79116891	proxymetacaine	Sodium channel blocker
973	3.03	cp	BRD-A39390670	rabeprazole	ATPase inhibitor
976	2.98	cp	BRD-K68336408	tyrphostin-AG-1478	EGFR inhibitor
979	2.96	cp	BRD-A65449987	flunisolide	Cytochrome P450 inhibitor
987	2.92	cp	BRD-K12260308	xanthoxyline	Antifungal
988	2.92	cp	BRD-A17453586	MDL-72832	Serotonin receptor agonist
989	2.92	cp	BRD-K26548821	quinpirole	Dopamine receptor agonist
994	2.91	cp	BRD-K14221570	benzopurpurin-4b	HIV entry inhibitor
997	2.89	cp	BRD-A64228451	terreic-acid	BTK inhibitor
998	2.89	cp	BRD-K20338176	cefaclor	Bacterial cell wall synthesis inhibitor
999	2.89	cp	BRD-A22707317	SB-205384	GABA receptor modulator
1008	2.82	cp	BRD-K55677650	CO-101244	Ionotropic glutamate receptor antagonist
1011	2.79	cp	BRD-K53665955	MK-5108	Aurora kinase inhibitor
1012	2.79	cp	BRD-A72483914	spiroxatrine	Serotonin receptor antagonist
1015	2.78	cp	BRD-K00532621	midazolam	Benzodiazepine receptor agonist
1016	2.78	cp	BRD-A39268308	epibatidine	Acetylcholine receptor agonist
1021	2.71	cp	BRD-K38477985	malonoben	Protein tyrosine kinase inhibitor
1023	2.71	cp	BRD-K02265150	amoxapine	Norepinephrine reuptake inhibitor
1024	2.7	cp	BRD-K78599730	manumycin-a	Farnesyltransferase inhibitor
1027	2.68	cp	BRD-K19360254	ergocornine	Dopamine receptor agonist
1028	2.68	cp	BRD-A50737080	CGK-733	ATR kinase inhibitor
1031	2.63	cp	BRD-K47192521	icosapent	Platelet aggregation inhibitor
1034	2.63	cp	BRD-A59303141	quinethazone	Thiazide diuretic
1035	2.61	cp	BRD-A03623303	metoprolol	Adrenergic receptor antagonist
1036	2.61	cp	BRD-K77998258	ganglioside	SRC activator
1037	2.61	cp	BRD-K14441456	tyrphostin-AG-556	EGFR inhibitor
1038	2.61	cp	BRD-A69636825	diltiazem	Calcium channel blocker
1049	2.57	cp	BRD-K77390737	xanthohumol	ATPase inhibitor
1053	2.54	cp	BRD-K43764301	dexketoprofen	Cyclooxygenase inhibitor
1054	2.54	cp	BRD-K93880783	stavudine	DNA directed DNA polymerase inhibitor
1056	2.52	cp	BRD-K53523901	arctigenin	MEK inhibitor
1057	2.51	cp	BRD-K41564320	purvalanol-b	Tyrosine kinase inhibitor
1059	2.5	cp	BRD-K17349619	HLI-373	MDM inhibitor
1064	2.47	cp	BRD-K89162000	tandutinib	FLT3 inhibitor
1074	2.4	cp	BRD-K00675675	CL-82198	Metalloproteinase inhibitor
1075	2.4	cp	BRD-K29733039	deforolimus	MTOR inhibitor
1080	2.36	cp	BRD-K86191271	cytosporone-b	NUR77 receptor agonist
1081	2.36	cp	BRD-A65440446	cimaterol	Adrenergic receptor agonist
1084	2.36	cp	BRD-K27721098	clopidogrel	Purinergic receptor antagonist
1086	2.33	cp	BRD-A71459254	cymarin	ATPase inhibitor
1088	2.31	cp	BRD-K95655893	MAZ-51	VEGFR inhibitor
1092	2.29	cp	BRD-K88611939	aniracetam	Glutamate receptor agonist
1101	2.24	cp	BRD-A87479750	tenidap	Cyclooxygenase inhibitor
1107	2.23	cp	BRD-A01826957	xanthinol	Vasodilator
1109	2.22	cp	BRD-K99063460	didanosine	Nucleoside reverse transcriptase inhibitor
1110	2.22	cp	BRD-U37049823	HG-6-64-01	RAF inhibitor
1111	2.22	cp	BRD-K08132273	tyrphostin	EGFR inhibitor
1112	2.22	cp	BRD-K57304726	PRE-084	Sigma receptor agonist
1113	2.22	cp	BRD-K53979406	ALX-5407	Glycine transporter inhibitor
1119	2.18	cp	BRD-A00267231	hemado	Adenosine receptor agonist
1120	2.18	cp	BRD-K32828673	chelidonine	Tubulin inhibitor
1121	2.18	cp	BRD-K56558538	ambroxol	Sodium channel blocker
1131	2.12	cp	BRD-K93618743	ipriflavone	Bone resorption inhibitor
1133	2.11	cp	BRD-A78377521	monastrol	Kinesin-like spindle protein inhibitor
1136	2.11	cp	BRD-A69512159	carbidopa	Aromatic L-amino acid decarboxylase inhibitor
1137	2.1	cp	BRD-A72711497	lasalocid	Bacterial permeability inducer
1138	2.09	cp	BRD-K27184429	levocetirizine	Histamine receptor antagonist
1142	2.08	cp	BRD-K27665173	D-64406	PDGFR receptor inhibitor
1145	2.08	cp	BRD-K08206212	entecavir	Reverse transcriptase inhibitor
1149	2.04	cp	BRD-K51805276	temefos	Cholinesterase inhibitor
1150	2.04	cp	BRD-K00206590	P-1075	ATP channel activator
1151	2.04	cp	BRD-A10355991	norketamine	Glutamate receptor antagonist
1152	2.04	cp	BRD-K54771420	glycocholic-acid	Cholesterol inhibitor
1154	2.04	cp	BRD-K77695569	tiabendazole	Angiogenesis inhibitor
1164	1.99	cp	BRD-K71512533	SNS-314	Aurora kinase inhibitor
1165	1.98	cp	BRD-K70358946	aripiprazole	Serotonin receptor agonist
1166	1.98	cp	BRD-K12516989	zaprinast	Phosphodiesterase inhibitor
1167	1.98	cp	BRD-K82846253	repaglinide	Insulin secretagogue
1168	1.97	cp	BRD-K79092138	nitrofural	Bacterial DNA inhibitor
1173	1.94	cp	BRD-K94176593	TWS-119	Glycogen synthase kinase inhibitor
1174	1.94	cp	BRD-A49906757	scopolamine	Acetylcholine receptor antagonist
1175	1.94	cp	BRD-K04546108	JAK3-inhibitor-VI	JAK inhibitor
1176	1.94	cp	BRD-K68402494	ML-9	Myosin light chain kinase inhibitor
1179	1.9	cp	BRD-K05804044	AZ-628	RAF inhibitor
1180	1.9	cp	BRD-K64857848	XMD-885	Leucine rich repeat kinase inhibitor
1181	1.9	cp	BRD-A96255180	ribavirin	Antiviral
1182	1.9	cp	BRD-K36198571	WAY-170523	Metalloproteinase inhibitor
1183	1.9	cp	BRD-K45435259	SCH-23390	Dopamine receptor antagonist
1184	1.9	cp	BRD-A12016240	LY-278584	Serotonin receptor antagonist
1185	1.9	cp	BRD-K79124250	ioxaglic-acid	Radiopaque medium
1186	1.9	cp	BRD-K33308633	INCA-6	Calcineurin inhibitor
1190	1.9	cp	BRD-K36862742	hydroflumethiazide	Sodium/potassium/chloride transporter inhibitor
1191	1.9	cp	BRD-K77175907	calcifediol	Vitamin D receptor agonist
1194	1.87	cp	BRD-A62182663	YK-4279	Apoptosis stimulant
1195	1.87	cp	BRD-K17896185	FIT	Opioid receptor agonist
1198	1.86	cp	BRD-A44551378	LFM-A12	EGFR inhibitor
1203	1.83	cp	BRD-K75295174	alisertib	Aurora kinase inhibitor
1204	1.83	cp	BRD-K32710582	EI-247	IGF-1 inhibitor
1205	1.83	cp	BRD-U73238814	QL-XI-92	DDR1 inhibitor
1206	1.83	cp	BRD-K82983861	GW-0742	PPAR receptor agonist
1207	1.83	cp	BRD-K34608650	BRD-K34608650	Cannabinoid receptor agonist
1210	1.8	cp	BRD-K31627533	rimexolone	Glucocorticoid receptor agonist
1211	1.8	cp	BRD-K95992530	Cyclo-[Arg-Gly-Asp-D-Phe-Val]	integrin antagonist
1212	1.79	cp	BRD-K95921201	reserpine	Vesicular monoamine transporter inhibitor
1215	1.76	cp	BRD-K04993501	cefixime	Bacterial cell wall synthesis inhibitor
1216	1.76	cp	BRD-K77677632	SB-200646	Serotonin receptor antagonist
1217	1.75	cp	BRD-K63165456	norcyclobenzaprine	Adrenergic receptor agonist
1220	1.73	cp	BRD-K54142781	cirazoline	Adrenergic receptor agonist
1221	1.73	cp	BRD-A42628519	iopanoic-acid	Radiopaque medium
1231	1.69	cp	BRD-K05151076	ZK-164015	Estrogen receptor antagonist
1232	1.69	cp	BRD-K05464208	JX-401	p38 MAPK inhibitor
1239	1.66	cp	BRD-K69688083	mestinon	Cholinesterase inhibitor
1240	1.66	cp	BRD-K88551539	CAY-10585	HIF modulator
1241	1.66	cp	BRD-K66175015	afatinib	EGFR inhibitor
1242	1.66	cp	BRD-K36965586	m-chlorophenylbiguanide	Serotonin receptor agonist
1243	1.63	cp	BRD-K37848908	ceforanide	Penicillin binding protein inhibitor
1249	1.62	cp	BRD-K70505054	ranitidine	Histamine receptor antagonist
1250	1.62	cp	BRD-K68873215	phosphodiesterase-V-inhibitor-II	Phosphodiesterase inhibitor
1251	1.62	cp	BRD-A80641450	FR-139317	Endothelin receptor antagonist
1252	1.62	cp	BRD-K31987754	oleylethanolamide	Cannabinoid receptor agonist
1253	1.62	cp	BRD-A68631409	evodiamine	ATPase inhibitor
1254	1.59	cp	BRD-K26134695	calpeptin	Calpain inhibitor
1255	1.59	cp	BRD-A43882281	pinacidil	ATP channel activator
1256	1.59	cp	BRD-K08502430	angiogenesis-inhibitor	Angiogenesis inhibitor
1257	1.59	cp	BRD-K50398167	meclofenamic-acid	Cyclooxygenase inhibitor
1258	1.58	cp	BRD-A24543851	nornicotine	Acetylcholine receptor agonist
1263	1.56	cp	BRD-A46179541	doxapram	Potassium channel blocker
1264	1.55	cp	BRD-K14880289	GW-501516	PPAR receptor agonist
1265	1.55	cp	BRD-K88871508	lisuride	Dopamine receptor agonist
1268	1.55	cp	BRD-K94294671	OSI-027	MTOR inhibitor
1276	1.52	cp	BRD-K68620903	dydrogesterone	Progesterone receptor agonist
1277	1.52	cp	BRD-K53570330	carbofuran	Cholinesterase inhibitor
1278	1.52	cp	BRD-K12513978	fenbufen	Cyclooxygenase inhibitor
1283	1.49	cp	BRD-K23875128	RHO-kinase-inhibitor-III[rockout]	Rho associated kinase inhibitor
1287	1.48	cp	BRD-A96799240	4-hydroxyretinoic-acid	Retinoid receptor binder
1288	1.48	cp	BRD-A61856038	tremulacin	Lipoxygenase inhibitor
1289	1.48	cp	BRD-K52620403	STO-609	Calmodulin antagonist
1290	1.48	cp	BRD-K99107520	felbamate	Glutamate receptor antagonist
1292	1.48	cp	BRD-A84481105	thioridazine	Dopamine receptor antagonist
1293	1.48	cp	BRD-K89997465	chlorpromazine	Dopamine receptor antagonist
1294	1.48	cp	BRD-K07881437	danusertib	Aurora kinase inhibitor
1300	1.44	cp	BRD-K59773493	benzohydroxamic-acid	Antifungal
1301	1.44	cp	BRD-K93480852	KN-93	Calcium-calmodulin dependent protein kinase inhibitor
1302	1.44	cp	BRD-K17674993	diflorasone	Corticosteroid agonist
1303	1.44	cp	BRD-K29555132	arachidonamide	Cannabinoid receptor agonist
1306	1.43	cp	BRD-K78838262	austricine	Hypolipidemic
1308	1.42	cp	BRD-A82590476	SDZ-NKT-343	Tachykinin antagonist
1309	1.42	cp	BRD-A54927599	KF-38789	P-selectin inhibitor
1310	1.41	cp	BRD-K81225797	SCH-58261	Adenosine receptor antagonist
1311	1.41	cp	BRD-K26241953	piceatannol	SYK inhibitor
1312	1.41	cp	BRD-A90131694	alclometasone	Glucocorticoid receptor agonist
1319	1.37	cp	BRD-K72895815	SSR-69071	Leukocyte elastase inhibitor
1320	1.37	cp	BRD-K94441233	mevastatin	HMGCR inhibitor
1321	1.37	cp	BRD-K78633253	EXO-1	ARF inhibitor
1322	1.37	cp	BRD-A76093993	cromakalim	Potassium channel activator
1323	1.37	cp	BRD-K78485176	olmesartan	Angiotensin receptor antagonist
1324	1.37	cp	BRD-A90799790	isradipine	Calcium channel blocker
1325	1.37	cp	BRD-K04877770	FTase-inhibitor-B581	Farnesyltransferase inhibitor
1326	1.37	cp	BRD-K30020243	aliskiren	Antihypertensive
1327	1.37	cp	BRD-K67783091	haloperidol	Dopamine receptor antagonist
1328	1.35	cp	BRD-K11158509	tyrphostin-B44	EGFR inhibitor
1329	1.34	cp	BRD-K73293050	WZ-3146	EGFR inhibitor
1330	1.34	cp	BRD-K99447003	enalaprilat	ACE inhibitor
1331	1.34	cp	BRD-A80502530	cinobufagin	ATPase inhibitor
1332	1.34	cp	BRD-K36638830	anabasine	Acetylcholine receptor agonist
1333	1.34	cp	BRD-A92439610	triamcinolone	Glucocorticoid receptor agonist
1340	1.34	cp	BRD-K19111024	clofibric-acid	PPAR receptor agonist
1341	1.34	cp	BRD-A85860691	chaetocin	Histone lysine methyltransferase inhibitor
1342	1.34	cp	BRD-K85606544	neratinib	EGFR inhibitor
1343	1.33	cp	BRD-K60174629	z-prolyl-prolinal	Prolyl endopeptidase inhibitor
1350	1.3	cp	BRD-K26863634	BIX-01338	Histone lysine methyltransferase inhibitor
1351	1.3	cp	BRD-K20714604	RS-56812	Serotonin receptor partial agonist
1352	1.3	cp	BRD-A90311807	cilastatin	Dehydropeptidase inhibitor
1353	1.3	cp	BRD-K55191674	benzylpenicillin	Penicillin binding protein inhibitor
1354	1.3	cp	BRD-K54233340	dorsomorphin	AMPK inhibitor
1356	1.27	cp	BRD-K70487031	flupentixol	Dopamine receptor antagonist
1357	1.27	cp	BRD-K59469039	AG-879	Angiogenesis inhibitor
1358	1.27	cp	BRD-K87919739	tyrphostin-AG-825	Receptor tyrosine protein kinase inhibitor
1359	1.27	cp	BRD-K13544237	r(-)-propylnorapomorphine	Dopamine receptor agonist
1360	1.27	cp	BRD-K43405658	tyrphostin-AG-527	Protein tyrosine kinase inhibitor
1362	1.27	cp	BRD-K02130563	panobinostat	HDAC inhibitor
1365	1.26	cp	BRD-A47513740	calyculin	Protein phosphatase inhibitor
1369	1.24	cp	BRD-K89210380	biotin	Vitamin B
1371	1.23	cp	BRD-K33312228	halometasone	Glucocorticoid receptor agonist
1372	1.23	cp	BRD-K97365803	PI-828	PI3K inhibitor
1373	1.23	cp	BRD-K90333595	phentolamine	Adrenergic receptor antagonist
1374	1.22	cp	BRD-A13650332	flucloxacillin	Bacterial cell wall synthesis inhibitor
1380	1.2	cp	BRD-K58772419	AZD-6482	PI3K inhibitor
1389	1.16	cp	BRD-K36153907	KU-C103885	Cystic fibrosis transmembrane conductance regulator inhibitor
1390	1.16	cp	BRD-K50135270	GBR-12935	Dopamine uptake inhibitor
1391	1.16	cp	BRD-K86727142	embelin	HCV inhibitor
1392	1.16	cp	BRD-K38251852	paxilline	Potassium channel blocker
1397	1.15	cp	BRD-A52282606	lacidipine	Calcium channel blocker
1398	1.15	cp	BRD-A91866971	SQ-29548	Thromboxane receptor antagonist
1400	1.13	cp	BRD-K01779529	fluoropyruvate	Pyruvate dehydrogenase kinase inhibitor
1401	1.13	cp	BRD-K95763993	trapidil	PDGFR receptor inhibitor
1402	1.13	cp	BRD-K97330509	SRC-kinase-inhibitor-II	SRC inhibitor
1403	1.13	cp	BRD-K67298865	SB-431542	TGF beta receptor inhibitor
1404	1.13	cp	BRD-K40656405	L-165041	PPAR receptor agonist
1410	1.11	cp	BRD-K10995081	perphenazine	Dopamine receptor antagonist
1412	1.09	cp	BRD-A55594068	vinblastine	Microtubule inhibitor
1413	1.09	cp	BRD-K14767410	SC-560	Cyclooxygenase inhibitor
1414	1.09	cp	BRD-K10136726	tosyllysyl-chloromethyl-ketone	Chymotrypsin inhibitor
1415	1.09	cp	BRD-K79353516	indolophenanthridine	CALY activator
1416	1.09	cp	BRD-K39111395	BCL2-inhibitor	BCL inhibitor
1417	1.09	cp	BRD-K75958195	pizotifen	Serotonin receptor antagonist
1418	1.09	cp	BRD-K52911425	GDC-0941	PI3K inhibitor
1419	1.09	cp	BRD-K97061094	azacyclonol	Histamine receptor antagonist
1420	1.09	cp	BRD-K05396879	15-delta-prostaglandin-j2	PPAR receptor agonist
1422	1.06	cp	BRD-K55591206	epigallocatechin	Nitric oxide synthase inhibitor
1423	1.06	cp	BRD-K84996949	sinensetin	Cyclooxygenase inhibitor
1424	1.06	cp	BRD-K98157055	SIB-1757	Glutamate receptor antagonist
1425	1.06	cp	BRD-K56047318	RHC-80267	Triacylglycerol lipase inhibitor
1426	1.06	cp	BRD-K69195780	NAN-190	Serotonin receptor agonist
1427	1.06	cp	BRD-K28578425	cilostamide	Phosphodiesterase inhibitor
1428	1.06	cp	BRD-A84174393	meloxicam	Cyclooxygenase inhibitor
1430	1.06	cp	BRD-K97764662	PD-173074	FGFR inhibitor
1441	1.02	cp	BRD-K99498722	NPI-2358	Tubulin inhibitor
1442	1.02	cp	BRD-K77286328	reversine	Aurora kinase inhibitor
1443	1.02	cp	BRD-K62965247	tipifarnib-P2	farnesyltransferase inhibitor
1444	1.02	cp	BRD-K75532464	FTI-276	Farnesyltransferase inhibitor
1445	1.02	cp	BRD-K30189597	SYK-inhibitor	SYK inhibitor
1446	1.02	cp	BRD-K60770992	pergolide	Dopamine receptor agonist
1449	1.02	cp	BRD-A95939040	sertaconazole	Sterol demethylase inhibitor
1451	0.99	cp	BRD-A44780397	mifepristone	Glucocorticoid receptor antagonist
1452	0.99	cp	BRD-K77008974	WYE-354	MTOR inhibitor
1457	0.95	cp	BRD-K68246049	TTNPB	Retinoid receptor agonist
1458	0.95	cp	BRD-K92428153	mycophenolate-mofetil	Dehydrogenase inhibitor
1459	0.95	cp	BRD-K79930101	GW-583340	EGFR inhibitor
1462	0.95	cp	BRD-K07691486	roscovitine	CDK inhibitor
1463	0.94	cp	BRD-A63667919	methylergometrine	Dopamine receptor antagonist
1464	0.94	cp	BRD-K52662033	lidocaine	Histamine receptor agonist
1470	0.92	cp	BRD-K19605405	ZM-241385	Adenosine receptor antagonist
1471	0.92	cp	BRD-A15530910	carpindolol	Adrenergic receptor antagonist
1472	0.92	cp	BRD-A70268693	PG-9	Acetylcholine receptor agonist
1473	0.92	cp	BRD-K32696739	noreleagnine	Monoamine oxidase inhibitor
1474	0.92	cp	BRD-K72676686	fluvoxamine	Selective serotonin reuptake inhibitor (SSRI)
1475	0.92	cp	BRD-K11696279	BU-239	Imidazoline receptor agonist
1477	0.92	cp	BRD-K52313696	tacedinaline	HDAC inhibitor
1478	0.92	cp	BRD-A67799922	phenoxybenzamine	Adrenergic receptor antagonist
1479	0.92	cp	BRD-K67844266	MLN-4924	Nedd activating enzyme inhibitor
1480	0.92	cp	BRD-K98548675	parthenolide	NFkB pathway inhibitor
1483	0.89	cp	BRD-K68191783	ALW-II-38-3	Ephrin inhibitor
1485	0.88	cp	BRD-K64670467	JNJ-16259685	Glutamate receptor antagonist
1486	0.88	cp	BRD-K34014345	naproxol	Anti-inflammatory
1487	0.88	cp	BRD-K56115039	BU-226	Imidazoline receptor ligand
1489	0.88	cp	BRD-A19195498	trimipramine	Norepinephrine reuptake inhibitor
1491	0.85	cp	BRD-A51410489	yohimbine	Adrenergic receptor antagonist
1492	0.85	cp	BRD-A14395271	mesoridazine	Dopamine receptor antagonist
1493	0.85	cp	BRD-K55454768	TAS-301	Calcium-calmodulin dependent protein kinase inhibitor
1494	0.85	cp	BRD-A27887842	prednisolone	Glucocorticoid receptor agonist
1495	0.85	cp	BRD-K23913458	coumarin	Vitamin K antagonist
1496	0.85	cp	BRD-A14966924	alaproclate	Serotonin receptor antagonist
1497	0.85	cp	BRD-A01320529	salmeterol	Adrenergic receptor agonist
1501	0.83	cp	BRD-K41051431	mecillinam	Bacterial cell wall synthesis inhibitor
1502	0.83	cp	BRD-K96778649	tyrphostin-47	EGFR inhibitor
1503	0.83	cp	BRD-K76775527	nimesulide	Cyclooxygenase inhibitor
1505	0.81	cp	BRD-A16444946	acarbose	Glucosidase inhibitor
1506	0.81	cp	BRD-K34581968	BMS-536924	IGF-1 inhibitor
1507	0.81	cp	BRD-K18799075	BAY-59-3074	Cannabinoid receptor partial agonist
1509	0.78	cp	BRD-A23637604	oxymetholone	Androgen receptor agonist
1510	0.78	cp	BRD-K32311154	nifekalant	Potassium channel blocker
1511	0.78	cp	BRD-A28105619	cucurbitacin-i	JAK inhibitor
1512	0.78	cp	BRD-K62996583	lidoflazine	Calcium channel blocker
1513	0.78	cp	BRD-K19540840	saracatinib	SRC inhibitor
1514	0.78	cp	BRD-K01663662	diphenidol	Acetylcholine receptor agonist
1515	0.78	cp	BRD-K77987382	mebendazole	Tubulin inhibitor
1516	0.78	cp	BRD-A17655518	ibuprofen	Cyclooxygenase inhibitor
1517	0.77	cp	BRD-K00959089	thenoyltrifluoroacetone	Chelating agent
1518	0.76	cp	BRD-K71860425	CDK2-5-inhibitor	CDK inhibitor
1519	0.74	cp	BRD-K85503079	perospirone	Dopamine receptor antagonist
1520	0.74	cp	BRD-K46469693	SCH-442416	Adenosine receptor antagonist
1521	0.74	cp	BRD-A26095496	clobetasol	Glucocorticoid receptor agonist
1525	0.71	cp	BRD-A41112154	oleanolic-acid	G protein-coupled receptor agonist
1526	0.71	cp	BRD-K93658967	aloisine	CDK inhibitor
1528	0.7	cp	BRD-A84134924	pancuronium	Acetylcholine receptor antagonist
1529	0.7	cp	BRD-K68392338	ZK-93426	Benzodiazepine receptor antagonist
1530	0.7	cp	BRD-K16664969	GTP-14564	FLT3 inhibitor
1531	0.7	cp	BRD-A42831637	tetrahydrocannabinol-7-oic-acid	Anti-inflammatory
1532	0.7	cp	BRD-A35912562	pregnenolone	Glutamate receptor modulator
1537	0.68	cp	BRD-K69932463	AZD-8055	MTOR inhibitor
1538	0.67	cp	BRD-K06753942	nobiletin	MEK inhibitor
1539	0.67	cp	BRD-A02759312	betaxolol	Adrenergic receptor antagonist
1540	0.67	cp	BRD-A84189516	baccatin-III	Paclitaxel precursor
1541	0.67	cp	BRD-A54596827	solifenacin	Acetylcholine receptor antagonist
1542	0.67	cp	BRD-A48430263	pioglitazone	Insulin sensitizer
1546	0.63	cp	BRD-K56745457	azauridine	Antiviral
1547	0.63	cp	BRD-K63792901	arecaidine	Acetylcholine receptor agonist
1548	0.63	cp	BRD-K63945320	dihydrosamidin	Phospholipase inhibitor
1549	0.63	cp	BRD-K06926592	tretinoin	Retinoid receptor agonist
1550	0.63	cp	BRD-K09499853	KU-0060648	DNA dependent protein kinase inhibitor
1551	0.63	cp	BRD-K54256913	MK-1775	WEE1 kinase inhibitor
1557	0.6	cp	BRD-A35519318	benidipine	Calcium channel blocker
1558	0.6	cp	BRD-M00539986	formoterol	Adrenergic receptor agonist
1559	0.6	cp	BRD-K54704028	BAY-36-7620	Glutamate receptor antagonist
1560	0.6	cp	BRD-A22844106	tenoxicam	Cyclooxygenase inhibitor
1561	0.6	cp	BRD-A01643550	prednisolone	Glucocorticoid receptor agonist
1563	0.6	cp	BRD-A33447119	oxfendazole	Anthelmintic
1564	0.6	cp	BRD-K12539581	nocodazole	Tubulin inhibitor
1565	0.6	cp	BRD-A78322124	dobutamine	Adrenergic receptor agonist
1569	0.56	cp	BRD-K62959606	sphingosine	Ceramidase inhibitor
1570	0.56	cp	BRD-K44442813	pidotimod	Interferon receptor agonist
1571	0.56	cp	BRD-K04414442	SB-222200	Tachykinin antagonist
1572	0.56	cp	BRD-K51290057	SA-792709	Retinoid receptor agonist
1576	0.56	cp	BRD-K77908580	entinostat	HDAC inhibitor
1577	0.56	cp	BRD-A86044036	flurbiprofen	Cyclooxygenase inhibitor
1578	0.56	cp	BRD-A38030642	cyclosporin-a	Calcineurin inhibitor
1579	0.53	cp	BRD-A74907996	equol	Estrogen receptor agonist
1580	0.53	cp	BRD-K50938786	ropivacaine	Sodium channel blocker
1581	0.53	cp	BRD-K10042277	desmethylclozapine	Acetylcholine receptor agonist
1582	0.53	cp	BRD-K90524085	MY-5445	Phosphodiesterase inhibitor
1583	0.53	cp	BRD-A99449986	MT-21	Caspase activator
1584	0.53	cp	BRD-K49671696	ketanserin	Serotonin receptor antagonist
1585	0.53	cp	BRD-K82562631	tolmetin	Cyclooxygenase inhibitor
1586	0.53	cp	BRD-A89175223	bisoprolol	Adrenergic receptor antagonist
1587	0.53	cp	BRD-K12219985	glipizide	Sulfonylurea
1588	0.53	cp	BRD-K93034159	cladribine	Adenosine deaminase inhibitor
1589	0.53	cp	BRD-K15108141	gemcitabine	Ribonucleotide reductase inhibitor
1596	0.49	cp	BRD-K67537649	PQ-401	IGF-1 inhibitor
1597	0.49	cp	BRD-K30867024	SB-216641	Serotonin receptor antagonist
1598	0.49	cp	BRD-A91008255	bepridil	Calcium channel blocker
1599	0.49	cp	BRD-K50140147	NVP-TAE684	ALK inhibitor
1600	0.48	cp	BRD-A45499626	UBP-302	Glutamate receptor antagonist
1603	0.46	cp	BRD-K36324071	NF-449	Purinergic receptor antagonist
1604	0.46	cp	BRD-K09635314	M-3M3FBS	phospholipase activator
1605	0.46	cp	BRD-K08996725	zolantidine	Histamine receptor antagonist
1606	0.46	cp	BRD-K64614248	salicin	Anti-inflammatory
1607	0.46	cp	BRD-K59273480	propentofylline	Adenosine reuptake inhibitor
1609	0.46	cp	BRD-A75552914	isoxicam	Cyclooxygenase inhibitor
1610	0.46	cp	BRD-A45889380	mepacrine	Cytokine production inhibitor
1611	0.46	cp	BRD-A65280694	molindone	Dopamine receptor antagonist
1614	0.42	cp	BRD-K83972459	JWE-035	Aurora kinase inhibitor
1615	0.42	cp	BRD-K81855038	roxatidine	Histamine receptor antagonist
1616	0.42	cp	BRD-U94846492	quinine	Hemozoin biocrystallization inhibitor
1617	0.42	cp	BRD-K82865713	prostaglandin-b2	cAMP inhibitor
1618	0.42	cp	BRD-A81177136	KN-62	Calcium-calmodulin dependent protein kinase inhibitor
1619	0.42	cp	BRD-K00603606	ticlopidine	Purinergic receptor antagonist
1620	0.42	cp	BRD-A28856712	tetryzoline	Adrenergic receptor agonist
1621	0.42	cp	BRD-K76810206	nicergoline	Adrenergic receptor antagonist
1622	0.42	cp	BRD-A67862938	naftidrofuryl	Adrenergic receptor antagonist
1623	0.42	cp	BRD-A85472596	L-670596	Prostanoid receptor antagonist
1624	0.42	cp	BRD-K49519092	immethridine	Histamine receptor agonist
1625	0.42	cp	BRD-A04553218	chlorphenamine	Histamine receptor antagonist
1627	0.42	cp	BRD-K90027355	spironolactone	Mineralocorticoid receptor antagonist
1628	0.42	cp	BRD-K62810658	PD-98059	MEK inhibitor
1629	0.42	cp	BRD-K82135108	elesclomol	Oxidative stress inducer
1630	0.41	cp	BRD-K42573370	avrainvillamide-analog-2	nucleophosmin inhibitor
1631	0.39	cp	BRD-K02227374	milnacipran	Serotonin reuptake inhibitor
1632	0.39	cp	BRD-A76279427	myriocin	Serine palmitoyltransferase inhibitor
1633	0.39	cp	BRD-K15935639	z-leu3-VS	Proteasome inhibitor
1634	0.39	cp	BRD-K63504947	semaxanib	VEGFR inhibitor
1635	0.39	cp	BRD-K99029477	prometon	Photosynthesis inhibitor
1636	0.39	cp	BRD-K98769987	flumazenil	Benzodiazepine receptor antagonist
1637	0.39	cp	BRD-K84663978	trequinsin	Phosphodiesterase inhibitor
1638	0.39	cp	BRD-K52075715	oxibendazole	Tubulin inhibitor
1639	0.39	cp	BRD-K68558722	deracoxib	Cyclooxygenase inhibitor
1642	0.39	cp	BRD-A87606379	nadolol	Adrenergic receptor antagonist
1645	0.35	cp	BRD-K04196797	oxcarbazepine	Sodium channel blocker
1646	0.35	cp	BRD-K04111260	raclopride	Dopamine receptor antagonist
1647	0.35	cp	BRD-A30590053	MR-16728	Acetylcholine release enhancer
1648	0.35	cp	BRD-K96402602	farnesylthiotriazole	PPMTase inhibitor
1649	0.35	cp	BRD-K81839095	estrone	Estrogen receptor agonist
1650	0.35	cp	BRD-A58564983	selamectin	Nematocide
1651	0.35	cp	BRD-A40639672	ketorolac	Cyclooxygenase inhibitor
1652	0.35	cp	BRD-K92000912	AM-251	Cannabinoid receptor antagonist
1662	0.32	cp	BRD-K22010301	JLK-6	Gamma secretase inhibitor
1663	0.32	cp	BRD-K18909381	CGS-12066B	Serotonin receptor agonist
1664	0.32	cp	BRD-K75615183	talipexole	Adrenergic receptor agonist
1665	0.32	cp	BRD-K66353228	zoxazolamine	Myorelaxant
1666	0.32	cp	BRD-A31204924	mitotane	Antineoplastic
1667	0.32	cp	BRD-K49945136	GR-113808	Serotonin receptor antagonist
1668	0.32	cp	BRD-K67080878	milrinone	Phosphodiesterase inhibitor
1669	0.32	cp	BRD-A44090213	indoprofen	Cyclooxygenase inhibitor
1670	0.32	cp	BRD-K66876909	linezolid	Bacterial 50S ribosomal subunit inhibitor
1672	0.29	cp	BRD-K47328134	lysylphenylalanyl-tyrosine	Heparin activation inhibitor
1676	0.28	cp	BRD-K04466929	Merck60	HDAC inhibitor
1677	0.28	cp	BRD-A43331270	niguldipine	Calcium channel blocker
1678	0.28	cp	BRD-A34751532	homosalate	HSP inducer
1679	0.28	cp	BRD-A31575449	CGP-20712	Adrenergic receptor antagonist
1680	0.28	cp	BRD-K80451230	zamifenacin	Acetylcholine receptor antagonist
1681	0.28	cp	BRD-K92760278	riboflavin	Vitamin B
1682	0.28	cp	BRD-K29582677	flunarizine	Calcium channel blocker
1684	0.28	cp	BRD-K63550407	erythromycin	NFkB pathway inhibitor
1685	0.28	cp	BRD-K26664453	cytochalasin-b	Microtubule inhibitor
1688	0.25	cp	BRD-K78431006	crizotinib	ALK inhibitor
1689	0.25	cp	BRD-K11717138	benzbromarone	Chloride channel blocker
1690	0.25	cp	BRD-K40742111	baeomycesic-acid	Lipoxygenase inhibitor
1691	0.25	cp	BRD-A33168282	sotalol	Adrenergic receptor antagonist
1692	0.25	cp	BRD-A06784547	MRS-1334	Adenosine receptor antagonist
1693	0.25	cp	BRD-K39915878	loxapine	Dopamine receptor antagonist
1694	0.25	cp	BRD-K67847053	guanabenz	Adrenergic receptor agonist
1695	0.25	cp	BRD-A72758037	asiatic-acid	Apoptosis stimulant
1696	0.25	cp	BRD-K97810537	beclometasone	Glucocorticoid receptor agonist
1697	0.25	cp	BRD-K68132782	terbinafine	Fungal squalene epoxidase inhibitor
1698	0.25	cp	BRD-K01292756	pimozide	Dopamine receptor antagonist
1699	0.25	cp	BRD-A79672927	tropicamide	Acetylcholine receptor antagonist
1704	0.21	cp	BRD-K61250553	loperamide	Opioid receptor agonist
1705	0.21	cp	BRD-A95869247	indapamide	Thiazide diuretic
1708	0.2	cp	BRD-K81169441	cerivastatin	HMGCR inhibitor
1710	0.18	cp	BRD-A23359898	sibutramine	Serotonin reuptake inhibitor
1711	0.18	cp	BRD-A41250306	cyclopenthiazide	Thiazide diuretic
1712	0.18	cp	BRD-M45964048	verteporfin	Photosensitizing agent
1713	0.18	cp	BRD-A72703248	SKF-96365	Calcium channel blocker
1714	0.18	cp	BRD-A55913614	primaquine	Antimalarial
1715	0.18	cp	BRD-K08252256	diclofenac	Cyclooxygenase inhibitor
1716	0.18	cp	BRD-K52397688	amperozide	Dopamine receptor antagonist
1717	0.17	cp	BRD-K84955386	hyperoside	Glucosidase inhibitor
1718	0.14	cp	BRD-K35483542	alitretinoin	Retinoid receptor agonist
1719	0.14	cp	BRD-K61737877	VEGF-receptor-2-kinase-inhibitor-IV	VEGFR inhibitor
1720	0.14	cp	BRD-A53576514	orphenadrine	Acetylcholine receptor antagonist
1721	0.14	cp	BRD-K33193182	methylnorlichexanthone	Aurora kinase inhibitor
1722	0.14	cp	BRD-K80315159	DPPE	Histamine receptor antagonist
1723	0.14	cp	BRD-A04756508	norgestimate	Progesterone receptor agonist
1724	0.14	cp	BRD-K47717570	NBQX	Glutamate receptor antagonist
1725	0.14	cp	BRD-A33711280	metixene	Acetylcholine receptor antagonist
1726	0.14	cp	BRD-K74212935	ergocryptine	Dopamine agonist
1727	0.14	cp	BRD-A01593789	chlormadinone	5-alpha reductase inhibitor
1728	0.14	cp	BRD-K62929068	6-benzylaminopurine	Purinergic receptor activator
1730	0.14	cp	BRD-K59369769	tozasertib	Aurora kinase inhibitor
1731	0.14	cp	BRD-A39230911	chlorphensin	Muscle relaxant
1732	0.14	cp	BRD-K78959463	FPL-64176	Calcium channel activator
1734	0.11	cp	BRD-K13926615	vardenafil	Phosphodiesterase inhibitor
1735	0.11	cp	BRD-K08619838	tremorine	Acetylcholine receptor agonist
1736	0.11	cp	BRD-A36318220	necrostatin-1	RIPK inhibitor
1737	0.11	cp	BRD-K46137903	prednicarbate	Phospholipase activator
1738	0.11	cp	BRD-K42098891	protriptyline	Tricyclic antidepressant
1739	0.11	cp	BRD-K64245000	GW-4064	FXR agonist
1740	0.11	cp	BRD-K30240666	clemastine	Histamine receptor antagonist
1741	0.11	cp	BRD-A75769826	SDM25N	Opioid receptor antagonist
1742	0.11	cp	BRD-K76205745	losartan	Angiotensin receptor antagonist
1743	0.11	cp	BRD-A92585442	RU-28318	Cytochrome P450 inhibitor
1745	0.1	cp	BRD-A04327189	synephrine	Adrenergic receptor agonist
1752	0.07	cp	BRD-K82357231	desloratadine	Histamine receptor antagonist
1753	0.07	cp	BRD-K06854232	AM-580	Retinoid receptor agonist
1754	0.07	cp	BRD-K34533029	tyrphostin-AG-494	EGFR inhibitor
1755	0.07	cp	BRD-A62525898	prednisone	Glucocorticoid receptor agonist
1756	0.07	cp	BRD-K59332007	linopirdine	Potassium channel blocker
1757	0.07	cp	BRD-K73109821	diazoxide	Potassium channel activator
1758	0.07	cp	BRD-K38436528	imipramine	Norepinephrine reuptake inhibitor
1760	0.06	cp	BRD-K52989797	clomipramine	Serotonin transporter inhibitor (SERT)
1764	0.05	cp	BRD-K75699339	rizatriptan	Serotonin receptor agonist
1767	0.04	cp	BRD-K49404994	levetiracetam	Calcium channel blocker
1768	0.04	cp	BRD-K96740444	itopride	Dopamine receptor antagonist
1769	0.04	cp	BRD-A70649075	sulconazole	Sterol demethylase inhibitor
1770	0.04	cp	BRD-K92984783	melperone	Serotonin receptor antagonist
1771	0.04	cp	BRD-K18779551	bifemelane	Acetylcholine release stimulant
1772	0.04	cp	BRD-K96799727	pifithrin-mu	HSP inhibitor
1773	0.04	cp	BRD-K29313308	HDAC3-selective	HDAC inhibitor
1774	0.04	cp	BRD-A42759514	ornidazole	Antiprotozoal
1775	0.04	cp	BRD-K67043667	altretamine	DNA synthesis inhibitor
1776	0.04	cp	BRD-K37865504	LY-2183240	FAAH inhibitor
1783	0.03	cp	BRD-K64994968	progesterone	Progesterone receptor agonist
1784	0.03	cp	BRD-K74112339	acetohydroxamic-acid	Urease inhibitor
1785	0.03	cp	BRD-A22380646	pantoprazole	ATPase inhibitor
1786	0.03	cp	BRD-K06221026	DUP-697	Cyclooxygenase inhibitor
1787	0.03	cp	BRD-K71430621	clobenpropit	Histamine receptor antagonist
1788	0.03	cp	BRD-K28307902	flutamide	Androgen receptor antagonist
1789	0.03	cp	BRD-A80017228	bendroflumethiazide	Sodium/potassium/chloride transporter inhibitor
1790	0.03	cp	BRD-K97752965	nicorandil	Nitric oxide donor
1791	0.03	cp	BRD-K20755323	SA-792728	Sphingosine kinase inhibitor
1797	0.02	cp	BRD-A97674275	ranolazine	Sodium channel blocker
1798	0.02	cp	BRD-K73397362	purmorphamine	Smoothened receptor agonist
1799	0.02	cp	BRD-A30655177	LFM-A13	BTK inhibitor
1800	0.02	cp	BRD-K18816859	L-694247	Serotonin receptor agonist
1801	0.02	cp	BRD-K57179821	crotamiton	Antipruritic
1802	0.02	cp	BRD-K06980535	promazine	Dopamine receptor antagonist
1803	0.02	cp	BRD-K19352500	prochlorperazine	Dopamine receptor antagonist
1804	0.02	cp	BRD-A57382968	piroxicam	Cyclooxygenase inhibitor
1805	0.02	cp	BRD-K03842655	penitrem-a	Potassium channel blocker
1806	0.02	cp	BRD-K57222227	indometacin	Cyclooxygenase inhibitor
1807	0.02	cp	BRD-A10977446	carvedilol	Adrenergic receptor antagonist
1808	0.02	cp	BRD-K17561142	amiodarone	Potassium channel blocker
1809	0.02	cp	BRD-A26384407	chlortalidone	Carbonic anhydrase inhibitor
1810	0.02	cp	BRD-A24514565	warfarin	Vitamin K antagonist
1811	0.02	cp	BRD-K02637541	celecoxib	Cyclooxygenase inhibitor
1812	0.02	cp	BRD-K80738081	resveratrol	Cytochrome P450 inhibitor
1813	0.02	cp	BRD-K12994359	valdecoxib	Cyclooxygenase inhibitor
1841	0.01	cp	BRD-K61323504	SB-225002	CC chemokine receptor antagonist
1842	0.01	cp	BRD-K97158071	droperidol	Dopamine receptor antagonist
1843	0.01	cp	BRD-K53857191	risperidone	Dopamine receptor antagonist
1844	0.01	cp	BRD-K32821942	azathioprine	Dehydrogenase inhibitor
1845	0.01	cp	BRD-K92723993	imatinib	BCR-ABL kinase inhibitor
1886	0	cp	BRD-K10466330	AVA	Nucleophosmin inhibitor
1887	0	cp	BRD-K67174588	toremifene	Estrogen receptor antagonist
2690	0	cp	BRD-A15493168	tetracycline	Bacterial 30S ribosomal subunit inhibitor
2691	0	cp	BRD-K28667793	pyrazinamide	Fatty acid synthase inhibitor
2692	0	cp	BRD-K86873305	piperacillin	Bacterial cell wall synthesis inhibitor
2693	0	cp	BRD-K54416256	methimazole	Antithyroid
2694	0	cp	BRD-K13356952	methazolamide	Carbonic anhydrase inhibitor
2695	0	cp	BRD-K82216340	medroxyprogesterone	progesterone receptor agonist
2696	0	cp	BRD-A51182606	chloramphenicol	Protein synthesis inhibitor
2697	0	cp	BRD-K54529596	captopril	ACE inhibitor
2698	0	cp	BRD-K66766661	17-beta-estradiol	Estrogen receptor agonist
2699	0	cp	BRD-M41783010	acamprosate	Glutamate receptor antagonist
2700	0	cp	BRD-K90864987	cobalt(II)-chloride	HSP inducer
2701	0	cp	BRD-K67977190	eprosartan	Angiotensin receptor antagonist
2702	0	cp	BRD-K31491153	1-phenylbiguanide	Serotonin receptor agonist
2703	0	cp	BRD-K20197062	SA-94315	Caspase inhibitor
2704	0	cp	BRD-K17953061	staurosporine	PKC inhibitor
2705	0	cp	BRD-K06817181	BRD-K06817181	JAK inhibitor
2706	0	cp	BRD-A83892713	rifampicin	RNA polymerase inhibitor
2707	0	cp	BRD-A62890442	3-methyl-GABA	GABA aminotransferase activator
2708	0	cp	BRD-A29731977	17-hydroxyprogesterone-caproate	progesterone receptor agonist
2709	0	cp	BRD-A14985772	ascorbyl-palmitate	antioxidant
2710	0	cp	BRD-K29582115	ziprasidone	Dopamine receptor antagonist
2711	0	cp	BRD-A26002865	verrucarin-a	Protein synthesis inhibitor
2712	0	cp	BRD-K36627727	tamibarotene	Retinoid receptor agonist
2713	0	cp	BRD-K15891719	tenofovir	Reverse transcriptase inhibitor
2714	0	cp	BRD-K66956375	oleoylethanolamide	Cannabinoid receptor agonist
2715	0	cp	BRD-K37720887	SB-525334	TGF beta receptor inhibitor
2716	0	cp	BRD-K07736136	VX-702	p38 MAPK inhibitor
2717	0	cp	BRD-M72442222	vicriviroc	CC chemokine receptor antagonist
2718	0	cp	BRD-K54472332	elvitegravir	HIV integrase inhibitor
2719	0	cp	BRD-K70511574	sunitinib	PLK inhibitor
2720	0	cp	BRD-K81783531	VX-222	HCV inhibitor
2721	0	cp	BRD-K89014967	AS-703026	MEK inhibitor
2722	0	cp	BRD-K91696562	orantinib	FGFR inhibitor
2723	0	cp	BRD-K91900765	VX-745	p38 MAPK inhibitor
2724	0	cp	BRD-M16762496	PIK-75	DNA protein kinase inhibitor
2725	0	cp	BRD-K17306061	aprepitant	Tachykinin antagonist
2726	0	cp	BRD-A41692738	TGX-221	PI3K inhibitor
2727	0	cp	BRD-K16485616	mocetinostat	HDAC inhibitor
2728	0	cp	BRD-K13514097	everolimus	MTOR inhibitor
2729	0	cp	BRD-K95901403	XL-147	PI3K inhibitor
2730	0	cp	BRD-K67578145	GDC-0879	RAF inhibitor
2731	0	cp	BRD-K74514084	pazopanib	KIT inhibitor
2732	0	cp	BRD-K85402309	dovitinib	EGFR inhibitor
2733	0	cp	BRD-K86930074	cediranib	KIT inhibitor
2734	0	cp	BRD-K99964838	bosutinib	ABL inhibitor
2735	0	cp	BRD-K99749624	linifanib	PDGFR receptor inhibitor
2736	0	cp	BRD-K46212057	voriconazole	Cytochrome P450 inhibitor
2737	0	cp	BRD-K83794624	pirarubicin	Topoisomerase inhibitor
2738	0	cp	BRD-K55420858	mirin	MRE11A exonuclease inhibitor
2739	0	cp	BRD-K99451608	lopinavir	HIV protease inhibitor
2740	0	cp	BRD-K23192422	lestaurtinib	FLT3 inhibitor
2741	0	cp	BRD-A67748489	K3644	Kinesin-like spindle protein inhibitor
2742	0	cp	BRD-K70401845	erlotinib	EGFR inhibitor
2743	0	cp	BRD-K64800655	PHA-793887	CDK inhibitor
2744	0	cp	BRD-K99545815	PF-562271	Focal adhesion kinase inhibitor
2745	0	cp	BRD-K52751261	TAK-715	p38 MAPK inhibitor
2746	0	cp	BRD-K81528515	nilotinib	ABL inhibitor
2747	0	cp	BRD-K86465814	HO-013	PPAR receptor agonist
2748	0	cp	BRD-A80775386	hyperforin	Cyclooxygenase inhibitor
2749	0	cp	BRD-K47539947	tetradecylthioacetic-acid	Lipid peroxidase inhibitor
2750	0	cp	BRD-K26674531	GR-235	Estrogen receptor agonist
2751	0	cp	BRD-K61480498	epoxycholesterol	LXR agonist
2752	0	cp	BRD-A36707673	hydroxycholesterol	LXR agonist
2753	0	cp	BRD-K37846922	3,3'-diindolylmethane	CHK inhibitor
2754	0	cp	BRD-K98684188	GSK-0660	PPAR receptor antagonist
2755	0	cp	BRD-K95402279	geranylgeraniol	Farnesyltransferase inhibitor
2756	0	cp	BRD-K75181824	acetyl-geranygeranyl-cysteine	Inhibitor of methyl esterification of geranylgeranylated proteins
2757	0	cp	BRD-K50720187	flupirtine	Glutamate receptor antagonist
2758	0	cp	BRD-A18497530	5-iodotubercidin	Adenosine kinase inhibitor
2759	0	cp	BRD-K99291625	SB-203580	p38 MAPK inhibitor
2760	0	cp	BRD-K56064827	EI-273	PKC inhibitor
2761	0	cp	BRD-K67506692	tyrphostin-AG-126	ERK1 and ERK2 phosphorylation inhibitor
2762	0	cp	BRD-K80725632	lavendustin-c	EGFR inhibitor
2763	0	cp	BRD-A74904029	EI-231	Casein kinase inhibitor
2764	0	cp	BRD-K77625572	etomoxir	Carnitine palmitoyltransferase inhibitor
2765	0	cp	BRD-K64935403	ebelactone-b	Lipase inhibitor
2766	0	cp	BRD-K35128472	2-aminopurine	Serine/threonine kinase inhibitor
2767	0	cp	BRD-K43880410	pregnenolone	glutamate receptor modulator
2768	0	cp	BRD-U66370498	androstanol	CAR antagonist
2769	0	cp	BRD-K20986251	lithocholic-acid	FXR antagonist
2770	0	cp	BRD-K33572481	taurodeoxycholic-acid	Bile acid
2771	0	cp	BRD-K43164539	cholic-acid	Bile acid
2772	0	cp	BRD-K57926513	tyrphostin-AG-1295	PDGFR receptor inhibitor
2773	0	cp	BRD-A01317026	7,8-dihydro-L-biopterin	Dihydroneopterin aldolase inhibitor
2774	0	cp	BRD-K61341215	vecuronium	Acetylcholine receptor antagonist
2775	0	cp	BRD-A84327315	calcitriol	Vitamin D receptor agonist
2776	0	cp	BRD-A59808129	guggulsterone	Cholesterol inhibitor
2777	0	cp	BRD-K39944607	ochratoxin-a	Phenylalanyl tRNA synthetase inhibitor
2778	0	cp	BRD-A80960055	celastrol	Anti-inflammatory
2779	0	cp	BRD-K04923131	GSK-3-inhibitor-IX	Glycogen synthase kinase inhibitor
2780	0	cp	BRD-A52193669	withaferin-a	IKK inhibitor
2781	0	cp	BRD-A11702965	chromomycin-a3	DNA binding agent
2782	0	cp	BRD-K76698671	HNHA	HDAC inhibitor
2783	0	cp	BRD-K22631935	neurodazine	Neurogenesis of non-pluripotent C2C12 myoblast inducer
2784	0	cp	BRD-K63915849	AS-604850	PI3K inhibitor
2785	0	cp	BRD-K14681867	somatostatin	Somatostatin receptor agonist
2786	0	cp	BRD-U25771771	WZ-4-145	EGFR inhibitor
2787	0	cp	BRD-K72420232	WZ-4002	EGFR inhibitor
2788	0	cp	BRD-K40175214	torin-1	MTOR inhibitor
2789	0	cp	BRD-K38615104	A-443644	AKT inhibitor
2790	0	cp	BRD-K24859147	KIN001-242	Protein kinase inhibitor
2791	0	cp	BRD-K01436366	XMD-1150	Leucine rich repeat kinase inhibitor
2792	0	cp	BRD-A60245366	AS-601245	JNK inhibitor
2793	0	cp	BRD-A24381660	zeranol	Estrogen receptor agonist
2794	0	cp	BRD-K82109576	vincristine	Tubulin inhibitor
2795	0	cp	BRD-K50866992	tropisetron	Serotonin receptor antagonist
2796	0	cp	BRD-K04412738	tramadol	Norepinephrine reuptake inhibitor
2797	0	cp	BRD-K60160658	tiagabine	GABA uptake inhibitor
2798	0	cp	BRD-K21806131	tegaserod	Serotonin receptor partial agonist
2799	0	cp	BRD-K94649603	taxifolin	Opioid receptor antagonist
2800	0	cp	BRD-K91733562	secoisolariciresinol	Antioxidant
2801	0	cp	BRD-A27489425	rolitetracycline	Bacterial 30S ribosomal subunit inhibitor
2802	0	cp	BRD-K89708791	rifaximin	RNA synthesis inhibitor
2803	0	cp	BRD-A56245458	reichstein	Androgen receptor antagonist
2804	0	cp	BRD-K43236057	piceid	ICAM1 inhibitor
2805	0	cp	BRD-A37052580	physostigmine	Acetylcholinesterase inhibitor
2806	0	cp	BRD-K66412701	pazufloxacin	Topoisomerase inhibitor
2807	0	cp	BRD-K05350981	oligomycin-c	ATPase inhibitor
2808	0	cp	BRD-K70883034	nimetazepam	GABA receptor agonist
2809	0	cp	BRD-A16934955	nalbuphine	Opioid receptor agonist
2810	0	cp	BRD-K04710043	hexamethylenebisacetamide	AKT inhibitor
2811	0	cp	BRD-A39052811	mosapride	Serotonin receptor agonist
2812	0	cp	BRD-K88679075	methandriol	Androgenic steroid
2813	0	cp	BRD-K82147103	lofepramine	Norepinephrine reuptake inhibitor
2814	0	cp	BRD-K66206289	lobeline	Acetylcholine receptor antagonist
2815	0	cp	BRD-K51671335	sulpiride	Dopamine receptor antagonist
2816	0	cp	BRD-K10961822	latanoprost	Prostanoid receptor agonist
2817	0	cp	BRD-A49172652	lansoprazole	ATPase inhibitor
2818	0	cp	BRD-K22227508	targinine	Nitric oxide synthase inhibitor
2819	0	cp	BRD-K73991644	isoquercetin	Aldose reductase inhibitor
2820	0	cp	BRD-K33226500	indinavir	HIV protease inhibitor
2821	0	cp	BRD-K01649396	indatraline	Norepinephrine transporter inhibitor
2822	0	cp	BRD-K69650333	idarubicin	Topoisomerase inhibitor
2823	0	cp	BRD-K59570838	homoveratrylamine	Dopamine analog
2824	0	cp	BRD-K10860596	granisetron	Serotonin receptor antagonist
2825	0	cp	BRD-K49481516	galantamine	Acetylcholinesterase inhibitor
2826	0	cp	BRD-K84566043	fenpiverinium	Acetylcholine receptor antagonist
2827	0	cp	BRD-K00673382	famotidine	Histamine receptor antagonist
2828	0	cp	BRD-K39391626	ethylestrenol	Progesterone receptor agonist
2829	0	cp	BRD-A07395371	esmolol	Adrenergic receptor antagonist
2830	0	cp	BRD-K28029915	dolasetron	Serotonin receptor antagonist
2831	0	cp	BRD-K86887724	dofetilide	Potassium channel blocker
2832	0	cp	BRD-K63265447	docetaxel	Tubulin inhibitor
2833	0	cp	BRD-K13664374	dichloroacetic-acid	Pyruvate dehydrogenase kinase inhibitor
2834	0	cp	BRD-K22947005	dexbrompheniramine	Histamine receptor antagonist
2835	0	cp	BRD-K30697463	desoximetasone	Glucocorticoid receptor agonist
2836	0	cp	BRD-K73589401	corticosterone	mineralocorticoid receptor agonist
2837	0	cp	BRD-K15916496	clotrimazole	Cytochrome P450 inhibitor
2838	0	cp	BRD-K86595100	chlordiazepoxide	Benzodiazepine receptor agonist
2839	0	cp	BRD-K52735702	cefdinir	Bacterial cell wall synthesis inhibitor
2840	0	cp	BRD-K11630072	carmofur	Thymidylate synthase inhibitor
2841	0	cp	BRD-K16336526	capsaicin	TRPV agonist
2842	0	cp	BRD-K19462402	buflomedil	Adrenergic receptor antagonist
2843	0	cp	BRD-K31471398	dihydrexidine	Dopamine receptor agonist
2844	0	cp	BRD-A17448384	beclometasone	Glucocorticoid receptor agonist
2845	0	cp	BRD-A68888262	azelastine	Histamine receptor antagonist
2846	0	cp	BRD-A64297288	amlodipine	Calcium channel blocker
2847	0	cp	BRD-K33483813	actarit	Interleukin receptor agonist
2848	0	cp	BRD-A59985574	topotecan	Topoisomerase inhibitor
2849	0	cp	BRD-K05658747	raltegravir	HIV integrase inhibitor
2850	0	cp	BRD-K56334280	amonafide	Topoisomerase inhibitor
2851	0	cp	BRD-K48935217	epothilone	Microtubule inhibitor
2852	0	cp	BRD-K64785675	TG100-115	-666
2853	0	cp	BRD-A25569250	KI-16425	Lysophosphatidic acid receptor antagonist
2854	0	cp	BRD-K11636097	JNJ-7706621	CDK inhibitor
2855	0	cp	BRD-K51967704	BIIB021	HSP inhibitor
2856	0	cp	BRD-K61192372	capecitabine	DNA synthesis inhibitor
2857	0	cp	BRD-K63923597	barasertib	Aurora kinase inhibitor
2858	0	cp	BRD-K82164249	andarine	Androgen receptor modulator
2859	0	cp	BRD-K04833372	GSK-1904529A	IGF-1 inhibitor
2860	0	cp	BRD-A13807286	HA-14-1	BCL inhibitor
2861	0	cp	BRD-K99616396	motesanib	KIT inhibitor
2862	0	cp	BRD-M07438658	lapatinib	EGFR inhibitor
2863	0	cp	BRD-K29905972	axitinib	PDGFR receptor inhibitor
2864	0	cp	BRD-K49810818	sorafenib	FLT3 inhibitor
2865	0	cp	BRD-K21971034	OM-137	Aurora kinase inhibitor
2866	0	cp	BRD-A77050075	heraclenol	Vitamin K antagonist
2867	0	cp	BRD-K79090631	CGP-60474	CDK inhibitor
2868	0	cp	BRD-K49328571	dasatinib	BCR-ABL kinase inhibitor
2869	0	cp	BRD-K15402119	huperzine-a	Acetylcholinesterase inhibitor
2870	0	cp	BRD-K29359156	ebselen	H+/K+-ATPase inhibitor
2871	0	cp	BRD-K14550461	doxercalciferol	Vitamin D receptor agonist
2872	0	cp	BRD-K64310881	MW-STK33-3B	Potassium channel activator
2873	0	cp	BRD-A61858259	CAY-10415	Insulin sensitizer
2874	0	cp	BRD-A00520476	otenzepad	Acetylcholine receptor antagonist
2875	0	cp	BRD-K51066026	aminoindazole	Ionophore
2876	0	cp	BRD-K49372556	mofezolac	Cyclooxygenase inhibitor
2877	0	cp	BRD-K34437622	BRD-K34437622	Thymidylate synthase inhibitor
2878	0	cp	BRD-K28849549	mesalazine	Cyclooxygenase inhibitor
2879	0	cp	BRD-K06878038	deferiprone	Chelating agent
2880	0	cp	BRD-K61993165	niacin	NAD precursor with lipid lowering effects
2881	0	cp	BRD-A67438293	treprostinil	Prostacyclin analog
2882	0	cp	BRD-K54987996	CAY-10578	Casein kinase inhibitor
2883	0	cp	BRD-K87573634	propylpyrazole	Estrogen receptor agonist
2884	0	cp	BRD-A15010982	HU-211	Glutamate receptor antagonist
2885	0	cp	BRD-K78278890	NM-PP1	Mutant kinase inhibitor
2886	0	cp	BRD-K32795028	1-benzylimidazole	Thromboxane synthase inhibitor
2887	0	cp	BRD-U82589721	HG-5-113-01	Protein kinase inhibitor
2888	0	cp	BRD-U68942961	JW-7-24-1	LCK Inhibitor
2889	0	cp	BRD-U44700465	HG-5-88-01	Protein kinase inhibitor
2890	0	cp	BRD-K72264770	QW-BI-011	Histone lysine methyltransferase inhibitor
2891	0	cp	BRD-K65910366	KUC103904N	-666
2892	0	cp	BRD-K61217870	n-(3-acetamidophenyl)-3-chlorobenzamide	Glutamate receptor antagonist
2893	0	cp	BRD-K48115423	2-(4-methoxybenzylthio)-6-methylpyrimidin-4-ol	Matrix metalloprotease inhibitor
2894	0	cp	BRD-A71009679	KUC103420N	-666
2895	0	cp	BRD-K94144010	cotinine	Nicotine metabolite
2896	0	cp	BRD-K22878149	SB-205607	Delta 1 opioid receptor agonist
2897	0	cp	BRD-K28346421	rifapentine	RNA polymerase inhibitor
2898	0	cp	BRD-K87024524	phenelzine	Monoamine oxidase inhibitor
2899	0	cp	BRD-A84702196	penicillin	Bacterial cell wall synthesis inhibitor
2900	0	cp	BRD-K35240538	methylprednisolone	Glucocorticoid receptor agonist
2901	0	cp	BRD-K02992638	lamivudine	Nucleoside reverse transcriptase inhibitor
2902	0	cp	BRD-A74500471	ethambutol	Bacterial cell wall synthesis inhibitor
2903	0	cp	BRD-A67981824	cefotaxime	Bacterial cell wall synthesis inhibitor
2904	0	cp	BRD-K59633790	VU-0420363-1	SARS coronavirus 3C-like protease inhibitor
2905	0	cp	BRD-K76907295	VU-0418947-2	HIF modulator
2906	0	cp	BRD-A52172093	VU-0413807-2	Calcium channel blocker
2907	0	cp	BRD-K30570479	VU-0400195-3	Glutamate receptor modulator
2908	0	cp	BRD-K84141129	VU-0400193-3	Glutamate receptor modulator
2909	0	cp	BRD-K55703048	latrepirdine	Glutamate receptor antagonist
2910	0	cp	BRD-K43149758	myricetin	Androgen receptor agonist
2911	0	cp	BRD-K91442916	CAM-9-026	Membrane metalloendopeptidase inhibitor
2912	0	cp	BRD-K51302260	KU-C103871	GSP agonist
2913	0	cp	BRD-K24538644	KUC104502N	-666
2914	0	cp	BRD-A01145011	zebularine	DNA methyltransferase inhibitor
2915	0	cp	BRD-K61314889	IWR-1-ENDO	PARP inhibitor
2916	0	cp	BRD-A79465854	auranofin	NFkB pathway inhibitor
2917	0	cp	BRD-A47829399	artesunate	DNA synthesis inhibitor
2918	0	cp	BRD-K60623809	SU-11652	Tyrosine kinase inhibitor
2919	0	cp	BRD-K08417745	SID-26681509	Cathepsin inhibitor
2920	0	cp	BRD-K02526760	QS-11	ARFGAP inhibitor
2921	0	cp	BRD-A73680854	PT-630	Dipeptidyl peptidase inhibitor
2922	0	cp	BRD-K30677119	PP-30	RAF inhibitor
2923	0	cp	BRD-K99818283	PIK-90	PI3K inhibitor
2924	0	cp	BRD-K67868012	PI-103	MTOR inhibitor
2925	0	cp	BRD-A19633847	perhexiline	Carnitine palmitoyltransferase inhibitor
2926	0	cp	BRD-K78659596	MLN-2238	Proteasome inhibitor
2927	0	cp	BRD-K16406336	methylene-blue	Guanylyl cyclase inhibitor
2928	0	cp	BRD-K19796430	erismodegib	Smoothened receptor antagonist
2929	0	cp	BRD-A58955223	sulforaphane	Antineoplastic
2930	0	cp	BRD-K45446451	JZL-184	Monoacylglucerol lipase inhibitor
2931	0	cp	BRD-K40892394	AR-C133057XX	Nitric oxide synthase inhibitor
2932	0	cp	BRD-K13049116	BMS-754807	IGF-1 inhibitor
2933	0	cp	BRD-K28296557	AKT-inhibitor-IV	AKT inhibitor
2934	0	cp	BRD-K01192156	tyrphostin-AG-112	Protein tyrosine kinase inhibitor
2935	0	cp	BRD-K87142802	veliparib	PARP inhibitor
2936	0	cp	BRD-K93095519	SJ-172550	MDM inhibitor
2937	0	cp	BRD-K92301463	16,16-dimethylprostaglandin-e2	Prostanoid receptor agonist
2938	0	cp	BRD-A56359832	zileuton	Leukotriene inhibitor
2939	0	cp	BRD-K17705806	JTC-801	Opioid receptor antagonist
2940	0	cp	BRD-A13084692	troglitazone	Insulin sensitizer
2941	0	cp	BRD-K43797669	genistein	Tyrosine kinase inhibitor
2942	0	cp	BRD-A62071884	siguazodan	Phosphodiesterase inhibitor
2943	0	cp	BRD-A65550283	ginsenoside	Steroid hormone receptor agonist
2944	0	cp	BRD-A31801025	formestane	Aromatase inhibitor
2945	0	cp	BRD-A06726973	dibutyrylcyclic-gmp	cGMP analog
2946	0	cp	BRD-K97509413	coumestrol	Estrogen receptor agonist
2947	0	cp	BRD-A26097136	bulleyaconitine-a	Non-opiod analgesic
2948	0	cp	BRD-A41301928	bongkrek-acid	Mitochondrial ADP, ATP translocase inhibitor
2949	0	cp	BRD-K28761384	zuclopenthixol	Dopamine receptor antagonist
2950	0	cp	BRD-K37561857	zardaverine	Phosphodiesterase inhibitor
2951	0	cp	BRD-K67831364	ZM-323881	VEGFR inhibitor
2952	0	cp	BRD-K12932420	YM-976	Phosphodiesterase inhibitor
2953	0	cp	BRD-K59650319	YM-298198	Glutamate receptor antagonist
2954	0	cp	BRD-A44133049	azasetron	Serotonin receptor antagonist
2955	0	cp	BRD-K88358234	xaliproden	Serotonin receptor agonist
2956	0	cp	BRD-K21565985	xylazine	Adrenergic receptor agonist
2957	0	cp	BRD-A20968261	WAY-213613	Glutamate inhibitor
2958	0	cp	BRD-K90259198	W-7	Calmodulin antagonist
2959	0	cp	BRD-K45068323	W-13	Calmodulin antagonist
2960	0	cp	BRD-A41941932	vitexin	Antioxidant
2961	0	cp	BRD-K62206109	VUF-5681	Histamine receptor antagonist
2962	0	cp	BRD-A14574269	UB-165	Acetylcholine receptor agonist
2963	0	cp	BRD-K70281171	U-99194	Dopamine receptor antagonist
2964	0	cp	BRD-K17415526	tyrphostin-AG-835	Protein tyrosine kinase inhibitor
2965	0	cp	BRD-K02607075	tubocurarine	Acetylcholine receptor antagonist
2966	0	cp	BRD-K19533706	tranilast	Angiogenesis inhibitor
2967	0	cp	BRD-K06147391	telenzepine	Acetylcholine receptor antagonist
2968	0	cp	BRD-A98378129	talniflumate	Cyclooxygenase inhibitor
2969	0	cp	BRD-K60184833	tyrphostin-46	Tyrosine kinase inhibitor
2970	0	cp	BRD-A01295252	trans-7-hydroxy-pipat	Dopamine receptor ligand
2971	0	cp	BRD-K45988865	tetramethylsilane	Internal standard for NMR spectroscopy
2972	0	cp	BRD-A48720949	testosterone	androgen receptor agonist
2973	0	cp	BRD-A33833419	TER-14687	Inhibitor of translocation of PKCq in T cells
2974	0	cp	BRD-K97118047	4,5,6,7-tetrabromobenzotriazole	Casein kinase inhibitor
2975	0	cp	BRD-K25186396	tangeritin	Cell cycle inhibitor
2976	0	cp	BRD-K23383398	T-0901317	LXR agonist
2977	0	cp	BRD-K63516691	T-0156	Phosphodiesterase inhibitor
2978	0	cp	BRD-K84595254	strophanthidin	ATPase inhibitor
2979	0	cp	BRD-K68332390	ponalrestat	Aldose reductase inhibitor
2980	0	cp	BRD-K25741894	skimmianine	Acetylcholinesterase inhibitor
2981	0	cp	BRD-A24122750	saclofen	GABA receptor antagonist
2982	0	cp	BRD-A10715913	sulpiride	Dopamine receptor antagonist
2983	0	cp	BRD-K20287671	SU-4312	PDGFR receptor inhibitor
2984	0	cp	BRD-K35629949	SR-27897	CCK receptor antagonist
2985	0	cp	BRD-A56987319	SQ-22536	Adenylyl cyclase inhibitor
2986	0	cp	BRD-A49046702	SKF-89976A	GABA uptake inhibitor
2987	0	cp	BRD-K96809896	SKF-86002	p38 MAPK inhibitor
2988	0	cp	BRD-A09828896	SKF-81297	Dopamine receptor agonist
2989	0	cp	BRD-A64227845	SKF-77434	Dopamine receptor agonist
2990	0	cp	BRD-A31007383	SDZ-WAG-994	Adenosine receptor agonist
2991	0	cp	BRD-K85871428	SC-68376	p38 MAPK inhibitor
2992	0	cp	BRD-K26373640	IKK-2-inhibitor	IKK inhibitor
2993	0	cp	BRD-K76805682	SB-415286	Glycogen synthase kinase inhibitor
2994	0	cp	BRD-K53913732	SB-408124	Orexin receptor antagonist
2995	0	cp	BRD-K19284129	salvinorin-a	Opioid receptor agonist
2996	0	cp	BRD-K05901394	terguride	Dopamine receptor agonist
2997	0	cp	BRD-K06426971	ryuvidine	Histone lysine methyltransferase inhibitor
2998	0	cp	BRD-K20313525	rosmarinic-acid	GABA transaminase inhibitor
2999	0	cp	BRD-K80778372	RO-19-4605	GABA benzodiazepine site receptor inverse agonist
3000	0	cp	BRD-K82823076	RO-15-4513	GABA benzodiazepine site receptor inverse agonist
3001	0	cp	BRD-K79684402	RO-10-5824	Dopamine receptor agonist
3002	0	cp	BRD-A63546914	RO-04-5595	Glutamate receptor antagonist
3003	0	cp	BRD-K32755366	reserpic-acid	Norepinephrine transporter inhibitor
3004	0	cp	BRD-K52930707	rescinnamine	ACE inhibitor
3005	0	cp	BRD-K54094468	remoxipride	Dopamine receptor antagonist
3006	0	cp	BRD-A43974499	reboxetine	Adrenergic receptor antagonist
3007	0	cp	BRD-A29437505	RWJ-21757	TLR agonist
3008	0	cp	BRD-K50018155	RS-67506	Serotonin receptor partial agonist
3009	0	cp	BRD-K87510569	RS-504393	CC chemokine receptor antagonist
3010	0	cp	BRD-K26160755	RS-45041-190	Imidazoline receptor agonist
3011	0	cp	BRD-K80725821	RS-16566	Serotonin receptor antagonist
3012	0	cp	BRD-K08640512	RS-100329	Adrenergic receptor antagonist
3013	0	cp	BRD-K34330170	rotenonic-acid	Retinoid receptor antagonist
3014	0	cp	BRD-A59174698	ritodrine	Adrenergic receptor agonist
3015	0	cp	BRD-K21853356	RG-14620	EGFR inhibitor
3016	0	cp	BRD-K15588452	R-96544	Serotonin receptor antagonist
3017	0	cp	BRD-K32412559	morphothebaine	Adrenergic receptor antagonist
3018	0	cp	BRD-K77171813	proxyfan	Histamine receptor modulator
3019	0	cp	BRD-A22684332	procaterol	Adrenergic receptor agonist
3020	0	cp	BRD-K60511616	pravastatin	HMGCR inhibitor
3021	0	cp	BRD-K87990216	piretanide	Glucocorticoid receptor agonist
3022	0	cp	BRD-K68095457	palmitoylethanolamide	Cannabinoid receptor agonist
3023	0	cp	BRD-K97564742	mepyramine	Histamine receptor antagonist
3024	0	cp	BRD-A28970875	puromycin	Protein synthesis inhibitor
3025	0	cp	BRD-K97863768	prothionamide	Mycobacterium tuberculosis enoyl-[acyl-carrier-protein] reductase [NADH] (inhA) inhibitor
3026	0	cp	BRD-K85242180	beta-CCP	Indoleamine 2,3-dioxygenase inhibitor
3027	0	cp	BRD-K72029282	probucol	Atherogenesis inhibitor
3028	0	cp	BRD-K00312224	PPT	Estrogen receptor agonist
3029	0	cp	BRD-K16977723	PP-3	EGFR inhibitor
3030	0	cp	BRD-K47598052	PP-1	SRC inhibitor
3031	0	cp	BRD-A95096829	PNU-96415E	Dopamine receptor antagonist
3032	0	cp	BRD-K43978949	PIT	Purinergic receptor antagonist
3033	0	cp	BRD-K57718010	pentylenetetrazol	GABA receptor antagonist
3034	0	cp	BRD-K88677950	PD-198306	MAP kinase inhibitor
3035	0	cp	BRD-A75478957	PD-166793	Metalloproteinase inhibitor
3036	0	cp	BRD-A89337244	PD-102807	Acetylcholine receptor antagonist
3037	0	cp	BRD-K52721684	PCO-400	Potassium channel activator
3038	0	cp	BRD-K16195444	oxymetazoline	Adrenergic receptor agonist
3039	0	cp	BRD-K86958018	olvanil	TRPV agonist
3040	0	cp	BRD-K02590140	O-2050	Cannabinoid receptor antagonist
3041	0	cp	BRD-K27351809	nomegestrol	Progesterone receptor agonist
3042	0	cp	BRD-K90789829	nefazodone	Adrenergic inhibitor
3043	0	cp	BRD-A21723284	naltriben	Opioid receptor antagonist
3044	0	cp	BRD-A41833852	naloxone	Opioid receptor antagonist
3045	0	cp	BRD-K74141488	naftifine	Fungal squalene epoxidase inhibitor
3046	0	cp	BRD-K18574842	nafcillin	Bacterial cell wall synthesis inhibitor
3047	0	cp	BRD-K13169950	NSC-3852	HDAC inhibitor
3048	0	cp	BRD-A47633927	NPC-15199	ICAM1 antagonist
3049	0	cp	BRD-A50928468	norgestrel	Progesterone receptor agonist
3050	0	cp	BRD-A00758722	noretynodrel	Progestogen hormone
3051	0	cp	BRD-K42221274	NNC-711	GAT inhibitor
3052	0	cp	BRD-A23683907	NAS-181	Serotonin receptor antagonist
3053	0	cp	BRD-K60060639	methyllidocaine	antiarrhythmic medication
3054	0	cp	BRD-K06024458	n-arachidonyl-GABA	cannabinoid receptor agonist
3055	0	cp	BRD-K44899736	RO-16-6941	Monoamine oxidase inhibitor
3056	0	cp	BRD-K77771411	moxonidine	Imidazoline receptor agonist
3057	0	cp	BRD-K34441861	moexipril	ACE inhibitor
3058	0	cp	BRD-A19661776	mianserin	Serotonin receptor antagonist
3059	0	cp	BRD-A32164164	methyllycaconitine	Acetylcholine receptor antagonist
3060	0	cp	BRD-A02710418	meptazinol	Opioid receptor agonist
3061	0	cp	BRD-A32949107	MRS-1845	Calcium channel blocker
3062	0	cp	BRD-A16332958	modafinil	Adrenergic receptor agonist
3063	0	cp	BRD-K93201660	ML-7	Myosin light chain kinase inhibitor
3064	0	cp	BRD-K75641298	metoclopramide	Dopamine receptor antagonist
3065	0	cp	BRD-A41145729	methoprene-acid	Retinoid receptor agonist
3066	0	cp	BRD-A20126139	medrysone	Glucocorticoid receptor agonist
3067	0	cp	BRD-K09764130	mead-ethanolamide	Cannabinoid receptor agonist
3068	0	cp	BRD-K43245338	MDL-28170	Calpain inhibitor
3069	0	cp	BRD-A85587465	bemesetron	Serotonin receptor antagonist
3070	0	cp	BRD-K09635134	l-erythro-MAPP	negative control for D-erythro-MAPP
3071	0	cp	BRD-K76274772	MAPP-D-erythro	Ceramidase inhibitor
3072	0	cp	BRD-K92138166	mammea-a	other antibiotic
3073	0	cp	BRD-K27871032	lysergol	Ergoline alkaloid
3074	0	cp	BRD-K67013324	luzindole	Melatonin receptor antagonist
3075	0	cp	BRD-A59215453	lobelanidine	Acetylcholine receptor antagonist
3076	0	cp	BRD-K24526313	levcromakalim	Potassium channel activator
3077	0	cp	BRD-K93460210	lamotrigine	Serotonin receptor antagonist
3078	0	cp	BRD-K14282469	LY-165163	Serotonin receptor antagonist
3079	0	cp	BRD-K13261168	LY-16350	Dopamine receptor agonist
3080	0	cp	BRD-K06234293	LY-364947	TGF beta receptor inhibitor
3081	0	cp	BRD-K69763916	LY-341495	Glutamate receptor antagonist
3082	0	cp	BRD-K33864865	LY-225910	CCK receptor antagonist
3083	0	cp	BRD-K96670504	lonidamine	Glucokinase inhibitor
3084	0	cp	BRD-K33396764	alpha-linolenic-acid	Omega 3 fatty acid stimulant
3085	0	cp	BRD-K64044582	linoleamide	ACAT inhibitor
3086	0	cp	BRD-K23583188	lavendustin-a	EGFR inhibitor
3087	0	cp	BRD-A35511923	L-803087	Somatostatin receptor agonist
3088	0	cp	BRD-K28806945	L-750667	Dopamine receptor antagonist
3089	0	cp	BRD-K05181463	L-741626	Dopamine receptor antagonist
3090	0	cp	BRD-K15791587	L-733060	Tachykinin antagonist
3091	0	cp	BRD-A96882008	L-732138	Tachykinin antagonist
3092	0	cp	BRD-K10176267	L-701252	Glutamate receptor antagonist
3093	0	cp	BRD-K83322645	L-693403	Sigma receptor agonist
3094	0	cp	BRD-A42553870	L-152804	Neuropeptide receptor antagonist
3095	0	cp	BRD-K14765469	vesamicol	Acetylcholinesterase inhibitor
3096	0	cp	BRD-K89402695	L-655240	Thromboxane receptor antagonist
3097	0	cp	BRD-K37312348	kenpaullone	CDK inhibitor
3098	0	cp	BRD-A31227688	kynuramine	Aryl hydrocarbon receptor activator
3099	0	cp	BRD-K17796732	JWH-015	Cannabinoid receptor agonist
3100	0	cp	BRD-K43330982	JTE-013	Lysophospholipid receptor antagonist
3101	0	cp	BRD-K95676198	JAK3-inhibitor-V	JAK inhibitor
3102	0	cp	BRD-K52850071	JAK3-Inhibitor-II	JAK inhibitor
3103	0	cp	BRD-K72541103	JAK3-inhibitor-I	JAK inhibitor
3104	0	cp	BRD-K26429091	J-104129	Acetylcholine receptor antagonist
3105	0	cp	BRD-K64402243	ivachtin	Caspase inhibitor
3106	0	cp	BRD-K29173907	isoflupredone	Glucocorticoid receptor agonist
3107	0	cp	BRD-K51918615	iodophenpropit	Histamine receptor antagonist
3108	0	cp	BRD-K25906698	immepip	Histamine receptor agonist
3109	0	cp	BRD-K16444452	ibudilast	Leukotriene receptor antagonist
3110	0	cp	BRD-K06198550	isorotenone	Mitochondrial complex I inhibitor
3111	0	cp	BRD-K37080523	isoreserpine	Vesicular monoamine transporter inhibitor
3112	0	cp	BRD-A26845397	isamoltan	Adrenergic receptor antagonist
3113	0	cp	BRD-A54029483	IRL-2500	Endothelin receptor antagonist
3114	0	cp	BRD-K07117950	imperatorin	CDK inhibitor
3115	0	cp	BRD-A03359064	ICI-89406	Adrenergic receptor antagonist
3116	0	cp	BRD-K73290745	ICI-199441	Opioid receptor agonist
3117	0	cp	BRD-K66782112	BRD-K66782112	Histamine receptor antagonist
3118	0	cp	BRD-K09638361	SA-63133	-666
3119	0	cp	BRD-K15196155	IBC-293	Hydroxycarboxylic acid receptor agonist
3120	0	cp	BRD-K40530731	hyoscyamine	Acetylcholine receptor antagonist
3121	0	cp	BRD-K92726801	hydrastinine	Haemostatic agent
3122	0	cp	BRD-A77722753	hydralazine	Vasodilator
3123	0	cp	BRD-K76674262	homoharringtonine	Protein synthesis inhibitor
3124	0	cp	BRD-K07325606	hispidin	PKC inhibitor
3125	0	cp	BRD-K71003802	hippeastrine	Plant alkaloid
3126	0	cp	BRD-K37691127	hinokitiol	Tyrosinase inhibitor
3127	0	cp	BRD-A97730597	hexylcaine	Sodium channel blocker
3128	0	cp	BRD-K38903228	hesperidin	Flavanone glycoside
3129	0	cp	BRD-K07996107	harpagoside	Acetylcholinesterase inhibitor
3130	0	cp	BRD-K81709173	halcinonide	Glucocorticoid receptor agonist
3131	0	cp	BRD-K81209159	herniarin	Acetylcholinesterase inhibitor
3132	0	cp	BRD-K05434375	HA-1004	Calcium channel blocker
3133	0	cp	BRD-K18742343	H-8	PKA inhibitor
3134	0	cp	BRD-K27737647	H-89	PKA inhibitor
3135	0	cp	BRD-K92758126	gibberellic-acid	NFkB pathway inhibitor
3136	0	cp	BRD-K59256312	gabexate	Serine protease inhibitor
3137	0	cp	BRD-K24240364	GYKI-52466	Glutamate receptor antagonist
3138	0	cp	BRD-K93258693	GW-9662	PPAR receptor antagonist
3139	0	cp	BRD-K04146668	GW-441756	Growth factor receptor inhibitor
3140	0	cp	BRD-K67860401	AR-A014418	Glycogen synthase kinase inhibitor
3141	0	cp	BRD-K40578143	GR-79236	Adenosine receptor agonist
3142	0	cp	BRD-K46441700	GR-55562	Serotonin receptor antagonist
3143	0	cp	BRD-K02283807	GR-32191	Thromboxane receptor antagonist
3144	0	cp	BRD-K52394958	GR-159897	Tachykinin antagonist
3145	0	cp	BRD-K11634954	GBR-13069	Dopamine uptake inhibitor
3146	0	cp	BRD-K18059238	gamma-linolenic-acid	Cyclooxygenase inhibitor
3147	0	cp	BRD-K87049188	fusaric-acid	Dopamine beta hydroxylase inhibitor
3148	0	cp	BRD-A49734948	foliosidine	Plant alkaloid
3149	0	cp	BRD-K67445247	flurofamide	Urease inhibitor
3150	0	cp	BRD-K28667196	fillalbin	Increases arterial blood pressure
3151	0	cp	BRD-K41160163	fenobam	Glutamate receptor antagonist
3152	0	cp	BRD-K66944906	fraxidin	Carbonic anhydrase inhibitor
3153	0	cp	BRD-K31611373	fluprostenol	Prostanoid receptor agonist
3154	0	cp	BRD-A01346607	flumetasone	Glucocorticoid receptor agonist
3155	0	cp	BRD-K44067360	flufenamic-acid	Chloride channel blocker
3156	0	cp	BRD-K30296925	flavokavain-b	Antineoplastic
3157	0	cp	BRD-K51318897	fenbendazole	Tubulin inhibitor
3158	0	cp	BRD-K48367671	febuxostat	Xanthine oxidase inhibitor
3159	0	cp	BRD-K63089472	farnesylthioacetic-acid	Inhibitor of methyl esterification of farnesylated proteins
3160	0	cp	BRD-K47693913	evoxine	Furoquinoline alkaloid
3161	0	cp	BRD-A39969961	eplerenone	Cytochrome P450 inhibitor
3162	0	cp	BRD-K46068882	eugenitol	Bacterial quorum sensing inhibitor
3163	0	cp	BRD-A39747742	estradiol-valerate	Estrogen receptor agonist
3164	0	cp	BRD-K11927976	ER-27319	Mediator release inhibitor
3165	0	cp	BRD-A53131506	epitestosterone	Inactive testosterone analog
3166	0	cp	BRD-K76534306	enrofloxacin	Bacterial DNA gyrase inhibitor
3167	0	cp	BRD-K88759641	EMD-66684	Angiotensin receptor antagonist
3168	0	cp	BRD-K27450477	EHNA	Adenosine deaminase inhibitor
3169	0	cp	BRD-A51820102	econazole	Bacterial cell wall synthesis inhibitor
3170	0	cp	BRD-A96485169	EBPC	Aldose reductase inhibitor
3171	0	cp	BRD-K54759182	dosulepin	Norepinephrine reuptake inhibitor
3172	0	cp	BRD-K31238592	devazepide	CCK receptor antagonist
3173	0	cp	BRD-K98521173	desoxycortone	Mineralocorticoid receptor agonist
3174	0	cp	BRD-K37792168	denbufylline	Phosphodiesterase inhibitor
3175	0	cp	BRD-K96527333	dehydroisoandosterone	GABA receptor modulator
3176	0	cp	BRD-K62353524	DY-131	Estrogen receptor agonist
3177	0	cp	BRD-K94920105	DR-2313	PARP inhibitor
3178	0	cp	BRD-A27143604	DPN	Estrogen receptor agonist
3179	0	cp	BRD-K01624546	docosatrienoic-acid	LTB4 inhibitor
3180	0	cp	BRD-K39965020	doconexent	PPAR receptor agonist
3181	0	cp	BRD-K31699485	DMEOB	glutamate receptor modulator
3182	0	cp	BRD-K26573499	DMAB-anabaseine	Adrenergic receptor agonist
3183	0	cp	BRD-K32645441	dipropyl-5ct	Serotonin receptor agonist
3184	0	cp	BRD-K81521265	dicyclohexylurea	Epoxide hydolase inhibitor
3185	0	cp	BRD-K12906962	dichlorobenzamil	Sodium/calcium exchange inhibitor
3186	0	cp	BRD-K23623876	decafluorobutane	Contrast agent
3187	0	cp	BRD-A75402480	desoxycorticosterone	Mineralocorticoid receptor agonist
3188	0	cp	BRD-K61401890	deguelin	NADH-ubiquinone oxidoreductase (Complex I) inhibitor
3189	0	cp	BRD-K32526544	DCEBIO	Potassium channel activator
3190	0	cp	BRD-K74430258	1,2-dichlorobenzene	Hepatotoxicant
3191	0	cp	BRD-K31633810	DAU-5884	Acetylcholine receptor antagonist
3192	0	cp	BRD-A73909368	dactinomycin	RNA polymerase inhibitor
3193	0	cp	BRD-K38003476	clocortolone	Glucocorticoid receptor agonist
3194	0	cp	BRD-A49358627	ciprofibrate	PPAR receptor agonist
3195	0	cp	BRD-K07220430	cinnarizine	Calcium channel blocker
3196	0	cp	BRD-K72816382	cinalukast	Leukotriene receptor antagonist
3197	0	cp	BRD-K18618618	cimetidine	Histamine receptor antagonist
3198	0	cp	BRD-A07875874	cilnidipine	Calcium channel blocker
3199	0	cp	BRD-A42167015	carteolol	Adrenergic receptor antagonist
3200	0	cp	BRD-K46556543	canrenoic-acid	Mineralocorticoid receptor antagonist
3201	0	cp	BRD-A30437061	camptothecin	Topoisomerase inhibitor
3202	0	cp	BRD-A18202423	CPCCOEt	Glutamate receptor antagonist
3203	0	cp	BRD-A93000692	ciglitazone	PPAR receptor agonist
3204	0	cp	BRD-K67680372	CI-966	GAT inhibitor
3205	0	cp	BRD-A89672324	CGP-55845	GABA receptor antagonist
3206	0	cp	BRD-A04668240	CGP-52432	GABA receptor antagonist
3207	0	cp	BRD-A35623999	CGP-37157	L-type calcium channel blocker
3208	0	cp	BRD-K64341947	CFM-1571	Guanylate cyclase activator
3209	0	cp	BRD-K10870738	CDC	Lipoxygenase inhibitor
3210	0	cp	BRD-K65503129	HSP90-inhibitor	HSP inhibitor
3211	0	cp	BRD-K06159959	CCMQ	Inhibitor of the binding of homoquinolinic acid to non-NMDA sensitive sites
3212	0	cp	BRD-K15616905	CCCP	Mitochondrial oxidative phosphorylation uncoupler
3213	0	cp	BRD-K17497770	butein	EGFR inhibitor
3214	0	cp	BRD-K03440695	boldine	Acetylcholine receptor antagonist
3215	0	cp	BRD-K32906660	bis-tyrphostin	EGFR inhibitor
3216	0	cp	BRD-A36471396	biperiden	Acetylcholine receptor antagonist
3217	0	cp	BRD-K04185004	oxybuprocaine	Local anesthetic
3218	0	cp	BRD-A17428743	BW-723C86	Serotonin receptor agonist
3219	0	cp	BRD-K25905511	buddleoflavonoloside	Acetylcholinesterase inhibitor
3220	0	cp	BRD-K17868609	BRL-54443	Serotonin receptor agonist
3221	0	cp	BRD-K84266862	BRL-50481	Phosphodiesterase inhibitor
3222	0	cp	BRD-K07507905	BRL-37344	Adrenergic receptor agonist
3223	0	cp	BRD-A51829654	BRL-15572	Serotonin receptor antagonist
3224	0	cp	BRD-A15435692	BMY-14802	Sigma receptor antagonist
3225	0	cp	BRD-K32584078	BML-257	AKT inhibitor
3226	0	cp	BRD-K94379058	BML-190	Cannabinoid receptor inverse agonist
3227	0	cp	BRD-K28075147	biochanin-a	Estrogen receptor agonist
3228	0	cp	BRD-K46018455	bezafibrate	PPAR receptor agonist
3229	0	cp	BRD-K40919711	BAPTA-AM	Potassium channel blocker
3230	0	cp	BRD-K23922020	arecaidine	Acetylcholine receptor agonist
3231	0	cp	BRD-K15164005	apoptosis-activator-II	Carboxylesterase inhibitor
3232	0	cp	BRD-K91370081	anisomycin	DNA synthesis inhibitor
3233	0	cp	BRD-K04976539	aminogenistein	SRC inhibitor
3234	0	cp	BRD-K36258877	AZ-10417808	Caspase inhibitor
3235	0	cp	BRD-K81729199	AQ-RA741	Acetylcholine receptor antagonist
3236	0	cp	BRD-A95513702	androsta-1,4-dien-3,17-dione	Aromatase inhibitor
3237	0	cp	BRD-A28318179	aminomethyltransferase	Nitric oxide synthase inhibitor
3238	0	cp	BRD-A11813248	AM-92016	Potassium channel blocker
3239	0	cp	BRD-K21667562	AM-404	Cyclooxygenase inhibitor
3240	0	cp	BRD-K33204703	AG-370	PDGFR receptor inhibitor
3241	0	cp	BRD-K07888196	tyrphostin-AG-538	IGF-1 inhibitor
3242	0	cp	BRD-K12357156	AG-490	EGFR inhibitor
3243	0	cp	BRD-K49657628	tyrphostin-AG-18	EGFR inhibitor
3244	0	cp	BRD-K94841585	emodic-acid	Laxative
3245	0	cp	BRD-K80348542	cephaeline	Protein synthesis inhibitor
3246	0	cp	BRD-K05906022	limonin	HIV protease inhibitor
3247	0	cp	BRD-K46384212	o-3M3FBS	phospholipase activator
3248	0	cp	BRD-A78360835	cercosporin	Photoactivated toxin
3249	0	cp	BRD-K56403959	ZK-756326	CC chemokine receptor ligand
3250	0	cp	BRD-K41868777	W-5	Calmodulin antagonist
3251	0	cp	BRD-K51018020	VAMA-37	DNA dependent protein kinase inhibitor
3252	0	cp	BRD-A60294240	tribenoside	Anti-inflammatory
3253	0	cp	BRD-A72988804	tiaprofenic-acid	Cyclooxygenase inhibitor
3254	0	cp	BRD-K69600043	thiethylperazine	Dopamine receptor antagonist
3255	0	cp	BRD-K95739795	tetrabenazine	Vesicular monoamine transporter inhibitor
3256	0	cp	BRD-A10303790	talampicillin	Bacterial cell wall synthesis inhibitor
3257	0	cp	BRD-K53220666	trimetozine	Sedative
3258	0	cp	BRD-K80431395	triciribine	AKT inhibitor
3259	0	cp	BRD-A43974575	tranylcypromine	Monoamine oxidase inhibitor
3260	0	cp	BRD-K09631521	thiotepa	Cytochrome P450 inhibitor
3261	0	cp	BRD-K34820100	tebuthiuron	Photosynthesis inhibitor
3262	0	cp	BRD-K27710560	splitomycin	SIRT inhibitor
3263	0	cp	BRD-A72066420	mifobate	PPAR receptor antagonist
3264	0	cp	BRD-K55468218	spiperone	Dopamine receptor antagonist
3265	0	cp	BRD-K91904471	SD-169	p38 MAPK inhibitor
3266	0	cp	BRD-A92161634	scopoline	Acetylcholine receptor antagonist
3267	0	cp	BRD-K80639402	SB-258585	Serotonin receptor antagonist
3268	0	cp	BRD-K58299615	RO-90-7501	Beta amyloid inhibitor
3269	0	cp	BRD-K06543683	bisindolylmaleimide-ix	CDK inhibitor
3270	0	cp	BRD-K51541829	RO-25-6981	Ionotropic glutamate receptor antagonist
3271	0	cp	BRD-K46678324	RHO-kinase-inhibitor-II	Rho associated kinase inhibitor
3272	0	cp	BRD-K42142750	retrorsine	Antimitotic
3273	0	cp	BRD-A83431637	resmethrin	Cytochrome P450 inhibitor
3274	0	cp	BRD-K20742498	RS-39604	Serotonin receptor antagonist
3275	0	cp	BRD-K83063356	RS-102895	CCR antagonist
3276	0	cp	BRD-A34255068	rolipram	Phosphodiesterase inhibitor
3277	0	cp	BRD-K21733600	rofecoxib	Cyclooxygenase inhibitor
3278	0	cp	BRD-K54411430	robustic-acid	cAMP inhibitor
3279	0	cp	BRD-A77349281	RK-682	Tyrosine phosphatase inhibitor
3280	0	cp	BRD-K10098805	rhapontin	Apoptosis stimulant
3281	0	cp	BRD-K37206356	rhamnetin	HDAC inhibitor
3282	0	cp	BRD-K85603128	resorcinol	Phosphodiesterase inhibitor
3283	0	cp	BRD-A54236247	racephedrine	Adrenergic receptor agonist
3284	0	cp	BRD-K54665485	R-59022	Diacylglycerol kinase inhibitor
3285	0	cp	BRD-K40782193	QX-222	Sodium channel blocker
3286	0	cp	BRD-K72222507	quinapril	ACE inhibitor
3287	0	cp	BRD-A34806832	proscillaridin	ATPase inhibitor
3288	0	cp	BRD-K47936004	piribedil	Dopamine receptor agonist
3289	0	cp	BRD-K79366068	PSB-069	NTPDase inhibitor
3290	0	cp	BRD-K71266197	PSB-06126	NTPDase inhibitor
3291	0	cp	BRD-K46317332	proadifen	Nitric oxide synthase inhibitor
3292	0	cp	BRD-A78391468	prednisolone	Glucocorticoid receptor agonist
3293	0	cp	BRD-K24132293	piperlongumine	Glutathione transferase inhibitor
3294	0	cp	BRD-K59522102	piperine	Monoamine oxidase inhibitor
3295	0	cp	BRD-K26801045	pipamperone	Dopamine receptor antagonist
3296	0	cp	BRD-K96319534	phentermine	Dopamine uptake inhibitor
3297	0	cp	BRD-K19227686	phenolphthalein	Indicator dye
3298	0	cp	BRD-A45333398	periplocymarin	Apoptosis stimulant
3299	0	cp	BRD-K48735772	PD-158780	EGFR inhibitor
3300	0	cp	BRD-A43671941	oxprenolol	Adrenergic receptor antagonist
3301	0	cp	BRD-K21936341	oxotremorine	Acetylcholine receptor agonist
3302	0	cp	BRD-K02953697	naringin	Cytochrome P450 inhibitor
3303	0	cp	BRD-A83855350	naltrexone	Opioid receptor antagonist
3304	0	cp	BRD-K59637651	NSC-119889	Protein synthesis inhibitor
3305	0	cp	BRD-K54210043	NS-1619	Calcium channel activator
3306	0	cp	BRD-A85025557	NCS-382	GABA receptor antagonist
3307	0	cp	BRD-K65146499	nabumetone	Cyclooxygenase inhibitor
3308	0	cp	BRD-A61470182	n-formylmethionylalanine	macrophage activator
3309	0	cp	BRD-A64977602	mirtazapine	Adrenergic receptor antagonist
3310	0	cp	BRD-K46862739	metyrapone	Cytochrome P450 inhibitor
3311	0	cp	BRD-A42346008	metanephrine	Epinephrine metabolite
3312	0	cp	BRD-A66563878	medetomidine	Adrenergic receptor agonist
3313	0	cp	BRD-K19554809	MK-212	Serotonin receptor agonist
3314	0	cp	BRD-A79981887	midodrine	Adrenergic receptor agonist
3315	0	cp	BRD-A61793559	metolazone	Carbonic anhydrase inhibitor
3316	0	cp	BRD-K35941380	methysergide	Serotonin receptor antagonist
3317	0	cp	BRD-K91336023	mesulergine	Dopamine receptor agonist
3318	0	cp	BRD-A62057054	MDL-11939	Serotonin receptor antagonist
3319	0	cp	BRD-K36377456	marmesin	Angiogenesis inhibitor
3320	0	cp	BRD-K62792802	LY-83583	Guanylyl cyclase inhibitor
3321	0	cp	BRD-K27305650	LY-294002	MTOR inhibitor
3322	0	cp	BRD-K15834839	lobendazole	Anthelmintic
3323	0	cp	BRD-K88849294	lobaric-acid	Tyrosine phosphatase inhibitor
3324	0	cp	BRD-A32836748	leu-enkephalin	Opioid receptor agonist
3325	0	cp	BRD-A71203467	l-stepholidine	Dopamine receptor antagonist
3326	0	cp	BRD-K47150025	KI-8751	VEGFR inhibitor
3327	0	cp	BRD-K09497549	kawain	Calcium channel modulator
3328	0	cp	BRD-K90574421	ipsapirone	Serotonin receptor agonist
3329	0	cp	BRD-A10903566	imiloxan	Adrenergic receptor antagonist
3330	0	cp	BRD-A78942461	ICI-118551	Adrenergic receptor antagonist
3331	0	cp	BRD-K52219182	BRD-K52219182	Phosphodiesterase inhibitor
3332	0	cp	BRD-A48809242	IB-MECA	Adenosine receptor agonist
3333	0	cp	BRD-A22769835	homochlorcyclizine	Antihistamine
3334	0	cp	BRD-A07000685	hydrocortisone	Glucocorticoid receptor agonist
3335	0	cp	BRD-K77793136	hydroxyfasudil	Rho associated kinase inhibitor
3336	0	cp	BRD-A17535965	gelsemine	Acetylcholine receptor antagonist
3337	0	cp	BRD-K83023055	GR-135531	Melatonin receptor agonist
3338	0	cp	BRD-A33084410	5'-guanidinonaltrindole	Opioid receptor antagonist
3339	0	cp	BRD-K66296774	fluvastatin	HMGCR inhibitor
3340	0	cp	BRD-K66093087	FGIN-1-43	Benzodiazepine receptor agonist
3341	0	cp	BRD-K64755930	etazolate	Phosphodiesterase inhibitor
3342	0	cp	BRD-K40227168	vinburnine	Adrenergic receptor antagonist
3343	0	cp	BRD-A36066264	estradiol-benzoate	Estrogen receptor agonist
3344	0	cp	BRD-A18917088	estradiol	Contraceptive agent
3345	0	cp	BRD-K14920963	erythrosine	Coloring agent
3346	0	cp	BRD-K51677086	erythromycin	NFkB pathway inhibitor
3347	0	cp	BRD-K39746403	erythromycin	NFkB pathway inhibitor
3348	0	cp	BRD-K50660797	epicatechin	Bacterial DNA gyrase inhibitor
3349	0	cp	BRD-A98431941	ephedrine	Adrenergic receptor agonist
3350	0	cp	BRD-K47659338	EMD-386088	Serotonin receptor agonist
3351	0	cp	BRD-K50464341	berbamine	Calmodulin antagonist
3352	0	cp	BRD-A99571536	dubinidine	Anti-epileptic
3353	0	cp	BRD-K93441486	diphemanil	Acetylcholine receptor antagonist
3354	0	cp	BRD-K60274257	dephostatin	Tyrosine phosphatase inhibitor
3355	0	cp	BRD-K38305202	domperidone	Dopamine receptor antagonist
3356	0	cp	BRD-K10974103	diloxanide	Protein synthesis inhibitor
3357	0	cp	BRD-A65076780	dihydroergocristine	Adrenergic receptor antagonist
3358	0	cp	BRD-K45330754	diethylstilbestrol	Estrogen receptor agonist
3359	0	cp	BRD-K45542189	diethylcarbamazine	Lipoxygenase inhibitor
3360	0	cp	BRD-K95309561	dienestrol	Estrogen receptor agonist
3361	0	cp	BRD-A39255369	DCPIB	Chloride channel blocker
3362	0	cp	BRD-K43389675	daunorubicin	RNA synthesis inhibitor
3363	0	cp	BRD-A92537424	danazol	Estrogen receptor antagonist
3364	0	cp	BRD-K43736954	cortisone	Glucocorticoid receptor agonist
3365	0	cp	BRD-A55416093	colforsin	Adenylyl cyclase activator
3366	0	cp	BRD-K45252063	clofibrate	PPAR receptor agonist
3367	0	cp	BRD-K49049886	CGS-15943	Adenosine receptor antagonist
3368	0	cp	BRD-K42500029	CGP-57380	MAP kinase inhibitor
3369	0	cp	BRD-A55369275	CGP-54626	GABA receptor antagonist
3370	0	cp	BRD-A29426959	carbinoxamine	Histamine receptor antagonist
3371	0	cp	BRD-K41707108	ceramide	Phosphoenolpyruvate carboxylase activator
3372	0	cp	BRD-A15034104	bergenin	Interleukin inhibitor
3373	0	cp	BRD-K43468059	byssochlamic-acid	Mycotoxin
3374	0	cp	BRD-A55946879	BW-B70C	Lipoxygenase inhibitor
3375	0	cp	BRD-K08287586	butylparaben	DNA synthesis inhibitor
3376	0	cp	BRD-A05186015	bupropion	Dopamine uptake inhibitor
3377	0	cp	BRD-A41995253	brucine	Glycine receptor antagonist
3378	0	cp	BRD-A83326220	brazilin	Nitric oxide production inhibitor
3379	0	cp	BRD-A02180903	betamethasone	Glucocorticoid receptor agonist
3380	0	cp	BRD-A84493640	atovaquone	Mitochondrial electron transport inhibitor
3381	0	cp	BRD-A66199457	asiaticoside	Antineoplastic
3382	0	cp	BRD-A09062839	amylocaine	Local anesthetic
3383	0	cp	BRD-K50214219	CS-1657	PARP inhibitor
3384	0	cp	BRD-K93188295	ARC-239	Adrenergic receptor antagonist
3385	0	cp	BRD-K94512704	spiramide	Dopamine receptor antagonist
3386	0	cp	BRD-K43068349	AMG-9810	TRPV antagonist
3387	0	cp	BRD-A10969569	ambelline	Plant alkaloid
3388	0	cp	BRD-A27554692	altrenogest	Progestogen hormone
3389	0	cp	BRD-A56675431	altizide	Thiazide diuretic
3390	0	cp	BRD-K35498378	alrestatin	Aldose reductase inhibitor
3391	0	cp	BRD-K03670461	tyrphostin-AG-82	EGFR inhibitor
6956	0	cp	BRD-K64052750	gefitinib	EGFR inhibitor
6957	0	cp	BRD-K51313569	palbociclib	CDK inhibitor
6958	0	cp	BRD-K83963101	MLN-8054	Aurora kinase inhibitor
6959	0	cp	BRD-K04887706	AKT-inhibitor-1-2	AKT inhibitor
6960	0	cp	BRD-K68407802	KIN001-055	EGFR inhibitor
6961	0	cp	BRD-K92428232	GSK-461364	PLK inhibitor
6962	0	cp	BRD-A10523515	GSK-429286A	Rho associated kinase inhibitor
6963	0	cp	BRD-K36740062	GSK-1070916	Aurora kinase inhibitor
6964	0	cp	BRD-K15592317	CP466722	ATM kinase inhibitor
6965	0	cp	BRD-K49669041	BX-912	Pyruvate dehydrogenase kinase inhibitor
6966	0	cp	BRD-K46056750	AZD-7762	CHK inhibitor
6967	0	cp	BRD-K41895714	AS-605240	PI3K inhibitor
6968	0	cp	BRD-K56343971	vemurafenib	RAF inhibitor
6969	0	cp	BRD-K87909389	alvocidib	CDK inhibitor
6970	0	cp	BRD-K00627859	tubastatin-a	HDAC inhibitor
6971	0	cp	BRD-K88742110	BRD-K88742110	HDAC inhibitor
6972	0	cp	BRD-K73196317	urapidil	Adrenergic receptor antagonist
6973	0	cp	BRD-A07765530	epinephrine	carbonic anhydrase activator
6974	0	cp	BRD-K28183345	proguanil	Dihydrofolate reductase inhibitor
6975	0	cp	BRD-K13032584	procarbazine	Monoamine oxidase inhibitor
6976	0	cp	BRD-K49111258	prazosin	Adrenergic receptor antagonist
6977	0	cp	BRD-A18043272	phensuximide	Succinimide antiepileptic
6978	0	cp	BRD-A83937277	mephenytoin	Hydantoin antiepileptic
6979	0	cp	BRD-K33453211	levocabastine	Histamine receptor antagonist
6980	0	cp	BRD-K67261995	adipiodone	Contrast agent
6981	0	cp	BRD-K46424862	hymecromone	Monoamine oxidase inhibitor
6982	0	cp	BRD-A29485665	bicalutamide	Androgen receptor antagonist
6983	0	cp	BRD-K35531059	molsidomine	Guanylyl cyclase activator
6984	0	cp	BRD-A31159102	fluoxetine	Selective serotonin reuptake inhibitor (SSRI)
6985	0	cp	BRD-A46393198	tetramisole	Immunostimulant
6986	0	cp	BRD-A60197193	amisulpride	Dopamine receptor antagonist
6987	0	cp	BRD-K32164935	tolazamide	ATP channel blocker
6988	0	cp	BRD-K85090592	pilocarpine	Acetylcholine receptor agonist
6989	0	cp	BRD-K13571841	pepstatin	Aspartic protease inhibitor
6990	0	cp	BRD-K79425933	benperidol	Dopamine receptor antagonist
6991	0	cp	BRD-K36616567	doxepin	Histamine receptor antagonist
6992	0	cp	BRD-A26711594	nicardipine	Calcium channel blocker
6993	0	cp	BRD-K07237224	moclobemide	Monoamine oxidase inhibitor
6994	0	cp	BRD-K50388907	fenofibrate	PPAR receptor agonist
6995	0	cp	BRD-K55044200	amoxicillin	Penicillin binding protein inhibitor
6996	0	cp	BRD-K77641333	naphazoline	Adrenergic receptor agonist
6997	0	cp	BRD-K55127134	fluphenazine	Dopamine receptor antagonist
6998	0	cp	BRD-K91699951	benzonatate	Local anesthetic
6999	0	cp	BRD-A53952395	prilocaine	Local anesthetic
7000	0	cp	BRD-A55815733	phylloquinone	Vitamin K
7001	0	cp	BRD-A31800922	procyclidine	Acetylcholine receptor antagonist
7002	0	cp	BRD-K15262564	mupirocin	Isoleucyl-tRNA synthetase inhibitor
7003	0	cp	BRD-A75368507	demeclocycline	Bacterial 30S ribosomal subunit inhibitor
7004	0	cp	BRD-K93433262	alfacalcidol	Vitamin D receptor agonist
7005	0	cp	BRD-A94793051	gestrinone	Progesterone receptor antagonist
7006	0	cp	BRD-A24228527	ofloxacin	Bacterial DNA gyrase inhibitor
7007	0	cp	BRD-K05977355	fluconazole	Sterol demethylase inhibitor
7008	0	cp	BRD-A80638690	floxuridine	DNA synthesis inhibitor
7009	0	cp	BRD-K23204545	busulfan	DNA inhibitor
7010	0	cp	BRD-A16478930	amcinonide	Glucocorticoid receptor agonist
7011	0	cp	BRD-A13946108	sulindac	Cyclooxygenase inhibitor
7012	0	cp	BRD-A75479906	rimantadine	Antiviral
7013	0	cp	BRD-A88774919	doxycycline	Bacterial 30S ribosomal subunit inhibitor
7014	0	cp	BRD-A25067867	benzatropine	Acetylcholine receptor antagonist
7015	0	cp	BRD-K70976396	cefoxitin	Bacterial cell wall synthesis inhibitor
7016	0	cp	BRD-A20239487	atenolol	Adrenergic receptor antagonist
7017	0	cp	BRD-K94830329	ataluren	CFTR channel agonist
7018	0	cp	BRD-K01612348	meropenem	Bacterial cell wall synthesis inhibitor
7019	0	cp	BRD-A51382177	fosinopril	ACE inhibitor
7020	0	cp	BRD-A04308630	genipin	Choleretic agent
7021	0	cp	BRD-K72903603	zidovudine	Reverse transcriptase inhibitor
7022	0	cp	BRD-A99833829	bethanechol	Acetylcholine receptor agonist
7023	0	cp	BRD-K05395900	nicotine	Acetylcholine receptor agonist
7024	0	cp	BRD-A50311610	meclozine	CAR agonist
7025	0	cp	BRD-K57631554	aminolevulinic-acid	Oxidizing agent
7026	0	cp	BRD-K67102207	phenylbutyrate	HDAC inhibitor
7027	0	cp	BRD-K11433652	aspirin	Cyclooxygenase inhibitor
7028	0	cp	BRD-K08273968	griseofulvin	Tubulin inhibitor
7029	0	cp	BRD-K44497846	enalapril	ACE inhibitor
7030	0	cp	BRD-A13188892	doxazosin	Adrenergic receptor antagonist
7031	0	cp	BRD-K49519144	LY-2140023	Glutamate receptor agonist
7032	0	cp	BRD-K12002134	megestrol	progesterone receptor agonist
7033	0	cp	BRD-K11558771	droxinostat	HDAC inhibitor
7034	0	cp	BRD-K90885812	propantheline	Acetylcholine receptor antagonist
7035	0	cp	BRD-K73978287	hydrocortisone	Glucocorticoid receptor agonist
7036	0	cp	BRD-K90543092	levonorgestrel	Estrogen receptor agonist
7037	0	cp	BRD-K88568253	iproniazid	Monoamine oxidase inhibitor
7038	0	cp	BRD-A79237180	ascorbic-acid	Antioxidant
7039	0	cp	BRD-A67605442	tetrahydrobiopterin	Nitric oxide stimulant
7040	0	cp	BRD-A31312900	montelukast	Leukotriene receptor antagonist
7041	0	cp	BRD-A91555231	norepinephrine	Adrenergic receptor agonist
7042	0	cp	BRD-K50859149	sulfafurazole	Bacterial antifolate
7043	0	cp	BRD-K95237249	probenecid	Uricosuric blocker
7044	0	cp	BRD-K53790871	triamcinolone	Glucocorticoid receptor agonist
7045	0	cp	BRD-K10016611	pyridine-2-aldoxime	Acetylcholinesterase inhibitor
7046	0	cp	BRD-K11801786	trimidox	Ribonucleotide reductase inhibitor
7047	0	cp	BRD-K21520694	sulfacetamide	PABA antagonist
7048	0	cp	BRD-K48168960	propylthiouracil	Thyroid peroxidase inhibitor
7049	0	cp	BRD-K94353609	fluocinolone	Glucocorticoid receptor agonist
7050	0	cp	BRD-K55930204	phenytoin	Hydantoin antiepileptic
7051	0	cp	BRD-A23290232	westcort	Glucocorticoid receptor agonist
7052	0	cp	BRD-A29734509	disopyramide	Sodium channel blocker
7053	0	cp	BRD-K21680192	mitoxantrone	Topoisomerase inhibitor
7054	0	cp	BRD-M40783228	mesna	Antioxidant
7055	0	cp	BRD-K22662435	ganciclovir	DNA polymerase inhibitor
7056	0	cp	BRD-K63828191	raloxifene	Estrogen receptor antagonist
7057	0	cp	BRD-K62363391	dapsone	Bacterial antifolate
7058	0	cp	BRD-A09722536	cyclophosphamide	DNA alkylating agent
7059	0	cp	BRD-A16754160	ampicillin	Bacterial cell wall synthesis inhibitor
7060	0	cp	BRD-A29260609	acebutolol	Adrenergic receptor antagonist
7061	0	cp	BRD-K03406345	azacitidine	DNA methyltransferase inhibitor
7062	0	cp	BRD-K98763141	niflumic-acid	Cyclooxygenase inhibitor
7063	0	cp	BRD-K79602928	metformin	Insulin sensitizer
7064	0	cp	BRD-K71926323	marbofloxacin	Bacterial DNA gyrase inhibitor
7065	0	cp	BRD-K55301415	abiraterone	17,20 lyase inhibitor
7066	0	cp	BRD-K47679368	bromfenac	Cyclooxygenase inhibitor
7067	0	cp	BRD-K37194137	III606050	Cytochrome P450 inhibitor
7068	0	cp	BRD-K34098590	tienilic-acid	Sodium/potassium/chloride transporter inhibitor
7069	0	cp	BRD-K10852020	tolcapone	Catechol O methyltransferase inhibitor
7070	0	cp	BRD-A25576662	streptozotocin	DNA alkylating agent
7071	0	cp	BRD-K98426715	tubacin	HDAC inhibitor
7072	0	cp	BRD-K09186807	KIN001-244	Phosphoinositide dependent kinase inhibitor
7073	0	cp	BRD-K17823458	danoprevir	HCV inhibitor
7074	0	cp	BRD-K72703948	ZM-447439	Aurora kinase inhibitor
7075	0	cp	BRD-K06080977	eicosatetraynoic-acid	Cyclooxygenase inhibitor
7076	0	cp	BRD-K24994810	androstenol	GABA receptor modulator
7077	0	cp	BRD-K32836707	CAY-10577	Casein kinase inhibitor
7078	0	cp	BRD-A32161980	carbetocin	Oxytocin receptor agonist
7079	0	cp	BRD-K07888107	depudecin	HDAC inhibitor
7080	0	cp	BRD-A02333338	cyclopamine	Smoothened receptor antagonist
7081	0	cp	BRD-K55991774	BAS-09104376	HIV integrase inhibitor
7082	0	cp	BRD-A45664787	iloprost	Platelet aggregation inhibitor
7083	0	cp	BRD-K22096725	ALW-II-49-7	Ephrin inhibitor
7084	0	cp	BRD-K31283835	tofacitinib	JAK inhibitor
7085	0	cp	BRD-K19416115	sitagliptin	Dipeptidyl peptidase inhibitor
7086	0	cp	BRD-K64881305	ispinesib	Kinesin-like spindle protein inhibitor
7087	0	cp	BRD-K35687265	ON-01910	PLK inhibitor
7088	0	cp	BRD-K71823332	epothilone-a	Microtubule stabilizing agent
7089	0	cp	BRD-K97056771	HY-11007	BCR-ABL kinase inhibitor
7090	0	cp	BRD-K79254416	decitabine	DNA methyltransferase inhibitor
7091	0	cp	BRD-K56001384	antimycin-a	ATP synthase inhibitor
7092	0	cp	BRD-K00656370	6-aminochrysene	Transferase inhibitor
7093	0	cp	BRD-K26818574	BIX-01294	Histone lysine methyltransferase inhibitor
7094	0	cp	BRD-K98530306	clonidine	Adrenergic receptor agonist
7095	0	cp	BRD-K12102668	nialamide	Monoamine oxidase inhibitor
7096	0	cp	BRD-K41410256	balsalazide	Cyclooxygenase inhibitor
7097	0	cp	BRD-K05673000	dicloxacillin	Bacterial cell wall synthesis inhibitor
7098	0	cp	BRD-K74501079	azithromycin	Bacterial 50S ribosomal subunit inhibitor
7099	0	cp	BRD-A34208323	VU-0404997-2	Glutamate receptor modulator
7100	0	cp	BRD-K30649484	mafenide	Carbonic anhydrase inhibitor
7101	0	cp	BRD-K68756823	FR-180204	-666
7102	0	cp	BRD-K37456065	VU-0365114-2	M5 modulator
7103	0	cp	BRD-A25004090	erastin	Ion channel antagonist
7104	0	cp	BRD-K50128260	sildenafil	Phosphodiesterase inhibitor
7105	0	cp	BRD-K78126613	menadione	Mitochondrial DNA polymerase inhibitor
7106	0	cp	BRD-K12762134	XAV-939	Tankyrase inhibitor
7107	0	cp	BRD-K09907482	PRL-3-inhibitor-I	Tyrosine phosphatase inhibitor
7108	0	cp	BRD-K88560311	rucaparib	PARP inhibitor
7109	0	cp	BRD-A75517195	thiazolopyrimidine	CDC inhibitor
7110	0	cp	BRD-K14888893	minoxidil	KATP activator
7111	0	cp	BRD-K35723520	darinaparsin	Apoptosis stimulant
7112	0	cp	BRD-K71799949	carbamazepine	Carboxamide antiepileptic
7113	0	cp	BRD-K74236984	UNC-0321	Histone lysine methyltransferase inhibitor
7114	0	cp	BRD-K03816923	rottlerin	MAP kinase inhibitor
7115	0	cp	BRD-A97437073	rosiglitazone	Insulin sensitizer
7116	0	cp	BRD-K67566344	KU-0063794	MTOR inhibitor
7117	0	cp	BRD-A67373739	AICA-ribonucleotide	AMPK activator
7118	0	cp	BRD-K82746043	navitoclax	BCL inhibitor
7119	0	cp	BRD-K56301217	ABT-737	BCL inhibitor
7120	0	cp	BRD-K93176058	AC-55649	Retinoid receptor agonist
7121	0	cp	BRD-K36927236	glibenclamide	Sulfonylurea
7122	0	cp	BRD-K19295594	gossypol	BCL inhibitor
7123	0	cp	BRD-K15563106	phloretin	Sodium/glucose cotransporter inhibitor
7124	0	cp	BRD-K12184916	dactolisib	MTOR inhibitor
7125	0	cp	BRD-A18763547	BAX-channel-blocker	Cytochrome C release inhibitor
7126	0	cp	BRD-K89732114	trifluoperazine	Dopamine receptor antagonist
7127	0	cp	BRD-K47207162	zimelidine	Serotonin reuptake inhibitor
7128	0	cp	BRD-K48427617	U-0124	MEK inhibitor
7129	0	cp	BRD-K46211610	tolazoline	Adrenergic receptor antagonist
7130	0	cp	BRD-K86600316	RS-79948	Adrenergic receptor antagonist
7131	0	cp	BRD-K26979635	NS-3694	Glutamate receptor antagonist
7132	0	cp	BRD-K41143549	BRD-K41143549	Glutamate receptor antagonist
7133	0	cp	BRD-A50764878	MDL-73005EF	Serotonin receptor antagonist
7134	0	cp	BRD-K86509404	iso-olomoucine	CDK inhibitor
7135	0	cp	BRD-A98299281	velnacrine	cholinesterase inhibitor
7136	0	cp	BRD-A73859745	glycodeoxycholic-acid	Apoptosis stimulant
7137	0	cp	BRD-A13133631	fluorometholone	Glucocorticoid receptor agonist
7138	0	cp	BRD-A09925278	etilefrine	Adrenergic receptor agonist
7139	0	cp	BRD-A30205217	ethotoin	Hydantoin antiepileptic
7140	0	cp	BRD-A18620900	estriol	Estrogen receptor agonist
7141	0	cp	BRD-A47494775	dipivefrine	Adrenergic receptor agonist
7142	0	cp	BRD-K41731458	triclosan	Enoyl-[acyl-carrier-protein] reductase [NADH] inhibitor
7160	-0.01	cp	BRD-K28936863	ketotifen	Histamine receptor agonist
7161	-0.01	cp	BRD-K86301799	dipyridamole	Phosphodiesterase inhibitor
7162	-0.01	cp	BRD-K62200014	anagrelide	Phosphodiesterase inhibitor
7163	-0.01	cp	BRD-K53737926	amitriptyline	Norepinephrine inhibitor
7168	-0.02	cp	BRD-K46435977	valaciclovir	DNA polymerase inhibitor
7169	-0.02	cp	BRD-K54314721	zolmitriptan	Serotonin receptor agonist
7170	-0.02	cp	BRD-K01095011	finasteride	5-alpha reductase inhibitor
7171	-0.02	cp	BRD-K33211335	dextromethorphan	Glutamate receptor antagonist
7172	-0.02	cp	BRD-K70778732	trazodone	Adrenergic receptor antagonist
7173	-0.02	cp	BRD-K64514229	toltrazuril	Antiprotozoal
7174	-0.02	cp	BRD-K45033733	famciclovir	DNA polymerase inhibitor
7175	-0.02	cp	BRD-A49160188	donepezil	Acetylcholinesterase inhibitor
7176	-0.02	cp	BRD-K06895174	cisapride	Serotonin receptor agonist
7177	-0.02	cp	BRD-A91699651	chloroquine	Antimalarial
7178	-0.02	cp	BRD-A16694057	bisphenol-a	PPAR receptor antagonist
7179	-0.02	cp	BRD-K37289225	clozapine	Dopamine receptor antagonist
7180	-0.02	cp	BRD-K09778810	FGIN-1-27	Inositol monophosphatase inhibitor
7181	-0.02	cp	BRD-K68143200	SA-792541	CDC inhibitor
7184	-0.03	cp	BRD-K62374253	rufloxacin	Bacterial DNA gyrase inhibitor
7185	-0.03	cp	BRD-K64610608	EMF-bca1-57	caspase inhibitor
7186	-0.03	cp	BRD-K11540476	EMF-BCA1-64	Caspase inhibitor
7187	-0.03	cp	BRD-K04430056	7-nitroindazole	nitric oxide synthase inhibitor
7188	-0.03	cp	BRD-K40902647	vincamine	Adrenergic receptor antagonist
7189	-0.03	cp	BRD-K45158365	valsartan	Angiotensin receptor antagonist
7190	-0.03	cp	BRD-K57033106	tripelennamine	Histamine receptor antagonist
7191	-0.03	cp	BRD-A41451487	PK-11195	Benzodiazepine receptor antagonist
7192	-0.03	cp	BRD-A93659613	GR-89696	Opioid receptor agonist
7193	-0.03	cp	BRD-K32501161	vanoxerine	Dopamine uptake inhibitor
7194	-0.03	cp	BRD-K15025317	BAY-11-7821	NFkB pathway inhibitor
7195	-0.03	cp	BRD-K79404599	enzastaurin	PKC inhibitor
7196	-0.03	cp	BRD-A08187463	racecadotril	Enkephalinase inhibitor
7197	-0.03	cp	BRD-K85119730	tolbutamide	ATP channel blocker
7198	-0.03	cp	BRD-K89348303	ramipril	ACE inhibitor
7199	-0.03	cp	BRD-K32247306	primidone	GABA receptor antagonist
7200	-0.04	cp	BRD-K39339537	epirizole	Cyclooxygenase inhibitor
7201	-0.04	cp	BRD-K87158025	benzamil	Sodium channel blocker
7202	-0.04	cp	BRD-K65639003	icariin	Phosphodiesterase inhibitor
7203	-0.04	cp	BRD-A92177080	betamethasone	Glucocorticoid receptor agonist
7204	-0.04	cp	BRD-K16478699	PLX-4720	RAF inhibitor
7208	-0.06	cp	BRD-K47639036	flavoxate	Acetylcholine receptor antagonist
7209	-0.07	cp	BRD-K66874953	pifithrin-alpha	TP53 inhibitor
7210	-0.07	cp	BRD-K57569181	pentoxifylline	Phosphodiesterase inhibitor
7211	-0.07	cp	BRD-A71262238	nafadotride	Dopamine receptor antagonist
7212	-0.07	cp	BRD-K25311561	KU-55933	ATM kinase inhibitor
7213	-0.07	cp	BRD-A25234499	aminoglutethimide	Glucocorticoid receptor antagonist
7214	-0.07	cp	BRD-K47869605	podophyllotoxin	Microtubule inhibitor
7215	-0.07	cp	BRD-K81272440	dantrolene	Calcium channel blocker
7216	-0.07	cp	BRD-K96354014	nifedipine	Calcium channel blocker
7218	-0.09	cp	BRD-K55034111	pefloxacin	Bacterial DNA gyrase inhibitor
7220	-0.09	cp	BRD-K68507560	dicycloverine	Acetylcholine receptor antagonist
7223	-0.1	cp	BRD-K93645900	tadalafil	Phosphodiesterase inhibitor
7224	-0.1	cp	BRD-A09056319	alfuzosin	Adrenergic receptor antagonist
7226	-0.11	cp	BRD-K88304388	dextrorphan	Glutamate receptor antagonist
7227	-0.11	cp	BRD-K09963420	saquinavir	HIV protease inhibitor
7228	-0.11	cp	BRD-K15715913	fluperlapine	Serotonin receptor antagonist
7229	-0.11	cp	BRD-K06014311	DH-97	Melatonin receptor antagonist
7230	-0.11	cp	BRD-K45296539	ZD-7114	Adrenergic receptor agonist
7231	-0.11	cp	BRD-K42748308	XE-991	Potassium channel blocker
7232	-0.11	cp	BRD-A29082194	gitoxigenin	ATPase inhibitor
7234	-0.11	cp	BRD-K63979671	etifenin	Compound used in hepatobiliary scans of the liver
7235	-0.14	cp	BRD-K01493881	apigenin	Casein kinase inhibitor
7236	-0.14	cp	BRD-K89125793	tinidazole	Antiprotozoal
7237	-0.14	cp	BRD-A88254928	salbutamol	Adrenergic receptor agonist
7238	-0.14	cp	BRD-K30563334	rifabutin	Protein synthesis inhibitor
7239	-0.14	cp	BRD-A48261811	argatroban	Thrombin inhibitor
7240	-0.14	cp	BRD-K20141153	atomoxetine	Norepinephrine transporter inhibitor
7241	-0.14	cp	BRD-A64125466	dehydrocholic-acid	choleretic agent
7242	-0.14	cp	BRD-K74765201	tomelukast	Leukotriene receptor antagonist
7243	-0.14	cp	BRD-K96084870	DMBI	PDGFR receptor inhibitor
7244	-0.14	cp	BRD-K06388322	pramipexole	Dopamine receptor agonist
7245	-0.14	cp	BRD-K77925998	quipazine	Serotonin receptor agonist
7246	-0.14	cp	BRD-A09472452	flecainide	Sodium channel blocker
7247	-0.14	cp	BRD-K68264559	brimonidine	Adrenergic receptor agonist
7248	-0.14	cp	BRD-A66435872	HTMT	Histamine receptor agonist
7249	-0.15	cp	BRD-K73999723	telmisartan	Angiotensin receptor antagonist
7252	-0.18	cp	BRD-A56892734	esomeprazole	ATPase inhibitor
7253	-0.18	cp	BRD-K93332168	isocarboxazid	Monoamine oxidase inhibitor
7254	-0.18	cp	BRD-K34776109	glimepiride	Insulin secretagogue
7255	-0.18	cp	BRD-K89055274	alverine	Muscle relaxant
7256	-0.18	cp	BRD-K06712146	YM-90709	IL5 inhibitor
7257	-0.18	cp	BRD-A62021152	WAY-161503	Serotonin receptor agonist
7258	-0.18	cp	BRD-K60038276	irbesartan	Angiotensin receptor antagonist
7259	-0.18	cp	BRD-A41519720	ezetimibe	Niemann-Pick C1-like 1 protein antagonist
7260	-0.18	cp	BRD-K40901640	cinanserin	Serotonin receptor antagonist
7261	-0.18	cp	BRD-K70327191	benzoxiquine	Anti-infective
7262	-0.18	cp	BRD-K79145749	dibenzepin	Norepinephrine reuptake inhibitor
7263	-0.18	cp	BRD-K50938287	sumatriptan	Serotonin receptor agonist
7264	-0.18	cp	BRD-K22031190	diflunisal	Prostanoid receptor antagonist
7265	-0.18	cp	BRD-K81473089	tacrine	Acetylcholinesterase inhibitor
7266	-0.18	cp	BRD-K45117373	Y-26763	Potassium channel activator
7269	-0.21	cp	BRD-K59597909	phenothiazine	Dopamine receptor antagonist
7270	-0.21	cp	BRD-K19309090	SR-95639A	Acetylcholine receptor agonist
7271	-0.21	cp	BRD-K40992116	parachlorophenol	Anti-infective
7272	-0.21	cp	BRD-K97181089	amiloride	Sodium channel blocker
7273	-0.21	cp	BRD-K00610438	altanserin	Serotonin receptor antagonist
7274	-0.21	cp	BRD-K41996876	tyrphostin-1	EGFR inhibitor
7275	-0.21	cp	BRD-A52588987	SKF-83566	Dopamine receptor antagonist
7276	-0.21	cp	BRD-K83302049	protopine	Histamine receptor antagonist
7277	-0.21	cp	BRD-K67017579	cilostazol	Phosphodiesterase inhibitor
7278	-0.22	cp	BRD-K83597974	pargyline	Monoamine oxidase inhibitor
7282	-0.23	cp	BRD-K16508793	diazepam	Benzodiazepine receptor agonist
7284	-0.23	cp	BRD-K76304753	phenazopyridine	Local anesthetic
7285	-0.25	cp	BRD-K44094599	tacrolimus	Calcineurin inhibitor
7286	-0.25	cp	BRD-K73391359	quinisocaine	Local anesthetic
7287	-0.25	cp	BRD-A77291778	cyclopentolate	Acetylcholine receptor antagonist
7288	-0.25	cp	BRD-A51714012	venlafaxine	Adrenergic inhibitor
7291	-0.28	cp	BRD-A11990600	lorazepam	Benzodiazepine receptor agonist
7292	-0.28	cp	BRD-A34817987	itraconazole	Cytochrome P450 inhibitor
7293	-0.28	cp	BRD-K89274813	DMP-543	Acetylcholine release stimulant
7294	-0.28	cp	BRD-K30480208	torasemide	Electrolyte reabsorption inhibitor
7295	-0.28	cp	BRD-A70514680	articaine	Local anesthetic
7296	-0.28	cp	BRD-K45861246	azaperone	Dopamine receptor antagonist
7298	-0.28	cp	BRD-A05352148	ipratropium	Acetylcholine receptor antagonist
7299	-0.29	cp	BRD-K21548250	moracizine	Sodium channel blocker
7303	-0.32	cp	BRD-K63343048	orlistat	Lipase inhibitor
7304	-0.32	cp	BRD-K98493452	honokiol	AKT inhibitor
7305	-0.32	cp	BRD-K68437527	EMF-bca1-60	caspase inhibitor
7306	-0.32	cp	BRD-K02113016	olaparib	PARP inhibitor
7307	-0.32	cp	BRD-A43940795	tetrahydropalmatine	Serotonin release inhibitor
7309	-0.32	cp	BRD-A19736161	ondansetron	Serotonin receptor antagonist
7310	-0.32	cp	BRD-K42095107	daidzein	Estrogen receptor agonist
7311	-0.35	cp	BRD-K00615600	AG-14361	PARP inhibitor
7312	-0.35	cp	BRD-K06208435	YS-035	Calcium channel blocker
7313	-0.35	cp	BRD-K21283037	riluzole	Glutamate inhibitor
7314	-0.35	cp	BRD-K10843433	phenylbutazone	Cyclooxygenase inhibitor
7315	-0.35	cp	BRD-K08890269	CO-102862	Sodium channel blocker
7316	-0.35	cp	BRD-K78294846	osthol	Calcium channel blocker
7317	-0.35	cp	BRD-K17110974	aristolochic-acid	Phospholipase inhibitor
7318	-0.35	cp	BRD-K79131256	albendazole	Anthelmintic
7319	-0.35	cp	BRD-K02407574	parbendazole	Tubulin inhibitor
7322	-0.38	cp	BRD-K63874012	thioperamide	Histamine receptor antagonist
7323	-0.39	cp	BRD-K25310650	ormetoprim	Bacterial antifolate
7324	-0.39	cp	BRD-K39983086	loteprednol	Glucocorticoid receptor agonist
7325	-0.39	cp	BRD-K42679050	Y-27152	Potassium channel activator
7326	-0.39	cp	BRD-K93280214	gabazine	GABA receptor antagonist
7327	-0.39	cp	BRD-K92778217	mefenamic-acid	Cyclooxygenase inhibitor
7328	-0.39	cp	BRD-K60762818	desipramine	Tricyclic antidepressant
7333	-0.42	cp	BRD-K32330832	VER-155008	HSP inhibitor
7334	-0.42	cp	BRD-K11163873	phenanthridone	PARP inhibitor
7335	-0.42	cp	BRD-K53123955	niridazole	Phosphofructokinase inhibitor
7336	-0.42	cp	BRD-K51662849	ilomastat	Matrix metalloprotease inhibitor
7337	-0.42	cp	BRD-A91452556	estradiol-cypionate	Estrogen receptor agonist
7339	-0.42	cp	BRD-A23072235	pheniramine	Histamine receptor antagonist
7340	-0.42	cp	BRD-K92049597	triamterene	Sodium channel blocker
7341	-0.42	cp	BRD-K88789588	letrozole	Aromatase inhibitor
7342	-0.44	cp	BRD-K29530284	amlexanox	Histamine receptor modulator
7343	-0.46	cp	BRD-K92015269	GBR-12783	Dopamine uptake inhibitor
7344	-0.46	cp	BRD-A47598013	citalopram	Serotonin reuptake inhibitor
7345	-0.49	cp	BRD-K02950022	BMS-299897	Gamma secretase inhibitor
7346	-0.49	cp	BRD-A63043573	cabergoline	Dopamine receptor agonist
7347	-0.49	cp	BRD-K59574735	ubenimex	Leukotriene inhibitor
7348	-0.49	cp	BRD-A37347161	BRL-52537	Opioid receptor agonist
7349	-0.5	cp	BRD-K48932581	cetraxate	Mucus protecting agent
7350	-0.5	cp	BRD-K07212038	selinidin	Mast cell stabilizer
7352	-0.53	cp	BRD-A92630576	trimebutine	Opioid receptor agonist
7353	-0.53	cp	BRD-K39462424	dexchlorpheniramine	Histamine receptor antagonist
7354	-0.53	cp	BRD-K92446736	zatebradine	HCN channel blocker
7355	-0.53	cp	BRD-K50325075	UCL-2077	Slow after hyperpolarization channel blocker
7356	-0.53	cp	BRD-K04010869	prostaglandin-a1	HSP inducer
7357	-0.53	cp	BRD-K81209512	AG-494	EGFR inhibitor
7358	-0.53	cp	BRD-K25394294	oxaprozin	Cyclooxygenase inhibitor
7359	-0.53	cp	BRD-A85234536	N6-cyclopentyladenosine	Adenosine receptor agonist
7360	-0.53	cp	BRD-K70301876	escitalopram	Selective serotonin reuptake inhibitor (SSRI)
7361	-0.53	cp	BRD-A58048407	nimodipine	Calcium channel blocker
7362	-0.53	cp	BRD-K22193694	dioxybenzone	Topical sunscreen agent
7363	-0.53	cp	BRD-K15933101	ropinirole	Dopamine receptor agonist
7364	-0.53	cp	BRD-A70083328	secnidazole	Acetylcholinesterase inhibitor
7366	-0.54	cp	BRD-K13642330	cosmosiin	Cytochrome P450 inhibitor
7368	-0.56	cp	BRD-K05104363	PD-184352	MEK inhibitor
7369	-0.56	cp	BRD-K76568384	PHTPP	Estrogen receptor antagonist
7370	-0.56	cp	BRD-A95696066	nisoxetine	Norepinephrine reuptake inhibitor
7371	-0.56	cp	BRD-K60640630	mometasone	Glucocorticoid receptor agonist
7372	-0.56	cp	BRD-K33860217	CP-94253	Serotonin receptor agonist
7377	-0.6	cp	BRD-K60460488	nelfinavir	HIV protease inhibitor
7378	-0.6	cp	BRD-K33106058	cytarabine	Ribonucleotide reductase inhibitor
7379	-0.6	cp	BRD-A22256192	terazosin	Adrenergic receptor antagonist
7380	-0.6	cp	BRD-A70449690	forskolin	Adenylyl cyclase activator
7381	-0.6	cp	BRD-K40887525	ritanserin	Serotonin receptor antagonist
7382	-0.6	cp	BRD-A09467419	mebeverine	Acetylcholine receptor antagonist
7383	-0.6	cp	BRD-K08973992	linoleic-acid	Oxidative stress inducer
7384	-0.6	cp	BRD-A69917777	aminopentamide	Acetylcholine receptor antagonist
7386	-0.6	cp	BRD-A73368467	fexofenadine	Histamine receptor antagonist
7387	-0.63	cp	BRD-K80672993	M2-PK-activator	-666
7388	-0.63	cp	BRD-K85383046	IAA-94	Chloride channel blocker
7389	-0.63	cp	BRD-K99174507	cardiogenol-c	Cardiomyogenesis inducer
7390	-0.63	cp	BRD-A93236127	digitoxin	ATPase inhibitor
7392	-0.65	cp	BRD-K04853698	LDN-193189	Serine/threonine kinase inhibitor
7393	-0.66	cp	BRD-A35989968	megestrol	Progesterone receptor agonist
7394	-0.67	cp	BRD-A03216249	mepivacaine	Potassium channel blocker
7395	-0.67	cp	BRD-K68341547	W-9	Calmodulin antagonist
7396	-0.67	cp	BRD-A09161221	nomilin	HSP inhibitor
7397	-0.67	cp	BRD-A78877355	nefopam	Cyclooxygenase inhibitor
7398	-0.67	cp	BRD-K34170797	fexaramine	FXR agonist
7399	-0.67	cp	BRD-K59753853	MDL-29951	Glutamate receptor antagonist
7400	-0.67	cp	BRD-K32830106	guanfacine	Adrenergic receptor agonist
7401	-0.68	cp	BRD-A93255169	thalidomide	TNF production inhibitor
7402	-0.69	cp	BRD-K91290917	amodiaquine	Histamine receptor agonist
7405	-0.7	cp	BRD-K85030058	benactyzine	Acetylcholine receptor antagonist
7406	-0.7	cp	BRD-K68997413	PF-3845	FAAH inhibitor
7407	-0.7	cp	BRD-K87226815	cycloserine	Bacterial cell wall synthesis inhibitor
7408	-0.71	cp	BRD-K64451768	GANT-58	GLI antagonist
7411	-0.72	cp	BRD-K66896231	BRD-K66896231	Acetylcholinesterase inhibitor
7412	-0.72	cp	BRD-A60070924	alpha-estradiol	Estrogen receptor agonist
7413	-0.73	cp	BRD-A68589262	troxipide	Glucosamine synthetase stimulant
7415	-0.74	cp	BRD-K63195589	tipifarnib	Farnesyltransferase inhibitor
7416	-0.74	cp	BRD-K05181084	NGB-2904	Dopamine receptor antagonist
7417	-0.74	cp	BRD-K75478907	GS-39783	GABA receptor modulator
7418	-0.74	cp	BRD-K83508485	FK-888	Tachykinin antagonist
7419	-0.74	cp	BRD-K04210847	tamoxifen	Estrogen receptor antagonist
7423	-0.74	cp	BRD-A09533288	verapamil	Calcium channel blocker
7424	-0.75	cp	BRD-K04170657	psoromic-acid	Ras GTPase inhibitor
7425	-0.78	cp	BRD-K71035033	masitinib	KIT inhibitor
7426	-0.78	cp	BRD-K54790157	trioxsalen	DNA synthesis inhibitor
7427	-0.78	cp	BRD-K14965640	ibuprofen	Cyclooxygenase inhibitor
7428	-0.78	cp	BRD-K46142322	RS-67333	Serotonin receptor partial agonist
7429	-0.78	cp	BRD-K71534238	GW-9508	Free fatty acid receptor agonist
7430	-0.78	cp	BRD-K36864847	BD-1047	Adrenergic receptor antagonist
7431	-0.78	cp	BRD-K20655524	mefexamide	Psychoactive drug
7432	-0.78	cp	BRD-K48692744	NU-1025	PARP inhibitor
7433	-0.78	cp	BRD-A02367930	ethinyl-estradiol	DNA directed DNA polymerase stimulant
7435	-0.79	cp	BRD-K05737787	isoeugenol	Nitric oxide production inhibitor
7436	-0.8	cp	BRD-A92670106	tocainide	Sodium channel blocker
7437	-0.81	cp	BRD-K50324045	avrainvillamide-analog-6	nucleophosmin inhibitor
7438	-0.81	cp	BRD-K29113274	ketoconazole	Sterol demethylase inhibitor
7439	-0.81	cp	BRD-K67352070	TC-2559	Acetylcholine receptor agonist
7440	-0.81	cp	BRD-K35430135	SR-59230A	Adrenergic receptor antagonist
7441	-0.81	cp	BRD-K94270326	ecopipam	Dopamine receptor antagonist
7442	-0.81	cp	BRD-K88429204	pyrimethamine	Dihydrofolate reductase inhibitor
7443	-0.81	cp	BRD-K01815685	indole	aryl hydrocarbon receptor agonist
7444	-0.81	cp	BRD-A68929948	DAPT-GSI-IX	Gamma secretase inhibitor
7445	-0.81	cp	BRD-A97104540	fenoterol	Adrenergic receptor agonist
7446	-0.81	cp	BRD-A97701745	pindolol	Adrenergic receptor antagonist
7447	-0.81	cp	BRD-A36074203	remacemide	Glutamate receptor antagonist
7450	-0.84	cp	BRD-K14329163	BAY-K8644	Calcium channel activator
7452	-0.85	cp	BRD-A87719232	naproxen	Cyclooxygenase inhibitor
7453	-0.87	cp	BRD-K48300629	zonisamide	Sodium channel blocker
7457	-0.88	cp	BRD-A04352665	maraviroc	CC chemokine receptor antagonist
7458	-0.88	cp	BRD-K49890030	gavestinel	Glutamate receptor antagonist
7460	-0.89	cp	BRD-K32398298	alprazolam	Benzodiazepine receptor agonist
7461	-0.9	cp	BRD-A04706586	bucladesine	Adenosine receptor agonist
7462	-0.91	cp	BRD-K25224017	pirenperone	Serotonin receptor antagonist
7464	-0.92	cp	BRD-K44876623	zolpidem	Benzodiazepine receptor agonist
7465	-0.92	cp	BRD-K15868788	SDZ-205-557	Serotonin receptor antagonist
7466	-0.92	cp	BRD-K89375097	pirenzepine	Acetylcholine receptor antagonist
7467	-0.92	cp	BRD-A99177642	deltaline	Acetylcholine receptor antagonist
7468	-0.92	cp	BRD-K77947974	fluspirilene	Dopamine receptor antagonist
7475	-0.95	cp	BRD-A96897502	U-74389F	Lipid peroxidase inhibitor
7476	-0.95	cp	BRD-K18316707	O-1918	Cannabinoid receptor antagonist
7477	-0.95	cp	BRD-A94709349	metaxalone	Muscle relaxant
7478	-0.95	cp	BRD-K08998509	fananserin	Dopamine receptor antagonist
7479	-0.95	cp	BRD-A80213327	NSC-23766	Ras GTPase inhibitor
7484	-0.98	cp	BRD-K38449220	seneciphylline	Cytochrome P450 inhibitor
7485	-0.98	cp	BRD-A69960130	bromocriptine	Dopamine receptor agonist
7486	-0.99	cp	BRD-A31195449	TCB2	Serotonin receptor agonist
7487	-0.99	cp	BRD-K41567364	SB-334867	Orexin receptor antagonist
7488	-0.99	cp	BRD-K84987553	MDM2-inhibitor	MDM inhibitor
7489	-0.99	cp	BRD-K81876028	CP-93129	Serotonin receptor agonist
7490	-0.99	cp	BRD-K67100011	pivmecillinam	Bacterial cell wall synthesis inhibitor
7491	-0.99	cp	BRD-A93424738	dexamethasone	Glucocorticoid receptor agonist
7492	-1.02	cp	BRD-A81402010	KU-C103443N	CDC inhibitor
[truncated: 428 more rows]
